# Supplementary material for: Comparative transcriptomic and plastid development analysis sheds light on the differential carotenoid accumulation in kiwifruit flesh
Source: Front Plant Sci. 2023 Aug 30;14:1213086. doi: 10.3389/fpls.2023.1213086 (PMC10499360; doi:10.3389/fpls.2023.1213086)
Supplement: Supplementary file 3 [file Table_1.xlsx]

## Sheet: UpregulatedDEGs between 4 stage
AV-AA-S1_AV-AA-S2_AV-AA-S3_AV-AA-S4	Accession number	Annotation	NA	AVFLS11	AVFLS12	AVFLS13	AVFLS21	AVFLS22	AVFLS23	AVFLS31	AVFLS32	AVFLS33	AVFLS41	AVFLS42	AVFLS43	AAFLS11	AAFLS12	AAFLS13	AAFLS21	AAFLS22	AAFLS23	AAFLS31	AAFLS32	AAFLS33	AAFLS41	AAFLS42	AAFLS43
RED5V2.000014.1.1.PC	Acc00014.1	Methyltransferase	0	6.0713	8.40528	7.85215	3.12609	3.8766	5.00812	7.00072	6.57354	7.76263	7.91074	12.4476	11.651	1.66423	1.26957	1.52441	0.9631	0.581407	0.650306	0.587211	0.446436	0.617291	0.674833	0.756167	0.301574
RED5V2.000187.1.1.PC	Acc00187.1	Protein EMBRYO DEFECTIVE like	0	7.52892	8.33098	6.1034	9.95821	13.0555	9.65341	10.7727	7.94288	7.33698	8.1578	7.50373	6.17628	0.957977	0.627788	0.707789	0.965558	1.88254	0.508025	1.0389	0.704228	0.347492	0.666305	0.544089	1.06017
RED5V2.000208.1.1.PC	Acc00208.1	50S ribosomal protein	2.81e-116	28.0554	29.8079	36.5348	24.0296	30.5381	27.7946	24.9209	40.0541	28.9052	32.5246	43.7273	56.0287	3.30234	6.11044	4.87979	4.96246	7.96046	5.0203	0.651146	1.03578	2.0535	2.4029	2.40075	1.94913
RED5V2.000214.1.1.PC	Acc00214.1	Aspartic proteinase-like protein	0	7.00714	13.5432	9.08011	13.145	14.3386	15.9254	18.4085	15.7888	13.8744	15.6369	16.2904	18.7985	1.4877	1.34361	1.70982	2.22001	1.63346	1.72817	1.67623	2.29144	2.37883	2.13772	1.20707	1.98614
RED5V2.000265.1.1.PC	Acc00265.1	F-box protein	0	7.57548	6.71647	4.51861	3.77157	4.29314	2.89914	2.87913	5.07773	4.6568	4.48174	8.90065	5.58758	0.627965	0.451868	0.962296	0.920632	0.585021	0.59203	0.742922	0	0	0.806346	0.380434	0.205912
RED5V2.000314.1.1.PC	Acc00314.1	Ethylene-responsive transcription factor	9.51e-140	1.0245	0.584327	1.16842	3.08652	4.70759	3.65768	2.27658	5.48647	2.53804	3.25092	4.67229	2.26696	0	0.17169	0.0914073	0.204049	0.194496	0.196827	0.109774	0.109137	0.230795	0	0.126479	0.136915
RED5V2.000338.1.1.PC	Acc00338.1	Endochitinase	0	422.616	400.781	407.954	5295.49	5406.22	5685.67	5486.98	5657.9	5242.53	6570.37	6727.96	7053.67	82.0869	104.416	87.1049	43.124	42.4462	32.8437	1041.08	897.395	973.302	1004.34	1063.89	1100.41
RED5V2.000355.1.1.PC	Acc00355.1	(+)-neomenthol dehydrogenase	0	25.3719	26.591	26.964	4.05924	4.40982	3.96833	0.267998	2.39094	1.90619	2.17499	3.29401	2.36473	0.120153	0.555809	0.295912	0.0660567	0	0.191155	0.213223	0.0706615	0	0.0771419	0.08189	0.177294
RED5V2.000431.1.1.PC	Acc00431.1	Protein ARABIDILLO like	1.29e-130	12.3893	4.09728	5.96661	17.1877	13.787	15.7171	9.49595	7.31785	5.30804	3.58448	4.0992	4.83788	1.58414	1.0076	1.46303	2.39502	0.311303	2.9403	2.57694	1.16453	0.985069	1.1442	0.944708	0.730469
RED5V2.000449.1.1.PC	Acc00449.1	Cell number regulator like	4.01e-180	1.03643	2.29698	1.48599	1.249	1.45913	0.800066	0.0837492	0.683126	1.23245	1.05241	2.10077	1.8347	0.150191	0.277904	0.443868	0.0825708	0.0787051	0.238944	0.266528	0.0883269	0	0	0	0.221617
RED5V2.000463.1.1.PC	Acc00463.1	Zinc finger protein	0	0.657901	3.30822	2.80225	1.16801	1.26804	1.95889	1.13918	0.754982	0.279403	0.298235	0.742958	0.138645	0.255369	0.378014	0	0.0561577	0	0	0.0604233	0	0	0.0655817	0	0
RED5V2.000485.1.1.PC	Acc00485.1	NADPH-dependent thioredoxin reductase	0	5.31539	9.98321	7.83822	10.8908	11.4503	12.3095	13.6133	14.474	11.463	10.9396	9.31303	10.2776	0.652765	1.14744	0.707355	0.825404	1.26566	1.73084	1.35146	1.07489	1.38009	1.29919	0.88978	1.01136
RED5V2.000487.1.1.PC	Acc00487.1	TRNA-splicing endonuclease	0	9.92033	10.3059	6.54597	4.76328	3.85527	5.38447	3.30666	3.60135	5.23472	2.20354	3.16697	7.31711	0.404317	1.05984	0.995749	1.2596	0.494376	1.14354	1.51472	0.396296	0.58664	1.12486	1.1941	0.497163
RED5V2.000518.1.1.PC	Acc00518.1	SWI/SNF complex subunit like	0	21.4919	23.0151	22.2769	6.552	7.60431	9.55928	4.96188	7.84166	4.82737	7.18783	5.68386	5.53567	0.481995	0.377322	1.60709	0.733809	1.04918	1.17972	1.44751	0.872182	0.968325	0.571302	1.16239	1.36772
RED5V2.000538.1.1.PC	Acc00538.1	Peroxidase	0	83.6018	89.4489	106.961	366.172	400.592	390.238	148.684	135.343	155.945	133.502	120.665	188.007	24.2548	20.3592	20.8345	0.353234	0	0.511095	0.190032	0	0	0	0	0
RED5V2.000539.1.1.PC	Acc00539.1	BTB/POZ domain-containing protein	0	1.8492	1.84093	1.18322	0.683729	0.867791	0.506104	0.203761	0.373959	0.439787	0.256051	0.0817785	0.198392	0.328873	0.338069	0.0359975	0	0	0	0	0	0.0454452	0	0	0.0539192
RED5V2.000619.1.1.PC	Acc00619.1	Transmembrane and TPR repeat-containing protein	1.4e-155	28.1094	30.2172	26.4159	30.4413	25.5989	29.4912	98.4476	145.096	129.455	174.746	201.524	265.865	5.31677	9.21319	6.4847	2.50543	6.01457	4.65448	7.88755	12.7056	10.6006	15.1712	13.9193	14.6943
RED5V2.000635.1.1.PC	Acc00635.1	Auxin-responsive protein	3.82e-132	70.9705	72.4717	58.5094	12.2469	12.1742	10.0845	7.97331	10.6486	10.0258	13.9943	13.5213	3.69025	0.100696	0	0	0	0.211073	0.213602	0	0	0	0	0	0
RED5V2.000645.1.1.PC	Acc00645.1	F-box protein	1.18e-112	2.89656	3.77616	0.104873	0.60601	0.251722	0.993766	1.43035	1.59096	0.637849	0.680839	1.43516	1.89908	0	0.107871	0	0	0	0	0.13794	0	0	0	0	0
RED5V2.000654.1.1.PC	Acc00654.1	Receptor-like protein kinase	0	1.28935	2.0764	1.59406	4.41288	4.22658	5.26927	3.26349	3.74925	4.96039	3.22496	5.81102	5.98578	0.370938	0.533835	0.0812037	0.362544	0.302374	0.961704	0.682643	0.242385	0.102516	0.476306	0.617983	1.03387
RED5V2.000686.1.1.PC	Acc00686.1	Protein NUCLEAR FUSION DEFECTIVE like	0	14.8398	11.9508	9.33385	7.79796	8.43512	8.3252	12.2005	10.5915	10.6016	10.075	8.70897	10.0123	2.46928	1.90857	2.15541	1.16852	0.753459	0.563577	0.406765	0.0367639	0	0.160542	0	0.0461213
RED5V2.000688.1.1.PC	Acc00688.1	Protein NUCLEAR FUSION DEFECTIVE like	0	23.3278	18.8859	14.3158	13.5661	15.8359	13.8376	15.5618	15.1584	14.2788	14.7683	14.9519	19.616	3.02125	3.34267	4.47976	0.821935	1.14254	0.759806	0.84752	0.146539	0.154945	0.079989	0.212281	0.137878
RED5V2.000689.1.1.PC	Acc00689.1	ATPase	0	0.564655	1.03727	1.63923	0.579938	0.421561	0.614196	11.1164	8.03551	8.46431	13.4219	9.23934	14.7409	0.0185966	0.03441	0.0183198	0	0.0389809	0	0.198008	0.0437464	0	0	0	0.0274405
RED5V2.000750.1.1.PC	Acc00750.1	TMV resistance protein like	0	4.34367	5.38885	5.31819	11.3754	10.4259	10.1581	8.83807	7.16328	7.62076	9.05628	7.88055	6.57573	0.154782	0.0429599	0.0457436	0.289322	0.0648888	0.131332	0.0915585	0.0364107	0	0.059625	0.189885	0
RED5V2.000758.1.1.PC	Acc00758.1	DNA repair protein	0	1.86048	2.35411	3.79794	2.3492	1.15555	1.4573	2.71932	3.71937	1.43152	1.59746	2.86156	3.87463	0.237887	0.220085	0.117173	0.196175	0	0.189231	0.0703587	0.839402	0.147926	0	0.72959	0.175509
RED5V2.000794.1.1.PC	Acc00794.1	Fatty acyl-CoA reductase	0	2.27852	1.93258	2.17372	1.79885	2.44772	2.03438	4.492	3.15515	3.91729	3.9374	5.17483	1.2149	0.059672	0.303636	0.117568	0.0328059	0	0.0316447	0	0.0350928	0	0	0.0813385	0.308174
RED5V2.000800.1.1.PC	Acc00800.1	Calcium load-activated calcium channel like	4e-106	0.539952	1.16147	1.47794	1.58606	1.77372	0.625217	1.70161	4.53759	1.7978	2.46725	4.07132	4.30122	0.234736	0	0	0	0	0.124483	0	0.138047	0	0	0.319967	0.173184
RED5V2.000852.1.1.PC	Acc10208.1	uncharacterized protein	0	2.78494	2.95587	2.95529	0.62099	0.902804	0.615242	0.932722	1.04158	0.675403	0.720924	0.66847	0.810842	0.935911	0.478995	0.470799	0.0218952	0.0208701	0.0844806	0.0471166	0.445009	0.123825	0.281265	0.135716	0.0881488
RED5V2.000874.1.1.PC	Acc00874.1	Auxin response factor like	0	29.0986	27.8106	31.6484	3.73501	6.07994	6.67321	7.72543	4.87702	4.92291	4.91447	4.7088	3.42701	8.35146	5.67509	7.23862	0.996581	1.20437	0.102997	0.325513	0.418807	0.281802	0.353303	0.507419	0.191056
RED5V2.000954.1.1.PC	Acc00954.1	BEL1-like homeodomain protein 4	0	0.770388	1.07966	1.95806	1.59567	0.662801	0.743368	0.778142	0.761659	0.977164	1.10821	0.90568	0.113646	0.195367	0.129105	0.109977	0.0920632	0.146255	0.20721	0.165094	0.065654	0.0694202	0.0358376	0.11413	0.0411824
RED5V2.000969.1.1.PC	Acc00969.1	Homeobox-leucine zipper protein like	3.51e-157	1.23068	0.526445	0.751917	0.695196	0.631679	1.06877	0.372921	0.380231	1.46344	0.585778	1.77733	2.60974	0.0835971	0.0773413	0	0.183837	0	0.265994	0	0.0983262	0.103967	0.107344	0.227901	0.493411
RED5V2.001017.1.1.PC	Acc01017.1	Abscisic acid 8'-hydroxylase	0	4.22281	2.63612	0.984382	1.43124	0.685967	1.42928	2.4017	2.89036	3.39915	2.35011	2.33077	2.53967	0.388343	0.0979862	0.104335	0.271727	0.0740016	0.0374441	0.417667	0	0	0	0	0
RED5V2.001108.1.1.PC	Acc01108.1	Epithelial splicing regulatory protein	0	4.12655	4.81567	6.37626	3.08298	3.98234	4.70112	4.75969	4.52397	4.66957	4.5619	3.3187	5.9892	0.506359	0.468467	0.142521	0.238613	0.0758139	0.0767222	0.171158	0.0850822	0.269889	0.0928852	0.0986022	0
RED5V2.001174.1.1.PC	Acc01174.1	Legume lectin domain protein	0	1.59175	1.03756	1.00277	2.79737	2.61441	2.74417	0.600233	0.961711	1.05155	0.493866	0.301126	0.5218	0.115331	0.0711339	0.265101	0	0	0.0815485	0	0.0452172	0	0	0	0
RED5V2.001289.1.1.PC	Acc01289.1	Thaumatin-like protein	0	2.44598	1.74385	0.99629	0.921135	0.119568	0.472039	0.49412	1.13356	0.666552	0.194039	0.247891	1.95447	0	0	0	0	0	0	0	0	0	0	0	0
RED5V2.001324.1.1.PC	Acc01324.1	uncharacterized protein	4.59e-68	23.6105	17.7707	14.4462	9.21135	7.37335	10.6209	9.05888	5.87773	7.47346	8.19276	3.92494	7.76776	1.8461	1.36636	1.09117	1.21792	0.773934	1.37061	1.09203	0.868548	1.14796	0.711152	0	2.17923
RED5V2.001385.1.1.PC	Acc01385.1	uncharacterized protein	2.56e-125	7.48964	10.382	27.3401	32.2397	33.8127	35.6774	34.7033	44.4052	33.0317	33.8139	25.0197	22.3767	2.36988	1.33459	1.82708	2.83237	1.40388	2.8414	2.68181	1.21193	2.30661	1.45538	2.24721	1.5204
RED5V2.001539.1.1.PC	Acc01539.1	SNF2 domain-containing protein	0	1.35356	1.46078	1.09849	0.894445	0.808979	1.0498	0.619102	0.52077	0.364428	0.372782	0.279532	0.301394	0.111026	0.102718	0.0410152	0	0.0436361	0.0441588	0.0820943	0.0652941	0.0345198	0.0534617	0.0378348	0
RED5V2.001550.1.1.PC	Acc01550.1	LOB domain-containing protein	6.7e-127	54.5132	22.6179	39.8516	5.35543	8.00826	3.95195	8.15873	5.03806	6.98963	3.48969	3.22835	4.05578	5.25495	10.3907	2.63912	0	0.431963	0.437138	0	0.363578	2.69104	0	0.561803	0.304079
RED5V2.001615.1.1.PC	Acc01615.1	UDP-glycosyltransferase	0	19.9979	23.1973	26.6612	17.5724	21.3172	19.4625	10.0779	11.0284	10.1428	27.2479	21.7054	33.8356	0.0779014	0.144144	0	0.256968	0.0408229	0	0	0	0	0	0	0.0574743
RED5V2.001616.1.1.PC	Acc01616.1	UDP-glycosyltransferase	0	7.15199	8.7411	13.0741	5.61569	8.139	5.50712	3.98764	5.56838	4.7626	10.4849	8.61095	13.5046	0.0388653	0	0	0.0854681	0	0	0	0.045713	0	0	0.0529771	0.0573482
RED5V2.001618.1.1.PC	Acc01618.1	UDP-glycosyltransferase	0	2.00256	1.92304	3.25105	1.25242	1.63619	1.73909	1.25697	1.63516	0.850465	1.45246	1.13073	1.58257	0.0388653	0	0.0765737	0.0854681	0.0407334	0	0	0.045713	0	0.0998108	0	0
RED5V2.001717.1.1.PC	Acc01717.1	Tubulin beta-8 chain	0	4.56	5.13625	5.38487	3.83291	6.80493	4.77319	7.64947	6.94282	6.46353	7.96414	6.52169	5.2738	0.317183	0.513532	0.585866	0.348756	1.20505	1.4718	0.515964	0.699501	1.33133	0.254551	0.162131	0.234012
RED5V2.001830.1.1.PC	Acc01830.1	Macrophage migration inhibitory factor like	1.98e-81	103.954	111.075	120.75	56.3427	64.8854	69.7044	70.6592	67.5099	55.9096	48.8116	53.7097	77.7778	3.39683	3.006	3.78274	1.62389	4.48882	2.81954	3.31976	1.38968	1.83674	0.568922	1.00656	1.52546
RED5V2.001871.1.1.PC	Acc01871.1	Non-specific lipid-transfer protein like	5.74e-83	18.4216	13.3087	15.0069	29.3684	39.7425	49.0605	73.6839	104.218	71.802	50.1416	67.584	83.186	0.778607	1.13197	0.328722	0	0	0.117972	0.131591	0.130827	0.138332	0.142826	0	0
RED5V2.001897.1.1.PC	Acc01897.1	uncharacterized protein	0	3.4402	3.17866	1.96736	3.51741	4.31857	3.62494	3.18989	3.84763	4.92947	2.9256	3.619	6.26749	0.299115	0.207549	0.202581	0.143889	0.137153	0.138796	0.309638	0.219885	0.11625	0.192041	0.229344	0.248267
RED5V2.001928.1.1.PC	Acc01928.1	Protein RALF-like	1.11e-86	50.2673	52.0478	53.6185	43.0878	44.5859	52.5875	21.5616	11.6583	12.3395	9.40795	9.99759	20.079	0	0.677535	0.57715	0.805236	0.153508	0.46604	0.866401	0.86137	2.73235	0	0.199649	0
RED5V2.001947.1.1.PC	Acc01947.1	Protein IQ-DOMAIN like	0	45.8195	49.3469	69.2479	75.3019	84.343	75.3109	88.115	100.799	94.2619	88.771	87.5819	103.308	7.64834	8.10466	6.30641	6.18685	4.2022	3.96665	5.81971	5.03295	2.30466	6.79245	9.18537	5.56823
RED5V2.002066.1.1.PC	Acc02066.1	CASP-like protein	8.3e-107	142.496	134.636	109.292	188.2	189.183	159.444	403.306	386.317	390.854	459.403	436.677	474.496	5.09669	2.25048	8.44412	12.227	6.31287	4.79138	14.5261	7.90208	15.5583	30.045	23.8418	22.3906
RED5V2.002162.1.1.PC	Acc02162.1	Ribulose bisphosphate carboxylase/oxygenase	0	3.70785	6.15921	4.20927	30.9898	33.4439	30.8845	3.43106	2.85777	2.74977	2.07481	4.9457	1.70561	0	0	0	0	0	0.0459583	0	0.0509661	0	0	0	0
RED5V2.002238.1.1.PC	Acc02238.1	Mannose-6-phosphate isomerase	0	18.3164	22.0617	20.278	26.4773	20.8215	27.7076	18.9834	20.0116	19.6612	20.168	19.6007	25.7892	3.33844	3.12675	5.96847	1.04231	1.03671	2.2294	2.82809	3.3934	3.12673	2.91076	3.1461	5.89913
RED5V2.002246.1.1.PC	Acc02246.1	ABC transporter C family member 2 like	0	3.06849	3.49688	2.91857	1.65137	2.22565	1.87255	1.26907	1.31957	1.38064	1.07895	1.05901	0.994008	0.394336	0.312709	0.776933	0.235377	0.106274	0.274844	0.146622	0.437311	0.112096	0.159139	0.32251	0.199498
RED5V2.002288.1.1.PC	Acc02288.1	Protein STRICTOSIDINE SYNTHASE-LIKE 5 like	0	4.75953	6.51509	6.67565	54.8472	55.596	61.5328	40.0313	61.7865	50.5435	53.3722	48.3199	64.6554	0.719698	0.749072	0.487428	0.0494587	0.188573	0.047708	0.58537	0.581971	0.335649	0.462068	0.245254	0.331863
RED5V2.002313.1.1.PC	Acc02313.1	Zinc finger protein	0	0.0682282	0.733814	0.400184	0.192706	0.60034	0.711021	0.702933	0.674551	0.649058	0.519602	0.705296	0.0503242	0.0370765	0.034302	0.0365247	0	0.0777172	0.157297	0.131591	0.0872182	0.138332	0	0.0505388	0.164126
RED5V2.002322.1.1.PC	Acc02322.1	WRKY transcription factor 4	0	5.00279	6.34655	6.22149	4.86502	4.56911	5.57281	2.68648	4.18697	3.20039	3.3759	3.81223	1.68151	0.722668	0.827777	0.983117	0.908119	0.541002	0.547484	1.09924	0.930948	0.171192	0.309317	0.65671	0.558561
RED5V2.002396.1.1.PC	Acc02396.1	Phosphoesterase	1.04e-137	0.0891068	0.261373	1.82925	0.805364	1.14994	1.23813	2.3761	3.74413	4.02646	2.82753	3.46776	6.17806	0	0	0.28621	0	0.1015	0	0	0.113908	0	0.373063	0	0
RED5V2.002432.1.1.PC	Acc02432.1	uncharacterized protein	0	1.65898	1.10776	1.66131	7.95421	5.36423	5.29433	21.2361	23.6026	23.1917	27.9904	29.5255	34.1426	0.439766	0.406857	0.173288	0.531895	0.230452	0.139928	1.14459	0.775874	0.328153	0.282343	0.359666	0.519123
RED5V2.002466.1.2.PC	Acc02466.1	Zinc finger CCCH domain-containing protein	0	0.579194	0.871244	0.914627	0.503352	1.41129	1.13496	0.810034	0.385425	0.582778	1.58341	0.921125	0.722964	0	0.0447988	0	0	0	0	0.114573	0	0	0.186532	0.132008	0.214351
RED5V2.002534.1.1.PC	Acc02534.1	B2 protein	0	4.64322	4.91825	4.21481	3.99679	3.76132	3.32827	3.95296	2.59588	4.17391	4.20966	2.85705	4.2402	0	0.0555809	0.0591824	0.099085	0	0.0637184	0.0710742	0	0.0373575	0	0	0
RED5V2.002553.1.1.PC	Acc02553.1	Inositol-tetrakisphosphate 1-kinase	0	2.22147	1.6637	2.8647	0.854386	0.110903	0.492562	0.572893	1.28507	0.899274	1.25985	1.72446	0.836695	0.0513698	0.142577	0.10121	0.0564832	0.0538389	0	0.0607736	0	0.0638867	0	0	0.0757994
RED5V2.002571.1.1.PC	Acc02571.1	uncharacterized protein	0	1.00291	2.90547	3.77637	3.02149	2.30965	3.26879	1.26063	1.37715	1.14842	1.79158	2.48456	2.35618	0.363333	0.672288	0.676081	0.488278	0.169243	0.428176	0.191042	0	0	0.207352	0.0550286	0.655259
RED5V2.002599.1.1.PC	Acc02599.1	Dof zinc finger protein like	5.35e-169	17.4661	16.7941	17.145	11.5449	8.8427	14.5178	10.4534	8.68785	8.96277	9.56684	12.9564	7.05613	1.33904	3.2064	1.78468	1.99198	2.31148	1.67084	1.67735	0.463225	0.979596	1.2137	0.751568	2.32452
RED5V2.002616.1.1.PC	Acc02616.1	Paramyosin like	0	5.97771	4.55252	6.02246	2.27412	2.79091	1.78927	2.71089	4.2968	4.18276	3.01946	2.07709	2.15955	1.65735	1.36977	0.674841	0.267274	0.301082	0.140625	0.0522865	0.103966	0	0.283751	0.451824	0.65214
RED5V2.002773.1.1.PC	Acc02773.1	ABC transporter I family member 6 like	0	15.2027	12.1173	12.6544	22.1639	25.9002	23.936	14.8996	11.0992	12.6486	12.1001	12.509	10.9543	0.381717	0.908106	0.429755	0.239837	0.171456	0.636204	1.16124	0.897945	0.542546	0.700211	0.445985	0.965568
RED5V2.002960.1.1.PC	Acc02960.1	Tubulin beta-8 chain	0	16.5249	20.7838	21.9184	24.4676	25.4509	27.6059	33.1767	42.1487	33.6739	34.1416	34.6162	48.9154	3.28342	2.89132	3.00073	3.87124	5.30698	4.69923	5.24172	3.86194	6.10061	4.92727	2.64223	5.37025
RED5V2.002976.1.1.PC	Acc02976.1	Transcription factor DIVARICATA like	0	14.3153	8.99797	16.3615	5.59369	7.9554	6.16922	23.8743	18.3565	19.7106	12.9103	12.2391	15.4809	2.45659	1.78574	2.01669	1.86507	0.980827	0.124072	0.761174	1.16953	0.290969	1.57721	3.02966	2.50288
RED5V2.002984.1.1.PC	Acc02984.1	Nuclear receptor corepressor 1 like	1.43e-173	2.32951	4.42138	3.21492	2.86403	4.42099	3.25271	1.16264	1.94748	0.651785	1.13054	0.999896	2.72893	0	0	0	0	0	0	0	0	0	0	0	0
RED5V2.002985.1.1.PC	Acc02985.1	Oocyte zinc finger protein like	3.45e-55	5.82377	1.51845	2.84654	2.85113	3.64397	2.2478	4.47061	2.39907	1.1542	4.18878	0.944346	0.572738	0	0	0	0	0	0	0	0	0.262392	0	0	0
RED5V2.003030.1.1.PC	Acc03030.1	Protein LURP-one-related like	7.59e-161	157.96	153.179	121.492	229.165	208.473	201.786	236.808	303.79	300.826	301.855	308.311	388.702	24.7619	30.4175	33.0412	27.8642	26.2993	22.3982	6.46643	4.96777	6.1797	6.80579	3.72523	5.7434
RED5V2.003161.1.1.PC	Acc03161.1	UDP-glycosyltransferase	0	4.11005	4.86808	6.30439	4.98319	7.7621	6.42283	3.52365	4.25344	3.05958	6.02263	3.25103	3.84486	1.12582	0.974374	0.894406	0.199659	0.342561	0.500738	0.601509	0.897025	0.54199	0.699494	0.643541	0.589465
RED5V2.003276.1.1.PC	Acc03276.1	WD repeat-containing protein	0	5.23129	5.96739	2.51088	5.56408	5.1974	5.92095	3.3703	3.349	4.14712	3.64898	2.98042	2.60712	0.409771	0.308024	0.151377	0.45056	0.348941	0.516101	0.212093	0.542215	0.254808	0.361742	0.488736	0.453482
RED5V2.003299.1.1.PC	Acc03299.1	Tocopherol O-methyltransferase	0	21.5615	15.8908	26.5324	184.349	187.431	199.981	29.6801	39.7688	28.5383	36.5129	40.2555	57.7799	0.471032	0.92604	0.348016	0.453179	0.308545	0.562035	0.905547	0.69253	0.366128	0.604834	0.642061	0.434399
RED5V2.003328.1.1.PC	Acc03328.1	Protein WVD2-like	0	2.67221	4.86923	4.36364	14.1344	13.6802	10.6538	0.478478	0.900658	0.686073	0.732314	2.25271	1.25426	0.0990088	0.152666	0.227582	0.0362881	0.172946	0.0350036	0.117134	0	0.205223	0.0423778	0	0
RED5V2.003381.1.1.PC	Acc03381.1	Inactive receptor kinase	0	1.6771	1.81638	1.7908	6.47126	9.14164	9.94867	4.53465	3.89014	4.75561	5.30537	4.17335	9.47736	0.757135	0.155662	0.386746	0.0925002	0.382069	0.356904	0.199053	0.0659656	0.0348749	0.792169	0	0
RED5V2.003462.1.1.PC	Acc03462.1	Protein O-glucosyltransferase	0	20.6088	21.5917	20.8522	16.4173	15.6718	17.1397	4.74064	7.39906	7.69184	5.30803	4.86635	6.03594	2.41969	2.11761	1.93271	1.90553	1.78205	1.76872	1.27658	0.384597	0.243995	0.293908	0.0445711	0.289492
RED5V2.003529.1.1.PC	Acc03529.1	Molybdenum cofactor sulfurase	0	2.68817	3.84337	3.84261	1.69042	1.2496	1.61506	2.36686	2.0685	3.28705	2.51074	1.91219	1.27196	0.330748	0.382497	1.16754	0	0.20221	0	0	0	0.0342783	0	0	0
RED5V2.003580.1.1.PC	Acc03580.1	Ethylene-responsive transcription factor	1.66e-141	1.70749	1.58603	0.834589	4.62979	6.81098	5.4371	1.34525	4.85341	5.58368	6.06838	5.39909	12.3424	0	0	0	0.306074	0	0	0	0	0.346192	0.119146	0.126479	0
RED5V2.003585.1.1.PC	Acc03585.1	Hexose carrier protein	0	5.92883	4.07638	9.05097	211.988	241.703	233.757	180.508	197.463	165.212	211.877	228.263	212.381	0.441348	0.462764	0.521735	0.0647041	0.0308374	0.124827	1.63604	0.346073	1.64667	0.302249	0.320853	0.130247
RED5V2.003665.1.1.PC	Acc03665.1	PRA1 family protein	1.62e-154	15.1998	14.2845	11.7571	18.7561	18.3518	14.4388	15.2037	26.6265	27.9014	40.2711	36.8808	43.9738	1.60385	0.741917	1.10599	0.617226	1.34475	0.510324	5.50262	0.754575	0	0.823778	0.765171	0.946635
RED5V2.003691.1.1.PC	Acc03691.1	Ferritin-3 like	0	63.4768	53.3292	63.8237	31.4809	39.801	29.733	78.0748	86.477	83.3573	89.134	92.6219	102.948	0.0679026	0.188464	0.0668919	0.149323	0	0.0720189	0.481998	0.559065	0.337792	0.174382	0.0925576	0.100195
RED5V2.003693.1.1.PC	Acc03693.1	Cell number regulator like	7.09e-163	2.10317	2.0975	4.89322	3.13645	2.12199	4.72445	1.2746	1.61148	1.35051	0.640679	0.920799	1.48922	0	0.08459	0.225178	0	0.14374	0.145462	0.270424	0.161312	0.0568553	0	0	0.0674569
RED5V2.003703.1.1.PC	Acc03703.1	Codeine O-demethylase	0	26.4215	25.2343	30.8026	55.4066	74.5096	61.6135	54.4647	62.9568	63.5662	52.8331	60.2394	73.7023	4.93034	4.31483	3.01919	6.81302	5.09749	3.67459	14.1093	11.6764	5.8831	11.1218	15.9839	10.1261
RED5V2.003714.1.1.PC	Acc03714.1	TPR repeat-containing thioredoxin like	4.07e-147	5.14527	5.95956	4.95243	2.77235	3.06465	4.03295	0.479729	1.56522	3.10626	1.90899	1.92537	1.16772	0	0	0.0847514	0.189191	0.0901671	0	0	0	0.106995	0.11047	0	0
RED5V2.003793.1.1.PC	Acc03793.1	Receptor-like protein kinase	0	0.465901	0.321555	0.589402	0.154813	0.289374	0.222136	0.830455	0.169346	0.391071	0.382643	0.666597	0.283	0.0297858	0	0	0.0655016	0	0.063183	0.105715	0.0700677	0	0.0764937	0.0812018	0.0439509
RED5V2.003800.1.1.PC	Acc03800.1	ADP-ribosylation factor	1.01e-135	533.832	437.484	465.654	539.893	517.808	544.085	477.223	513.368	391.386	339.033	393.826	523.078	62.4113	106.93	73.1216	110.501	101.322	102.019	107.795	70.71	141.148	92.5446	91.2302	84.6055
RED5V2.003822.1.1.PC	Acc03822.1	Golgi to ER traffic protein	3.17e-117	7.13202	9.62519	9.9179	8.05756	11.3135	8.66536	16.3151	13.6555	8.54062	8.925	11.0558	13.8551	1.14633	1.66657	1.02172	2.34081	2.1168	1.10003	1.16244	1.02728	0.746766	1.19158	1.19052	1.53039
RED5V2.003915.1.2.PC	Acc03915.1	Condensin complex subunit 1 like	0	0.35133	0.426431	0.651364	0.588541	0.696442	0.462921	0.411155	0.344354	0.878772	0.67659	0.780875	0.339558	0.0131668	0	0.0907961	0	0.0413991	0	0.0934631	0.0929204	0.0655005	0.0676281	0.125634	0.0388571
RED5V2.003966.1.1.PC	Acc03966.1	Calcium-transporting ATPase	0	0.693324	0.930141	0.677766	0.72865	0.756658	0.541429	1.11397	0.856835	1.0737	0.613967	0.803971	0.856275	0.017524	0	0.0172631	0	0	0.0185863	0.0621958	0	0.0653818	0	0.0477736	0.0258577
RED5V2.004087.1.1.PC	Acc04087.1	E3 ubiquitin-protein like	6.23e-138	3.74963	5.28617	9.46209	8.47247	7.46819	6.86602	2.85374	4.84947	2.28125	3.54182	4.87828	6.81772	0.189546	0.526086	0.186725	0.208414	0.297985	0.201037	0.112122	0.334414	0.117866	0.486778	1.42103	0.419532
RED5V2.004151.1.1.PC	Acc04151.1	Myotubularin-related protein like	0	1.14103	0.819078	1.14366	2.6761	2.03339	2.50862	3.20369	3.73057	3.41783	1.59494	1.91462	0.894871	0.141278	0.0871374	0.231959	0.207122	0.230329	0.149843	0.352853	0.22156	0.0976126	0.0403133	0.0641919	0.231628
RED5V2.004223.1.1.PC	Acc04223.1	GDP-mannose 3,5-epimerase	0	123.186	122.179	98.3923	176.262	185.219	185.961	202.629	203.553	159.548	164.866	170.433	183.507	9.44891	14.3957	10.4197	11.5783	9.55819	9.07438	21.968	16.9747	29.7582	36.58	28.0022	27.1219
RED5V2.004227.1.1.PC	Acc04227.1	Uro-adherence factor A like	0	0.0552764	0.16214	0.027018	1.68614	1.55641	1.72814	1.03849	0.478188	0.328654	0	0.302511	0.244627	0	0	0	0	0	0	0.0355371	0.0353308	0	0	0	0
RED5V2.004231.1.1.PC	Acc04231.1	Protein argonaute like	0	6.09219	5.6653	4.93594	5.85411	3.90386	4.84978	0.802632	0.552396	1.10241	0.525317	0.543598	0.415162	0.161932	0.466089	0.301319	0.158268	0.132001	0.286248	0.298007	0.148138	0.134259	0	0.171678	0.0530981
RED5V2.004238.1.1.PC	Acc04238.1	uncharacterized protein	1.85e-152	260.986	229.003	230.148	260.301	268.308	269.227	411.62	473.828	381.831	399.843	474.273	660.615	57.2236	65.096	53.1581	47.6019	66.0732	56.2038	69.4724	76.2248	114.92	105.067	115.98	113.971
RED5V2.004387.1.1.PC	Acc04387.1	Coiled-coil domain-containing protein	4.42e-150	7.274	9.84762	20.9416	6.95366	11.0659	8.978	22.7683	27.2648	14.7331	16.0304	22.456	21.225	1.56376	2.97385	1.96839	1.91046	0.637357	1.01356	4.11116	1.94146	2.05283	1.56175	0.828935	1.02552
RED5V2.004389.1.1.PC	Acc04389.1	Transcription factor like	0	3.65267	4.04972	3.50694	5.48996	4.47662	4.90921	2.72754	3.14375	3.21884	3.43578	3.52997	2.74227	0.673458	0.918196	0.523764	0.467681	0.371488	0.451127	0.461272	0.583664	0.396737	0.318596	0.144945	0.470714
RED5V2.004552.1.1.PC	Acc04552.1	Snakin-2 like	1.49e-74	913.318	754.229	1239.39	82.9021	91.4029	76.5752	83.6345	147.223	112.753	100.421	105.4	157.917	8.53309	9.71636	10.346	20.5693	20.8102	19.4931	13.2014	10.0366	22.245	5.26779	7.60515	6.77984
RED5V2.004572.1.1.PC	Acc04572.1	Cytochrome P450 83B1 like	0	3.78839	3.99399	5.92541	1.52592	2.04835	1.83094	0.35936	0.366404	0.0783458	0.418131	0.721137	0.631747	0	0	0	0	0	0	0	0	0	0	0	0
RED5V2.004573.1.1.PC	Acc04573.1	Cytochrome P450 71A1 like	0	440.35	430.767	326.486	418.89	412.211	396.541	58.8232	79.4977	77.678	123.568	129.539	158.562	0.105649	0.0977428	0.0260191	0	0	0	0.0937417	0.0621316	0	0.881786	0.972062	0.662539
RED5V2.004574.1.1.PC	Acc04574.1	Cytochrome P450 71A1 like	0	922.898	933.578	1016.89	1167.06	1268.23	1274.62	179.955	186.53	178.151	290.224	296.23	371.009	0.071462	0	0	0	0	0	0.295904	0.168106	0	1.69759	2.87358	3.00523
RED5V2.004575.1.1.PC	Acc04575.1	Cytochrome P450 71A1 like	0	552.093	542.144	469.055	569.37	558.794	576.052	99.5816	115.156	118.168	173.296	166.804	223.787	0	0.0571302	0	0	0	0	0	0	0.0767976	1.90301	1.34676	1.09341
RED5V2.004590.1.1.PC	Acc04590.1	Microspherule protein	0	2.97472	2.46517	2.642	1.39348	2.34082	1.34418	1.6489	1.27773	2.0922	2.04903	0.90443	1.60545	0.532269	0.328292	0.427245	0.065028	0.268596	0.0836349	0.139935	0.23187	0.0735515	0.253135	0.0806147	0.174533
RED5V2.004766.1.1.PC	Acc04766.1	Pumilio 12 like	0	4.95621	8.3458	5.98148	3.59467	3.9841	6.55364	6.52647	8.20456	7.63982	9.78568	5.24617	7.3564	0.133002	0.153812	0.196534	0.182802	0.139395	0.211598	0.9441	0.156436	0.124058	0.640437	0.317266	0
RED5V2.004771.1.1.PC	Acc04771.1	SERF family protein	4.14e-53	130.87	152.692	144.692	137.462	140.293	129.024	126.698	203.072	149.904	174.602	199.838	268.306	16.1321	24.8047	8.7294	9.49353	16.6693	16.1461	27.1494	16.0347	22.8886	20.1311	18.5827	15.7575
RED5V2.004792.1.1.PC	Acc04792.1	Nucleobase-ascorbate transporter like	0	0.496513	1.32865	0.229913	5.10757	3.58703	5.23479	2.85069	4.39215	3.44929	3.38324	2.66959	3.16107	0	0.0525524	0	0	0.0297667	0.0903699	0.168004	0.23384	0	0	0.077428	0.0838167
RED5V2.004846.1.1.PC	Acc04846.1	hypothetical protein	0	19.193	21.4416	14.9879	6.2256	7.30051	6.51088	7.9968	5.92985	7.0876	5.75723	7.79574	10.7833	1.83337	0.866934	1.20406	0.403173	1.11019	1.68524	0.674797	0.958397	0.8107	1.51712	1.66604	1.02199
RED5V2.004853.1.1.PC	Acc04853.1	Argininosuccinate lyase	0	29.823	32.4331	31.0024	31.942	32.006	29.3633	27.0545	22.7191	19.28	19.399	18.0216	15.7775	7.44618	5.98498	7.40173	4.37154	4.55532	7.14713	2.39166	2.33814	2.55608	1.38445	1.33188	1.44177
RED5V2.004882.1.1.PC	Acc04882.1	Protein DETOXIFICATION like	0	8.05344	9.01311	5.4979	2.14305	1.835	1.92669	0.766391	1.15156	0.59359	0.0844796	0.849912	1.37457	0.506359	0.401543	0.534453	0.238613	0.644418	0	0.171158	0.127623	0.0449815	0	0.147903	0.053369
RED5V2.004895.1.1.PC	Acc23925.1	Histone H3.3	9.4e-97	15.1163	16.1765	21.642	44.3758	50.969	49.7536	37.0771	43.8348	39.9135	30.9707	45.7422	67.2486	0.517447	1.79522	0.637182	0.995672	0.813478	0.823224	1.83652	0.912926	0.804413	0.166109	1.23433	0.763527
RED5V2.004973.1.1.PC	Acc04973.1	uncharacterized protein	0	1.14535	0.63498	0.69257	0.0667005	0.0415587	0.123051	0.400735	0.277257	0.210615	0.0299746	0.114881	0.156767	0.0128331	0.0356184	0.0379264	0	0.01345	0	0.0151824	0.0150942	0.0319202	0.0164785	0.0174928	0
RED5V2.005054.1.1.PC	Acc05054.1	Beta-galactosidase	0	3.02121	2.54318	1.97547	6.87178	6.85424	5.65288	4.75326	4.89588	4.80601	6.45051	6.91053	5.1947	0.173964	0.462719	0.385593	0.430381	0.774883	0.55353	0.720335	0.537114	0.622014	0.809753	1.12636	1.50808
RED5V2.005056.1.1.PC	Acc05056.1	Pre-mRNA-splicing factor 38A like	6.18e-100	1.5549	1.40336	0.58462	1.3513	0.280648	1.17721	0.50741	0.591263	0.995605	1.44225	1.52735	0.529327	0.129994	0.240533	0	0.142934	0.0681213	0.137875	0.0768957	0.305797	0	0.166921	0.265792	0.287723
RED5V2.005143.1.1.PC	Acc05143.1	F-box/FBD/LRR-repeat protein	0	7.8143	8.68709	6.24371	10.2393	11.805	9.50275	5.31963	6.17355	5.60079	7.15581	5.03376	6.31641	2.21047	1.86567	1.37531	2.13203	0.894173	1.43959	1.3305	0.866647	1.39866	0.896332	0.528611	1.60224
RED5V2.005191.1.1.PC	Acc05191.1	Cytochrome P450 84A1 like	0	49.8843	42.0197	65.7095	66.7998	83.095	75.1659	118.249	129.874	130.442	123.276	115.203	150.757	0.777899	0.563234	1.13282	0.111565	0.0708947	0.071744	0.360118	0.238685	0.210314	0.304004	0.230511	0.0998122
RED5V2.005197.1.1.PC	Acc05197.1	Metallothiol transferase	6.78e-144	0.840544	0.904028	1.64337	4.36827	2.85977	5.74233	15.2821	17.763	20.2902	20.4841	27.3958	31.1227	0.182707	0.169035	0.359975	0.200894	0.0957444	0.290674	0	0.537246	0.454452	0	0.37357	0
RED5V2.005229.1.1.PC	Acc05229.1	3-dehydroquinate synthase	0	41.2417	32.388	26.1984	52.0875	57.1352	43.6054	39.6183	37.6386	38.5638	44.365	37.8395	42.6626	3.01999	3.05134	4.18855	9.30644	9.16227	7.33334	6.15844	11.8715	8.89544	7.29648	7.47475	9.14692
RED5V2.005251.1.1.PC	Acc05251.1	Cation/H(+) antiporter like	0	0.792221	0.68853	1.7425	0.273481	0.361446	0.127406	0.106693	0.244764	0.314018	0.223455	0.0802886	0.259703	0.0717513	0.066382	0.0471223	0.0788936	0.0250667	0	0	0	0.0297448	0.030711	0.0326013	0.0352912
RED5V2.005299.1.1.PC	Acc01130.1	Sm-like protein	4.59e-64	6.75322	9.0187	11.5932	4.65219	0	4.57735	1.99645	1.83202	4.70075	2.29972	2.40379	5.58853	0.716064	0.662479	0.352703	0	0.18762	0	0.211787	0.210557	0	0	0.244016	0.528299
RED5V2.005334.1.1.PC	Acc05334.1	ALA-interacting subunit like	3.25e-72	22.7975	23.5287	8.66676	13.2357	7.42945	11.7322	10.1702	12.9131	13.1781	5.6265	5.58356	5.3715	0	0	0.169503	0.378383	0	1.09497	0.203562	0.20238	0	0	0.234539	0
RED5V2.005383.1.1.PC	Acc05383.1	Mannitol dehydrogenase	0	2352.66	2046.9	2393	5494.4	6143.44	5728.64	3877.3	4780.15	4117.36	2628.3	2725.02	3686.21	31.8614	39.2877	34.2405	28.5553	22.4334	27.4404	10.8029	7.62205	8.60878	5.23219	4.21586	4.70859
RED5V2.005384.1.1.PC	Acc05384.1	Dof zinc finger protein like	0	1.73359	2.17174	3.2305	6.05929	5.97442	5.58292	4.07116	5.08827	5.02481	2.68174	3.29423	4.2356	0.529911	0	0.290013	0	1.3576	0.312242	0	0.069253	0.219677	0.0756042	0	0
RED5V2.005410.1.1.PC	Acc05410.1	Protein DETOXIFICATION like	0	1.89302	3.14979	2.53232	1.05058	0.428593	0.192277	0.241525	0.902951	0.671365	0.379384	0.403896	0.685886	0	0.0333938	0	0	0	0	0.213512	0	0	0	0	0
RED5V2.005438.1.1.PC	Acc05438.1	Methyltransferase	0	6.49763	6.7196	7.26796	3.52925	5.93716	2.96607	4.92227	3.55173	5.20054	5.23385	5.24275	4.88473	1.49386	1.88464	1.60541	0	1.13866	0.936246	0.321332	0.479199	0.760032	0.784719	1.66604	0.300584
RED5V2.005466.1.1.PC	Acc05466.1	Protein DOG1-like	0	3.37625	1.58033	1.8258	1.17678	0.927045	1.53881	4.48409	7.8567	6.70556	10.5311	9.43514	10.8618	0.156146	0.0361153	0.115367	0.0858446	0	0.041403	0.831287	0.826459	0.922417	0.150376	0.0532104	0.345605
RED5V2.005469.1.1.PC	Acc05469.1	Serine--tRNA ligase isoform 1	4.28e-163	5.87623	4.74004	3.94926	2.73851	4.30875	5.18818	3.73929	3.17715	4.01787	6.24654	4.4665	2.05876	0.638651	0.29543	0.0786432	0.263334	0.0836685	0.169342	0	0.093897	0	0	0	0
RED5V2.005506.1.1.PC	Acc05506.1	Ubiquitin-activating enzyme like	1.68e-53	17.3257	12.1571	33.0768	2.53312	0.478271	0.944078	9.63535	5.54186	7.02909	16.2993	18.5918	21.3488	0	0	0	0	0	0	0	0	0	0	0	0
RED5V2.005535.1.1.PC	Acc05535.1	WRKY transcription factor 13	0	14.8003	19.9777	19.8458	6.36286	6.99159	8.26542	2.30193	1.53772	2.56984	2.65992	2.30967	2.9948	1.1388	0.592639	1.12185	2.03476	0.298384	0.603918	0.336818	0	0	0	0	0
RED5V2.005539.1.1.PC	Acc05539.1	Zinc finger CCCH domain-containing protein	0	7.37041	6.47832	7.33568	7.76601	9.83424	10.5684	10.6462	8.94343	10.7171	6.25287	11.4715	9.7741	0.0830097	0.191995	0.143105	0.251	0	0.0660314	0.0982056	0.0488177	0.0516181	0.0532948	0	0.0306215
RED5V2.005564.1.1.PC	Acc05564.1	Nuclear transport factor 2 like	5.99e-90	15.649	17.6153	30.9814	33.1311	40.7302	30.1496	34.9072	83.8593	72.8711	65.9315	81.0843	101.458	0.428772	0.264457	0.42239	0.628604	0.149794	0.454765	1.01453	2.52159	0.888747	1.83523	2.33783	2.74162
RED5V2.005585.1.1.PC	Acc05585.1	uncharacterized protein	0	8.74624	5.25937	4.43026	1.50731	2.75782	0.98086	1.54012	0.654293	1.35986	0.645117	0.566608	0.406123	0.920653	0.489761	0.702887	0.0253074	0.0241226	0.341763	0.0816892	0	0.0572491	0	0.0313734	0.101886
RED5V2.005600.1.1.PC	Acc05600.1	Glyceraldehyde-3-phosphate dehydrogenase	0	1.25435	1.17927	2.07511	6.32258	5.82981	7.26214	6.25691	4.11392	3.72896	5.93981	3.87238	2.63324	0.104867	0.24255	0.413226	0.691836	0.219816	0.611735	1.48877	0.493376	0.456469	1.14458	0.929136	0.773692
RED5V2.005650.1.1.PC	Acc05650.1	Cyclin-dependent protein kinase	5.9e-76	1.50987	1.18102	4.13276	4.77625	5.49126	3.32176	9.15038	5.97103	3.05222	4.02451	3.30521	8.01833	0.82049	0.455454	0	0.180433	0	0	0	0.772042	0.408165	0.632135	0	0.242137
RED5V2.005666.1.1.PC	Acc05666.1	Shaggy-related protein kinase	0	20.8581	17.4143	20.0419	15.5162	12.3979	16.2693	7.38782	7.38589	8.8952	5.0739	6.78692	9.45852	1.67762	1.55208	1.31365	2.2703	2.07384	2.5093	1.52672	1.26488	2.19339	0.828527	0.703618	1.01557
RED5V2.005675.1.1.PC	Acc05675.1	Phosphoglucosamine mutase	0	5.38495	4.56066	4.37441	11.3107	9.52093	11.1094	2.06841	2.29642	2.57038	1.34774	2.72104	2.51738	0.453368	0.571966	0.243611	0.543815	0.215982	0.611993	0.0487602	0.290862	0.102516	0.529229	0.112361	0.121632
RED5V2.005747.1.1.PC	Acc05747.1	Zinc-finger homeodomain protein	0	11.7859	9.31369	19.939	2.55364	3.66201	3.92587	16.7642	18.157	20.4145	13.3202	14.7262	21.197	1.40377	0.703474	0.633818	0.0643126	0	0.0620361	0.207593	0	0	0	0.159456	0.0863063
RED5V2.005812.1.1.PC	Acc05812.1	Receptor-like protein kinase	0	1.07864	1.1415	0.7195	0.530459	0.178654	1.08734	0.615247	0.329336	0.422519	0.434889	0.262359	0.149759	0.331005	0.102078	0.230972	0.136483	0.0578192	0.0292559	0	0	0.0686099	0.0708385	0	0
RED5V2.005995.1.1.PC	Acc05995.1	DNA damage-binding protein	0	17.415	18.0279	12.4191	11.4871	10.9283	9.82335	2.842	3.16113	5.4243	5.357	6.19565	3.89911	1.96917	0.921625	1.50625	0.305674	0.922651	0.319425	0.164446	0.735711	0.17287	0.386718	0.442099	0.376025
RED5V2.006011.1.1.PC	Acc06011.1	Dammarenediol 12-hydroxylase	0	26.0088	23.1002	37.572	4.69221	5.55154	4.69083	2.59955	4.62786	5.18162	3.75925	3.43632	5.12236	0.110997	0.136922	0	0	0.0387775	0	0.131317	0.043518	0	0	0	0.163784
RED5V2.006052.1.1.PC	Acc06052.1	L-ascorbate oxidase	0	1.26128	2.46644	1.40912	1.3571	2.29006	2.12113	3.34874	2.56078	2.39258	3.81169	4.01739	2.79091	0.130553	0.181175	0.064305	0.179436	0.444691	0	0.540583	0.191944	0	0.125729	0	0
RED5V2.006104.1.1.PC	Acc06104.1	Natural killer cells antigen like	4.11e-119	117.119	126.987	138.59	180.001	221.693	185.928	351	292.563	244.664	268.946	292.686	381.201	4.89977	6.75144	6.77812	0	0.109261	0.552851	0.123335	0.245237	0.51861	1.20478	1.27893	3.38422
RED5V2.006124.1.1.PC	Acc06124.1	Carboxylesterase	0	78.2714	94.9123	154.015	25.3583	34.8857	25.268	14.7655	27.6797	27.8882	29.9505	19.248	27.9462	0.364877	0.723369	0.205398	0.0573139	0.437045	0.22114	0.678341	0.183928	0.194479	0.267728	0.355258	0.307656
RED5V2.006135.1.1.PC	Acc06135.1	UDP-glycosyltransferase	0	2.30493	2.32093	2.11869	0.194332	1.49334	0.398345	0.416979	0.382637	0.327267	0.785981	0.627572	1.57322	0.224336	0.415098	0.957656	0	0.0391865	0	0.132702	0	0.0464998	0.336072	0.203861	0
RED5V2.006137.1.1.PC	Acc06137.1	Defensin-like protein	2.12e-50	98.0538	122.305	121.233	26.9068	19.6343	28.8192	6.24152	7.4245	5.61307	2.45102	6.52345	0	1.63234	4.31483	3.21609	0	0	0	0	0	0	0	0	0
RED5V2.006187.1.1.PC	Acc06187.1	Cysteine-rich receptor-like protein kinase	0	8.47741	7.02111	8.01907	0.478877	0.731301	0.404192	3.20347	1.84883	2.75738	2.24698	1.66777	3.78848	0.812962	0.401134	0.106782	0.0595924	0.0852037	0.0862245	0.064119	0.0637466	0	0	0.0738763	0
RED5V2.006194.1.1.PC	Acc06194.1	L-tryptophan--pyruvate aminotransferase	0	0.0821489	1.40562	1.16443	3.52676	4.14421	6.46824	3.0867	3.95938	1.95371	7.66381	5.59472	2.90841	0.312489	0.123902	0.0879536	0.245425	0.233935	0.568169	0.264067	0.15752	0.777262	0.343932	0.243401	0.197613
RED5V2.006204.1.1.PC	Acc06204.1	Protein DETOXIFICATION like	0	78.7024	61.1335	64.8316	62.281	74.9008	66.8862	46.3908	42.4111	41.4584	52.5806	56.3255	54.3728	1.08363	1.19658	0.826452	0.922448	0.952534	0.704422	0.951161	0.740064	0.391259	0.538624	0.524128	0.773692
RED5V2.006281.1.1.PC	Acc06281.1	Transcription factor MYB1R1 like	0	61.887	66.0061	86.0142	12.9525	11.8833	10.4396	228.746	224.15	241.754	181.968	191.612	200.896	5.08087	6.26755	9.89133	3.65792	2.78933	1.21891	4.00732	3.4149	2.18152	5.82514	5.60653	7.31865
RED5V2.006355.1.1.PC	Acc06355.1	Phosphate transporter like	0	3.00438	2.18796	1.15453	0.585219	0.923726	0.695763	3.36529	2.53503	2.11892	2.84032	1.56231	2.81202	0.180153	0.291676	0.11092	0.148565	0.0944062	0.0716529	0.133208	0.0264868	0.392087	0.028916	0.337653	0.0664569
RED5V2.006375.1.1.PC	Acc06375.1	RING finger protein	0	22.648	25.0967	26.3906	24.4954	24.941	21.7488	18.8132	28.8849	24.4896	34.1125	31.6566	41.5171	4.26655	2.55054	4.33237	1.29911	0.412765	1.67084	0.465931	0	0.489798	1.26427	1.34209	0.677984
RED5V2.006507.1.1.PC	Acc06507.1	Bidirectional sugar transporter like	6.68e-170	45.5482	59.5369	48.6291	40.2656	35.5172	43.9773	17.0962	15.0504	12.3543	17.9902	21.9232	25.273	6.50576	5.05035	5.8196	2.38445	2.42956	0.555184	0	1.84704	1.302	2.68857	1.63089	0.993068
RED5V2.006584.1.1.PC	Acc06584.1	Lipid-phosphate phosphatase	0	4.08942	8.09684	12.4427	101.411	103.57	95.9467	76.7048	131.084	100.235	80.9733	96.1102	82.6466	0.66668	1.33638	1.53243	0.366521	0.407589	0.0589246	2.56335	1.04552	0.0690938	0.142676	0.075729	0.819774
RED5V2.006688.1.1.PC	Acc06688.1	Phospholipase D delta like	0	64.0042	63.6444	57.1362	59.2589	55.1524	58.5461	29.1844	21.5209	24.1815	22.2728	24.3363	13.6049	0.124515	0.153596	0.0408871	0.136909	0.108749	0.0660314	0.17186	0.390541	0.180663	0.0532948	0.056575	0.122486
RED5V2.006732.1.1.PC	Acc06732.1	Sterol 3-beta-glucosyltransferase	0	17.4646	18.0247	14.2579	18.352	17.6253	17.6131	17.3748	22.1249	21.512	24.1934	19.2984	16.6677	2.95943	2.61209	4.15526	2.28155	4.70599	3.64394	2.73656	3.84095	3.76515	5.4599	3.57031	4.01548
RED5V2.006786.1.1.PC	Acc06786.1	14-3-3-like protein	0	14.3472	9.45503	14.3342	194.509	247.218	213.991	94.8405	122.788	108.527	121.377	125.137	145.356	2.19815	3.30469	2.63912	2.87014	0.215982	1.52998	8.1267	5.49407	2.22118	9.08511	6.648	9.02101
RED5V2.006804.1.1.PC	Acc06804.1	MADS-box protein like	5.48e-122	3.92565	4.42882	3.09957	0.938193	1.32853	2.88468	2.28759	2.89222	3.23177	1.82061	3.02978	0.668194	0.902539	0.455454	0.161656	0.72173	0.171985	0	0.097069	0.0965053	0	0.210712	0.11184	0
RED5V2.006813.1.1.PC	Acc06813.1	HVA22-like protein	0	32.7154	31.2204	29.1467	19.0779	21.6123	21.8441	8.97273	8.26325	10.0198	7.62083	7.6338	8.20285	7.19284	6.07145	7.08579	3.58751	2.2538	1.96621	0.877276	0.4797	0.461107	0.666519	0.303233	1.2583
RED5V2.006829.1.1.PC	Acc06829.1	TMV resistance protein like	0	2.87442	2.93498	3.21895	1.37708	1.92091	1.11646	1.89636	1.73119	1.25473	1.3162	1.43812	0.483068	0.573397	0.585366	0.38956	0.347848	0.393731	0.23068	0.0935674	0.139536	0.0245901	0	0.188661	0.0291753
RED5V2.006868.1.1.PC	Acc06868.1	Papilin like	0	2.24918	1.82116	1.99258	0.635265	0.329842	0.529009	1.49088	0.477747	1.08654	0.0446067	0.854796	0.725797	0.420147	0.176685	0.489147	0.0839945	0.0400311	0.202553	0.0903746	0.0449249	0	0	0	0
RED5V2.006926.1.1.PC	Acc06926.1	Carbohydrate esterase	0	3.87281	3.12232	4.25084	2.60988	3.90588	2.91091	0.988241	1.42745	2.42382	1.63855	1.9005	1.90435	0.36922	0.614863	0	0.487168	0.23218	0.234962	0.0873621	0.0868548	0.0918372	0.284461	0.100656	0.108962
RED5V2.006928.1.1.PC	Acc06928.1	D-3-phosphoglycerate dehydrogenase	0	82.8644	74.0854	74.1771	136.205	148.2	138.024	313.734	331.874	315.42	251.716	264.681	181.214	12.583	11.9967	11.3482	31.6984	33.4959	33.0826	8.52654	11.6385	9.40413	9.25446	10.5085	10.286
RED5V2.006933.1.1.PC	Acc06933.1	Cysteine proteinase	0	8.43442	7.76571	10.5813	20.6461	26.14	22.2184	34.3329	36.3087	31.844	33.8565	40.9875	44.7402	1.26044	1.97887	2.63387	1.59589	1.1609	3.0383	2.98236	2.42594	2.13759	8.68096	6.45589	8.56664
RED5V2.006982.1.1.PC	Acc06982.1	Peptidyl-prolyl cis-trans isomerase	0	19.2345	21.7575	12.4619	6.61588	8.93125	4.17272	18.8366	16.6451	18.4264	19.6683	16.4895	24.055	2.59474	2.2194	1.92915	0.376815	1.12883	2.18086	0.868794	1.09408	2.92255	1.06869	1.73507	2.23943
RED5V2.007054.1.1.PC	Acc07054.1	Transcription factor bHLH63 like	0	1.46836	0.79341	1.58651	2.88127	2.81069	1.70024	0.187344	0.573049	0.64329	1.96185	2.11471	1.99508	0.167986	0.349685	0.165486	0	0.308106	0.0445425	0	0	0	0	0	0.49575
RED5V2.007430.1.1.PC	Acc07430.1	LIM domain-containing protein	3.23e-147	57.0286	53.4203	53.2366	27.3337	28.4363	29.9642	16.2738	21.357	15.7022	22.8347	21.1246	24.6433	0	0.178221	0	0.105906	0.0504739	0.0510786	0.113951	0.169933	0.0598938	0	0.0656455	0
RED5V2.007645.1.1.PC	Acc07645.1	U-box domain-containing protein	0	9.74911	8.36906	10.4096	2.13074	2.41689	1.71345	0.562699	0.537871	0.414034	0.331455	0.423444	0.727642	0.0630697	0.029175	0.062131	0	0.0330506	0.0334465	0.111923	0.037091	0	0	0.0859699	0
RED5V2.007716.1.1.PC	Acc07716.1	BTB/POZ domain-containing protein	0	2.72713	3.40867	4.15006	2.06461	1.68219	1.88816	4.25966	5.455	6.28523	6.35199	5.67585	4.52068	0.458342	0.452313	0.602028	0.268782	0.448348	0.259268	0.325348	0.503159	0.570024	0.980899	0.45816	0.631226
RED5V2.007935.1.1.PC	Acc07935.1	Rhamnogalacturonate lyase	0	5.03461	4.59443	5.49583	16.8427	19.7871	17.8128	13.1539	15.6586	10.876	6.14179	7.82366	8.66475	0.151995	0.365613	0.0898394	0.167124	0.0955802	0.19345	0.143855	0.035755	0.415866	0.156136	0.0414366	0.224278
RED5V2.007937.1.1.PC	Acc07937.1	Dof zinc finger protein like	0	2.71776	2.24848	2.55459	7.55803	8.15514	7.38317	4.9412	6.65282	5.34484	3.18423	3.05097	4.16336	0.0568031	0.262762	0	0	0.0595334	0	0.134403	0.200434	0.847728	0	0	0
RED5V2.008022.1.1.PC	Acc08022.1	Serine--tRNA ligase	0	23.9887	25.4746	23.8401	55.5956	55.3519	57.8195	59.5141	58.7549	56.1035	46.1784	53.6767	53.509	1.61472	1.09309	1.70708	0.173215	0.825529	1.21136	0.279559	0.463225	0	0.657421	0.375784	0.348677
RED5V2.008116.1.1.PC	Acc08116.1	Protein SHOOT GRAVITROPISM like	0	42.4775	33.3048	49.9867	37.7551	46.1974	46.9475	60.1729	61.3523	61.2839	75.1753	79.1292	92.0623	1.88166	1.09309	0.862163	1.10665	0	0.139237	0	0.0514695	0	0.0561898	0.119296	0.25828
RED5V2.008167.1.1.PC	Acc08167.1	Polygalacturonaseprecursor	0	5.84065	3.30099	2.97031	1.10612	1.46551	1.36823	1.43223	1.79409	2.93067	1.97119	1.60128	1.79292	0.330234	0.509204	0.361466	0.0806903	0	0.272419	0	0.0431576	0	0	0.0500156	0.162427
RED5V2.008247.1.1.PC	Acc08247.1	Protein HYPER-SENSITIVITY-RELATED like	0	8.00563	7.41048	8.43539	6.59807	6.12033	4.36897	3.73822	1.94629	2.45796	3.87297	2.23451	2.27482	1.35505	0.923738	1.22949	0.392087	1.42018	1.02116	0	0.293594	0.22174	0.0457885	0.0972134	0.105235
RED5V2.008307.1.1.PC	Acc08307.1	Protein MEI2-like	0	0.617283	0.689771	0.948249	1.74347	1.18975	1.73584	0.507704	1.0898	1.15347	1.23122	0.589844	0.617906	0	0	0	0	0	0	0.0283464	0	0	0	0	0.0353548
RED5V2.008308.1.1.PC	Acc08308.1	Ethylene-responsive transcription factor	5.69e-173	8.82389	10.6292	7.38376	48.8082	51.1812	57.7073	27.3798	25.6483	28.2045	33.9582	24.1238	60.2937	1.30426	1.7745	0.604634	0.42179	0	0.40686	0.544595	0.812148	0.286246	0.591087	0.313734	1.24528
RED5V2.008425.1.1.PC	Acc08425.1	Chaperone protein like	0	0.878796	0.859245	0.286359	0.882524	0.801892	0.33919	0.355057	0.724032	0.40639	0.247874	0.11875	0.936272	0	0	0	0.0583435	0	0.0562783	0	0	0	0	0	0.0782958
RED5V2.008456.1.1.PC	Acc08456.1	UDP-glycosyltransferase	0	3.52927	4.12174	6.22931	2.28899	2.45366	2.00546	3.76284	1.57502	2.79784	1.61764	2.78194	4.29037	0.319646	0.0328584	0.104963	0.0390515	0.0744465	0	0.0420178	0.125322	0	0	0.0968238	0.0524064
RED5V2.008522.1.1.PC	Acc08522.1	ABC transporter B family member 1 like	0	7.30815	5.73072	6.63302	1.44249	0.998627	0.67585	0.663249	0.676249	0.332576	0.24695	0.19225	0.107629	0.0132159	0.0611348	0	0.0581259	0.0277023	0.0140171	0.0156353	0	0.0328724	0.0509102	0.0180146	0.019501
RED5V2.008601.1.1.PC	Acc08601.1	Aldo-keto reductase family 4 member like	1.67e-106	10.9455	15.3977	9.93561	5.42586	5.24133	4.39708	6.36265	7.86765	5.4453	4.11115	6.11238	9.55609	0.242775	0.224608	0.239162	0.533883	0.508888	0.128746	0.861653	0.85665	1.35869	0.467607	0.330925	0.71646
RED5V2.008649.1.1.PC	Acc08649.1	DnaJ subfamily B member like	0	125.69	117.956	194.25	116.623	145.315	140.414	140.977	174.593	150.892	132.488	137.064	159.16	18.4022	30.2776	18.3858	14.8306	15.5061	21.1812	26.4096	20.6607	21.6508	23.7638	22.0197	23.6823
RED5V2.008654.1.1.PC	Acc08654.1	Transcription factor bHLH125 like	0	0.861728	0.712933	0.550795	0.149778	0.155535	0.767543	1.36586	0.860156	0.867059	0.546885	0.846457	0.146677	0.0360215	0	0.0709707	0	0	0	0.170463	0	0	0.0925076	0	0
RED5V2.008712.1.1.PC	Acc08712.1	CASP-like protein	5.57e-143	8.56506	5.95878	8.77541	11.3514	11.3046	10.7758	12.378	17.2006	12.4374	14.4255	11.3178	17.2516	1.1636	2.40149	1.14628	1.27943	1.40715	0.94934	0.847147	0.842228	1.55845	1.3792	0.488031	0.792448
RED5V2.008928.1.1.PC	Acc08928.1	Polyadenylate-binding protein like	7.03e-97	2.21303	2.1638	1.13862	2.36863	2.18638	4.72039	2.11766	1.15156	1.38504	1.47839	2.26643	1.03093	0	0	0.124706	0	0	0	0	0	0	0	0	0
RED5V2.008948.1.1.PC	Acc08948.1	Cysteine--tRNA ligase	5.57e-82	24.0307	16.3633	22.5127	21.1699	17.2849	17.2253	15.9506	12.3742	17.8598	12.5274	10.4375	11.8165	3.26468	1.43828	2.45036	0.854681	0	1.31908	0.919601	0.548556	0.386683	0.598865	0.211908	0.229393
RED5V2.008989.1.1.PC	Acc08989.1	Protein ARABIDILLO like	0	12.9921	14.1068	11.0545	39.9092	38.6776	39.3639	13.5991	13.4713	14.9013	14.8482	16.3177	9.12521	0.443064	0.320798	0.417493	0.190631	0.302844	0.347335	0.866024	0.543786	0.431235	0.247357	0.0787746	0.341097
RED5V2.008990.1.1.PC	Acc08990.1	Dual specificity protein phosphatase DSP8	0	12.4933	14.1286	11.4282	8.67284	11.9494	11.3289	6.93289	5.4566	7.51759	8.21531	8.60372	9.91806	0.654372	0.403603	0.966949	0.71951	0.800129	0.751878	0.451595	0.256556	0.339091	0.280084	0.445985	0.241392
RED5V2.009090.1.1.PC	Acc09090.1	UDP-galactose/UDP-glucose transporter like	0	20.7162	18.8181	14.7732	21.6921	23.6037	25.5832	24.0518	15.7244	17.9158	22.8547	24.8589	24.5293	0.249614	0.230935	0.786875	0.274461	0.575545	0.105898	0.70874	0.587187	1.30383	1.08977	0.816593	1.0313
RED5V2.009108.1.1.PC	Acc09108.1	Threonine aspartase subunit beta precursor	0	25.9898	24.389	21.5066	20.8295	20.3123	21.1689	25.0229	23.4072	24.6413	20.4025	24.7302	19.0269	3.70448	4.01146	3.52494	3.33265	2.29423	2.41101	2.73914	1.78248	1.78003	1.56758	1.43453	1.73925
RED5V2.009117.1.1.PC	Acc09117.1	hypothetical protein	7.24e-75	20.902	22.901	36.9533	281.03	338.442	268.633	293.058	507.286	477.009	580.282	647.04	1019.93	0.322229	0.149058	0.634865	0.708608	0.844291	0.341763	14.105	8.52756	7.41376	25.6532	21.7418	35.1847
RED5V2.009232.1.2.PC	Acc09232.1	Trihelix transcription factor	0	8.44541	6.02436	10.0732	3.72054	2.18104	1.90661	2.51084	4.00419	3.53705	3.84286	3.35904	5.79827	0.115457	0.373858	0.284345	0.0634746	0.121006	0	0.0682961	0	0	0	0	0.170364
RED5V2.009334.1.1.PC	Acc09334.1	Beta-glucosidase	0	2.69106	2.53722	1.91037	3.80036	3.533	3.67244	0.776614	1.22735	1.10477	1.66719	1.24676	1.70134	0.0696368	0.0966386	0.0343002	0	0	0	0.123577	0	0	0.0894179	0	0.0513768
RED5V2.009336.1.1.PC	Acc09336.1	Beta-glucosidase	0	32.6244	30.7724	32.7865	120.755	114.904	124.352	33.3429	41.2814	38.4723	57.4054	51.9129	53.524	0	0.0681289	0	0.0404849	0.0385895	0.0390518	0.0871201	0	0.0915828	0.0472788	0.0501888	0.0543299
RED5V2.009753.1.1.PC	Acc09753.1	Peroxidase	0	3756.43	3789.78	4641.19	2053.97	2034.47	2122.21	1014.42	1317.75	1203.37	1183.08	1181.02	1401.99	94.9951	84.6169	84.1763	17.1669	18.7403	16.783	8.237	5.76964	6.4286	3.72508	3.23538	3.42451
RED5V2.009760.1.1.PC	Acc09760.1	Polyadenylate-binding protein	0	0.630205	0.577673	0.924095	1.15698	0.462098	0.95776	1.14579	1.02221	1.49879	1.14986	1.24544	0.406727	0.128424	0.158419	0.126513	0.188277	0.179463	0.272419	0.354513	0.100701	0.106478	0.109937	0.0583515	0.0631662
RED5V2.009814.1.1.PC	Acc09814.1	12-oxophytodienoate reductase	0	41.0134	43.1206	66.4194	9.86265	17.1501	16.0207	4.84138	6.87008	3.42763	6.0629	6.46019	6.56045	4.25163	6.58339	4.05608	0.295253	0.234525	0.237335	0.47652	0.842228	0.667907	0.1724	0.488031	0.330187
RED5V2.009846.1.1.PC	Acc09846.1	Protein SON like	2.7e-125	32.8926	27.3322	26.5981	5.68472	5.57527	3.77631	2.03295	0.460622	1.32964	2.72024	2.6064	8.38488	0.202544	1.03063	0.997646	0.111353	0	0.9667	0	0.119115	0	0.130039	0.138043	0.747166
RED5V2.009961.1.1.PC	Acc09961.1	uncharacterized protein	1.2e-129	30.9014	34.0016	34.9637	48.4486	47.0344	48.1949	40.1848	35.6282	26.1398	25.6146	35.0608	31.0987	7.34361	12.3199	3.08664	10.3355	9.2359	13.2929	2.08511	3.455	0.730638	4.14904	2.00201	0.577918
RED5V2.009966.1.1.PC	Acc09966.1	Tetratricopeptide repeat protein	0	147.185	131.875	156.593	45.7557	41.9503	45.9698	565.364	635.651	571.959	615.04	620.278	844.204	3.47501	5.14395	4.33617	6.36821	7.22338	5.34423	24.804	17.371	25.5703	32.4248	34.4205	33.1585
RED5V2.010065.1.1.PC	Acc10065.1	Temperature-induced lipocalin-1 like	1.51e-138	9.99434	9.77199	10.4312	4.07507	2.55666	4.35059	1.73056	2.78602	3.30623	2.57526	3.47276	6.65115	2.12344	2.11566	0.402276	0.0898005	0.427982	0.692975	1.06284	0.384242	0.406284	0.314611	0.779275	0.361532
RED5V2.010124.1.1.PC	Acc10124.1	Aquaporin SIP1-1 like	5.03e-169	89.1012	91.3571	93.1552	188.347	205.677	196.703	221.166	282.811	197.997	162.174	183.586	211.522	20.0407	18.6794	28.877	28.6134	24.4524	22.2867	27.7789	24.5392	32.8289	23.0449	18.8571	21.5165
RED5V2.010217.1.1.PC	Acc10217.1	Zeatin O-glucosyltransferase	0	21.9965	21.6767	31.0673	0.470367	1.26182	0.763297	1.05132	0.771787	1.03141	0.924782	1.05486	1.74015	0.0377076	0	0	0.207305	0	0.11998	0.0892208	0.0443514	0.234478	0.242094	0.051399	0.2782
RED5V2.010252.1.1.PC	Acc10252.1	Growth-regulating factor like	0	0.940762	0.44598	1.17047	0.193245	0.501683	0.198058	0.276431	0.59893	1.32209	0.398029	0.693401	0.799029	0	0	0	0.0340677	0.0324727	0.0657236	0.0733108	0	0	0.159139	0	0
RED5V2.010264.1.1.PC	Acc10264.1	Glycosyltransferase 7	0	3.22726	1.27126	2.70091	13.876	17.2695	15.3777	11.2567	14.2318	14.7155	9.16505	8.24499	9.41878	0	0.0933822	0	0	0	0.321163	0	0.0593597	0	0	0	0
RED5V2.010325.1.1.PC	Acc10325.1	uncharacterized protein	2.04e-106	625.047	535.161	647.85	315.727	394.623	384.533	301.652	298.809	246.461	240.376	223.204	399.645	136.28	156.613	142.44	63.9702	74.4257	55.2241	64.2021	65.2669	66.4268	43.6304	39.4851	47.4321
RED5V2.010393.1.1.PC	Acc10393.1	BTB/POZ domain-containing protein	0	14.566	9.94246	14.3287	1.69047	2.00623	1.06076	1.77661	2.52846	3.05021	1.93797	2.00541	4.00917	1.4271	1.53524	1.99436	0.036492	0.208701	0.140801	0.0392639	0.312287	0	0.0852317	0	0
RED5V2.010408.1.1.PC	Acc10408.1	UPF0183 protein	0	29.1015	22.5739	19.5707	26.0836	19.3203	20.05	20.4008	26.4872	28.3659	20.9024	27.1944	22.626	1.62311	1.01463	3.24111	3.23171	5.19532	3.443	2.28352	3.61178	2.83695	3.3234	4.78367	2.84811
RED5V2.010434.1.1.PC	Acc10434.1	uncharacterized protein	1.96e-49	13.9149	20.6206	14.8779	30.7045	23.4672	18.1263	12.386	23.1079	11.6344	21.8014	24.5908	50.0344	0.945204	1.53033	1.62949	3.63752	1.23829	1.75438	1.39779	1.38968	2.35103	1.2137	3.86521	1.04603
RED5V2.010471.1.1.PC	Acc10471.1	Legume lectin domain protein	0	5.79312	4.54537	5.01058	3.23205	2.90878	2.9813	3.72758	5.89246	5.66977	4.9323	5.30574	4.81803	0.440473	0.695167	0.740212	0.284894	0.407334	0.274809	0.429147	0.548556	0.386683	0.299432	0.494452	0.382322
RED5V2.010485.1.1.PC	Acc10485.1	Isocitrate dehydrogenase NADP-dependent	0	3.81573	2.83799	3.79387	1.51066	2.02787	2.41684	1.50213	2.82131	2.75346	2.69067	2.5384	3.89691	0.141781	0.163964	0.244423	0.467681	0.260042	0.263157	0.167735	0.0833806	0.176327	0.0455137	0.144945	0.104603
RED5V2.010500.1.1.PC	Acc10500.1	Secoisolariciresinol dehydrogenase	0	271.161	228.509	239.729	503.402	580.753	494.857	209.731	278.143	248.309	210.778	219.195	248.625	20.0397	11.8772	20.6051	1.99687	2.29719	2.72323	0.518616	1.3995	0.856714	0.241239	0.341449	1.10887
RED5V2.010501.1.1.PC	Acc10501.1	Vegetative cell wall protein like	1.37e-171	1.32404	0.817629	1.2262	2.44061	2.28916	1.6945	0.84465	1.03345	1.24299	1.23831	1.10174	1.02799	0.0757375	0.14014	0	0	0	0.0803288	0	0	0	0	0.103237	0
RED5V2.010510.1.1.PC	Acc10510.1	Legume lectin domain protein	0	0.880792	0.907747	0.581775	3.65764	2.98832	3.28015	0.46166	0.294193	0.509534	0.120861	0.0579015	0.316051	0.0258724	0.0478726	0	0	0	0.0548816	0.0306086	0	0	0	0	0
RED5V2.010511.1.1.PC	Acc10511.1	Mannitol dehydrogenase	0	23.3748	20.3086	25.8808	134.423	121.55	99.2179	9.99514	34.2511	27.7956	10.4668	10.4812	15.2745	3.77363	4.30171	2.72171	0.296376	0.14125	0.142943	0.478332	0.475555	0	0.519168	0	0.596596
RED5V2.010513.1.1.PC	Acc10513.1	Mannitol dehydrogenase	0	10.3892	10.4672	11.6133	155.7	157.233	174.014	14.3993	12.337	11.441	2.92402	1.53816	3.53162	0.785488	2.18012	1.45087	0.0539798	0.154358	0	0.05808	0	0.305276	0.0630384	0.0669184	0.21732
RED5V2.010521.1.1.PC	Acc10521.1	uncharacterized protein	1.45e-161	54.2817	61.9078	42.0058	65.4752	64.7174	66.0855	52.7952	53.3762	56.7743	60.6008	56.6353	96.3283	8.70162	6.4256	8.7294	14.1323	19.3274	12.1079	4.43894	3.84978	8.43909	2.4602	2.61163	3.76948
RED5V2.010643.1.1.PC	Acc10643.1	Calcium-binding protein CML25	1.53e-133	16.7473	16.03	28.4347	1.59331	1.86138	2.75569	4.59398	2.8322	1.4674	1.00691	1.07196	0.910189	1.53276	3.27927	1.41558	0.842669	0	0.101605	0	0.338029	0	0	0.130581	0.424067
RED5V2.010645.1.1.PC	Acc10645.1	AT-hook motif nuclear-localized protein	0	1.18902	0.221441	1.05164	0.83158	0.332133	0.786732	0.686278	1.18954	1.61588	2.44345	1.44603	1.67049	0	0	0.0606208	0.0676622	0	0	0	0	0.076531	0.0790169	0.167761	0.181603
RED5V2.010786.1.1.PC	Acc10786.1	Dirigent protein	3.16e-142	0	0.249121	0.747218	2.87855	3.38775	3.63863	2.57354	0.944635	1.51489	0.754596	0.309864	1.12758	0	0	0	0	0.0967417	0.0979007	0.218405	0	0	0	0	0
RED5V2.010874.1.1.PC	Acc10874.1	Nucleolar complex protein 4 B like	0	35.755	33.3093	30.1298	10.3261	9.23033	10.5532	19.4501	15.1783	21.5828	21.4885	15.9787	17.3518	3.38648	2.50645	2.94687	2.17209	2.48448	2.42445	1.56918	1.52687	1.71975	2.10175	2.19264	2.74833
RED5V2.010880.1.1.PC	Acc10880.1	Expansin-A16 like	0	3.50336	5.54295	5.23052	3.88604	4.33433	2.43395	6.33092	6.14013	7.34722	10.0253	4.95782	4.04049	0.830746	0.38429	0.204595	0.3806	0	0.220277	0.163804	0.325705	0.258292	0.266682	0.566192	0
RED5V2.010975.1.1.PC	Acc07911.1	Ion channel POLLUX like	0	5.92809	5.35939	2.95633	10.8905	10.402	10.8435	8.39328	6.90145	9.0721	8.65849	7.79459	8.00988	1.51267	1.03665	0.993441	1.23204	0.998203	2.09955	1.12678	1.49365	0.998693	1.55869	1.9601	2.59028
RED5V2.011045.1.1.PC	Acc11045.1	50S ribosomal protein	1.66e-135	8.19783	7.8412	7.75255	8.15431	8.99045	7.73834	10.2604	7.59838	6.56949	5.88126	7.15226	6.5724	0.774757	1.43356	0.763226	1.17133	0.811996	0.92444	0.34372	0.341724	0.963537	0.621772	0	0.428702
RED5V2.011051.1.1.PC	Acc11051.1	Myosin-11 like	0	0.224746	0.415075	0.585874	0.366761	0.498046	0.346981	0.817228	0.833247	0.979923	1.67989	1.0933	2.06291	0	0.100437	0.0802089	0.0596837	0	0.0863565	0.0642171	0.0319221	0	0.0696994	0.0739894	0
RED5V2.011116.1.1.PC	Acc11116.1	Beta-galactosidase	0	607.712	610.394	592.37	943.451	888.552	934.348	496.787	470.696	468.426	470.347	481.354	383.322	63.559	61.3241	67.59	38.8157	42.0764	43.0876	29.6968	34.9981	37.2238	37.2255	36.2798	33.347
RED5V2.011159.1.1.PC	Acc11116.1	Beta-galactosidase	0	299.657	287.718	279.14	430.541	395.01	387.776	219.935	248.11	249.883	255.604	248.167	189.22	36.098	32.3655	31.5451	19.2416	20.1598	22.0395	15.9559	18.1107	16.199	19.833	19.122	17.8098
RED5V2.011171.1.1.PC	Acc11171.1	Receptor-like serine/threonine-protein kinase	0	0.963116	1.03911	2.1752	1.68843	1.75334	1.84586	1.52966	0.943994	1.30324	1.18031	0.646233	1.1758	0.144379	0.166969	0.142231	0.238127	0.718765	0.0765659	0.213512	0.339636	0.179559	0.185392	0.295204	0.266301
RED5V2.011182.1.1.PC	Acc11182.1	uncharacterized protein	0	11.4225	8.66509	8.85591	6.0519	7.67082	5.56413	5.77667	6.62005	5.01158	5.44934	6.22721	5.9847	1.75513	1.18814	0.801249	0	0.269194	0.681049	0.405157	0.0503506	0.692106	0.274841	0.525164	0.126332
RED5V2.011183.1.1.PC	Acc11183.1	DeSI-like protein	1.79e-172	1.15958	1.70067	1.84203	2.12884	0.510156	0.335672	2.10825	2.06001	0.775624	2.02375	2.11534	1.60367	0.393835	0.437236	0.232784	0	0.0825529	0.167084	0.838676	0.0926451	0.293879	0	0.107367	0.232452
RED5V2.011199.1.1.PC	Acc11199.1	Sorting nexin-16 like	0	5.97243	5.11404	3.69766	4.13028	4.39521	4.0236	2.72013	2.39322	3.6586	2.89443	3.58768	2.13585	0.491747	0.491345	0.213148	0.540697	0.432922	0.625869	0.302519	0.555254	0.660494	0.606176	0.482614	0.841702
RED5V2.011227.1.1.PC	Acc11227.1	Caffeoyl-CoA O-methyltransferase	0	44.7773	36.5164	34.9023	109.348	113.397	119.913	18.8085	24.2152	20.0161	29.1267	24.1494	38.6044	6.5745	6.14863	10.4894	4.00735	4.04443	2.19803	0.507264	0.336212	0.533248	0.642331	1.46114	0.843574
RED5V2.011268.1.1.PC	Acc11268.1	UDP-arabinose 4-epimerase	0	10.4689	10.1218	11.0329	19.1702	18.309	20.5489	20.378	22.7975	22.0285	19.5614	20.0206	27.27	1.90338	1.44789	1.1667	0.418569	0.487634	0.852367	1.70137	1.59199	0.736451	1.57506	2.07559	2.12202
RED5V2.011416.1.1.PC	Acc11416.1	Splicing factor 3B subunit like	3.27e-141	6.48847	5.25894	5.92558	7.04113	8.11308	7.80965	13.2455	15.0878	14.9237	12.8953	16.6126	7.4306	0.0927884	0.257534	0.0914073	0.102025	0.291745	0.492066	0.329323	0	0.576987	0.238292	0	0.27383
RED5V2.011472.1.1.PC	Acc11472.1	Disease resistance protein	0	4.39141	4.14358	4.57806	1.17961	1.96352	1.52902	1.78665	1.46113	1.38765	1.30577	1.34449	0.724821	0	0.0308783	0	0	0	0	0.0394857	0	0	0	0	0
RED5V2.011473.1.1.PC	Acc11473.1	Disease resistance protein	0	4.62534	6.84127	3.47037	2.91235	3.66372	2.83138	1.55333	1.91146	1.68157	1.62663	1.43315	2.49894	0.0640382	0.029623	0.0315425	0	0	0.0169801	0.0189403	0.0941515	0.0199105	0	0	0.0236231
RED5V2.011555.1.1.PC	Acc11555.1	uncharacterized protein	0	69.1183	75.5853	69.4041	172.931	169.186	181.045	95.0419	81.8943	76.8841	72.4838	77.1624	72.4125	1.71391	1.04586	0.969933	0.320769	0.114657	0.154707	0.431418	0.0857825	0	0.0468248	0.198827	0.376658
RED5V2.011603.1.1.PC	Acc11603.1	Caffeic acid 3-O-methyltransferase	0	64.3421	54.7467	104.574	1.33176	1.21008	0.853082	1.25018	2.73148	1.81057	0.810444	1.61278	1.81137	0	0	0	0	0	0	0.0631533	0.0627866	0	0	0	0
RED5V2.011641.1.1.PC	Acc11641.1	60S ribosomal protein L30	1.04e-78	117.753	164.94	166.742	115.916	97.5165	107.608	119.988	112.71	105.19	117.591	107.054	135.176	13.0175	19.7337	11.5877	21.0388	21.2044	27.6132	23.5646	17.1557	23.6013	23.5624	19.8819	23.6051
RED5V2.011721.1.1.PC	Acc11721.1	Amino acid permease	0	34.4878	26.0772	31.6392	159.93	186.744	196.516	58.8228	52.5881	50.6006	63.0802	66.1616	84.2707	2.34507	2.70309	2.12081	0.845411	1.4505	1.22323	3.00177	2.48695	1.2909	1.33283	1.36246	1.92869
RED5V2.011779.1.1.PC	Acc11779.1	UDP-glucose flavonoid 3-O-glucosyltransferase	0	9.58426	7.97188	8.42577	3.64694	2.92819	3.27537	1.53278	1.15156	2.13692	1.85855	1.25463	1.66912	1.2659	2.1081	1.21143	0.67607	0.189535	0.6905	0.171158	0.212706	0.539778	0.325098	0.394409	0.213476
RED5V2.011872.1.1.PC	Acc11872.1	Lysine histidine transporter-like	0	0.216596	0.726092	0.423471	0.279661	0.326713	0.179142	0.187522	0.382395	0.367943	0.47129	0.526827	0.456451	0	0.0622253	0.0993859	0	0.0352456	0.0356678	0.0397854	0.0395544	0	0.0431819	0.137519	0
RED5V2.011909.1.1.PC	Acc11909.1	Neurotrophin receptor-interacting factor like	0	58.9288	49.1769	55.5273	9.65896	10.862	11.4931	9.25054	9.94726	10.9103	13.0749	14.3029	11.443	0.543915	0.461279	0.357213	0.348867	0.0950098	0.096148	0.107248	0	0.0563706	0	0	0.267527
RED5V2.011945.1.1.PC	Acc11945.1	MAP1 light chain like isoform 1	0	1.16475	1.23787	1.03961	0.800987	0.297063	0.938214	0.184144	0.312923	0.421535	0.514223	0.492702	0.747049	0	0	0.0542199	0	0	0	0	0	0	0	0	0
RED5V2.011945.1.2.PC	Acc11945.2	MAP1 light chain like isoform 2	0	4.81313	2.83986	5.71916	1.92196	3.26149	1.48939	4.27483	2.46134	3.55248	2.10662	3.07814	1.28538	0	0.041721	0	0	0.0945263	0.0478294	0	0.0530411	0	0	0	0
RED5V2.011947.1.1.PC	Acc11947.1	5'-3' exoribonuclease	0	3.41618	3.07296	1.87013	2.88176	1.87033	2.32064	1.87711	0.956949	2.32904	1.99459	2.71434	0.0671927	0.618805	0.480899	0.390141	0.244945	0.363187	0.341285	0.117134	0.4367	0.246267	0.413183	0.236177	0.146094
RED5V2.012008.1.1.PC	Acc12008.1	Calcium uniporter protein	0	4.71181	1.03883	3.56745	182.139	192.609	170.95	59.6864	67.764	67.51	93.6957	87.9205	111.552	0.853495	0.278692	0.247292	0.165609	0.368331	0.212996	2.01947	2.36206	2.06048	2.25635	1.64244	2.0002
RED5V2.012033.1.1.PC	Acc12033.1	Calcium-binding protein CML23	2.02e-72	25.8055	19.504	23.3693	2.50406	1.85736	1.83316	0.575674	2.93479	3.01213	2.61231	1.34776	5.60505	1.03238	3.02457	2.71205	0	0	0	0	0.80952	0.21399	0	0	0.253891
RED5V2.012096.1.1.PC	Acc12096.1	Mixed-linked glucan synthase	3.29e-79	4.04056	2.963	3.38562	7.33647	7.11058	7.85339	9.27022	9.63027	4.80475	4.39593	5.26494	9.7923	0.627348	1.0157	0.154503	0	1.64375	0	0	0	0.390105	0	0	0
RED5V2.012158.1.1.PC	Acc12158.1	Serine/threonine-protein kinase	0	2.81503	2.21534	4.12779	3.25791	2.33598	5.00858	4.07779	3.52134	5.06197	3.35517	5.26051	7.44439	0.373107	0.241631	0.294043	0.205123	0.0782081	0.0395725	0.132423	0.087769	0.881637	0.431183	0.305148	0.38538
RED5V2.012176.1.1.PC	Acc12176.1	Phospho-2-dehydro-3-deoxyheptonate aldolase	0	29.6894	22.1327	28.1687	12.9742	16.2312	11.308	15.9288	17.6937	15.8422	12.3955	11.8035	14.7176	0.393107	0.12123	0.0645427	0.180099	0.068667	0.0347448	0.0775116	0	0.0814821	0	0	0
RED5V2.012198.1.1.PC	Acc12198.1	hypothetical protein	5.79e-99	3.01973	6.37751	6.02202	4.77625	8.36089	6.57358	2.63531	2.98551	2.29814	3.83287	2.35037	2.13822	0	0.607272	0.387973	1.58781	0.687941	1.81008	0.310621	0	0.653064	0	0.178945	0.774839
RED5V2.012221.1.1.PC	Acc11621.1	Cysteine desulfurase	0	5.17614	3.50631	4.4647	12.1544	13.1376	11.987	10.6615	8.86363	10.0976	9.53287	9.95678	7.83534	0.919221	1.15659	0.796875	2.62788	2.2351	1.05294	0.739496	1.25417	0.823105	1.0387	0.852029	0.813822
RED5V2.012269.1.1.PC	Acc12269.1	uncharacterized protein	0	1.15852	0.767347	0.876796	1.87886	1.42495	1.36311	1.22303	0.923708	0.977677	0.853831	2.04524	0.854513	0.14216	0.093944	0.080025	0.223301	0.0425693	0.172317	0.19221	0.119434	0.101028	0.0260774	0.11073	0.119866
RED5V2.012324.2.1.PC	Acc12324.2	N-succinyldiaminopimelate aminotransferase DapC	0	3.40406	1.50312	3.8644	2.29508	4.63778	3.87803	5.05766	4.47827	2.41566	4.18131	3.40537	3.40172	0.119344	0.0552066	0.117568	0.0656118	0.500321	0.0632894	0.0705956	0.140371	0.0742118	0.0766224	0	0
RED5V2.012337.1.1.PC	Acc12337.1	Deoxycytidine kinase	0	6.10934	6.3248	4.21571	1.06578	0.26351	0.416123	1.03452	1.88754	2.7243	1.93861	1.36579	2.05428	0.0488225	0.045169	0	0	0.0511692	0	0	0.344548	0	0	0	0
RED5V2.012367.1.1.PC	Acc12367.1	Protein phosphatase 2C 16 like	0	7.27755	7.529	8.14744	15.2158	14.4898	13.8115	8.34515	10.2627	9.30031	8.8156	9.03425	6.94922	0.295376	0.364363	0.387973	2.70649	2.88935	2.6455	0.582414	0.617634	0.244899	0.674277	0.447362	1.35597
RED5V2.012428.1.1.PC	Acc12428.1	Protein BREAST CANCER SUSCEPTIBILITY like	0	6.446	5.29288	4.83593	6.69916	6.91759	5.86312	6.72286	4.73443	5.7439	5.24308	4.82109	5.52847	0.0362055	0.0167481	0	0	0	0.134401	0.0428333	0.149046	0.0225137	0.116225	0.34546	0.0801352
RED5V2.012429.1.1.PC	Acc12429.1	Receptor-like protein kinase	0	10.5446	9.16859	8.72502	1.48913	2.2091	1.52622	1.82585	3.21132	2.77648	2.53341	0.961794	1.83329	1.80091	1.96908	1.69346	0	0	0.868219	0.242112	0.288847	0.814445	0.157669	0.278955	0.845522
RED5V2.012464.1.1.PC	Acc12464.1	Protein tesmin/TSO1-like	0	1.878	1.97058	1.79108	1.79397	2.669	1.5381	2.77596	2.15108	2.63262	3.23641	2.37678	1.89197	0.099565	0.122819	0.0653888	0.36492	0.0173918	0.228802	0.431902	0.273251	0.371476	0.319619	0.226194	0.244858
RED5V2.012471.1.1.PC	Acc12471.1	Potassium channel like	0	4.48521	4.10135	5.14787	24.3721	23.0294	22.435	7.54937	8.30325	8.89635	8.32048	9.6948	5.81284	1.14467	1.31463	0.777675	0.998206	1.42721	1.08846	0.490317	0.48747	1.30086	0.684226	0.591833	0.553302
RED5V2.012535.1.1.PC	Acc12535.1	Protein LURP-one-related like	9.79e-160	21.4119	24.5117	27.114	5.85394	4.82741	4.94097	6.37277	7.43937	5.07418	6.67349	6.95021	9.77937	0.414079	0.459711	0.407916	0.364238	0.433982	0.351345	0.195952	0.292222	0.514975	0	0.338657	0.2444
RED5V2.012538.1.1.PC	Acc12538.1	Protein LURP-one-related like	5.3e-159	16.23	17.5157	19.3084	1.9893	3.14357	3.54583	4.26846	7.19046	3.45936	4.46988	6.1449	5.30791	3.49459	2.92517	3.36061	0.457435	0.0872038	0.0882485	0	0.195729	0.103478	0	0.113416	0
RED5V2.012643.1.1.PC	Acc12643.1	Protein transport protein SEC13 B like	0	16.7877	17.7734	11.9163	5.85902	6.64875	6.68593	10.5628	12.0253	6.61188	14.3865	13.4593	23.2663	0.232427	0.860137	0.171726	0.127782	0.487198	0.493034	1.16865	0.546758	0.578122	0.149225	0.31682	0.342961
RED5V2.012696.1.1.PC	Acc12696.1	BZIP transcription factor	1.38e-110	15.9847	17.8318	20.0307	118.414	137.188	146.208	17.6843	15.6445	17.8598	26.1442	21.0055	34.8164	0.699575	1.29445	2.18235	10.6408	8.67621	7.54351	4.96584	2.33136	2.17509	3.29376	8.10549	6.19361
RED5V2.012912.1.1.PC	Acc12912.1	TMV resistance protein like	0	2.96089	3.41753	2.72502	3.32881	2.49091	2.82638	2.59096	2.4097	3.46935	2.08992	2.12541	1.08663	0	0.0145229	0	0	0	0	0.0185712	0	0	0	0	0
RED5V2.012944.1.1.PC	Acc12944.1	hypothetical protein	0	4.5923	7.61039	5.70667	3.69333	2.87648	4.68659	4.38694	3.84768	4.44271	3.16143	3.7864	1.6649	0.549865	0.117396	0.166671	0.232538	0.0886607	0.134584	0.400323	0.248749	0.315622	0.162937	0.11531	0.436887
RED5V2.012949.1.1.PC	Acc12949.1	Protein LURP-one-related like	2.27e-154	1.00945	0.911072	0.834986	4.56181	4.91936	7.64254	8.75299	10.6519	11.1727	9.16603	8.97129	21.9931	0.0843932	0.156156	0	0.185588	0.619147	0	0.798739	0.595576	0	0.758562	0.920287	1.99244
RED5V2.013013.1.1.PC	Acc13013.1	Transcription factor IIIB like	1.67e-110	64.3604	67.3025	66.725	25.9222	23.0247	24.2285	31.3963	22.5598	22.8226	24.3608	27.3777	29.4833	7.52817	5.00597	9.81092	3.36275	5.17782	4.40813	2.1338	4.42729	3.99857	3.92707	3.42054	2.89279
RED5V2.013022.1.1.PC	Acc13022.1	Phospholipase A2 1 like	8.57e-109	8.91425	12.4361	9.45812	13.2643	18.2381	20.3921	14.3624	15.8531	18.2272	17.3859	23.1365	17.6403	2.12671	2.4048	3.02619	4.28708	4.95318	2.25563	0.838676	3.61316	0.293879	0.910275	0.644201	1.22037
RED5V2.013053.1.1.PC	Acc13053.1	Glutamate carboxypeptidase	0	154.763	160.022	148.152	42.1045	28.195	30.941	16.4216	12.8796	15.2431	14.0482	14.2968	13.9287	16.4238	20.6229	18.2994	5.75385	4.17865	4.80535	2.22444	4.55627	2.45108	1.16354	1.32779	1.03623
RED5V2.013092.1.1.PC	Acc13092.1	Kinesin-like protein	0	6.51351	5.21067	6.83489	8.5681	9.08448	9.73086	8.14333	8.07778	6.98711	10.1175	7.61676	3.79639	0.22277	0.251899	0.316989	0.108864	0.233477	0.892592	1.78629	1.83414	1.16977	0.603883	1.75446	0.511328
RED5V2.013168.1.1.PC	Acc13168.1	Zinc finger homeobox protein like	0	6.35955	9.61941	6.48253	3.03974	4.33632	3.87072	5.13885	4.43349	4.33057	4.27748	4.16457	4.24971	0.945204	0.491891	0.611058	0.292301	0.309574	0.563908	0.594062	0.208451	1.06531	0.113784	0.563676	0.305093
RED5V2.013381.1.1.PC	Acc13381.1	Tropinone reductase-like	0	0.592965	2.84089	2.08678	0.267966	0.695667	0.0686602	1.50931	2.56483	1.97432	1.58054	1.00959	3.76133	0	0	0	0	0	0	0	0	0	0	0	0
RED5V2.013382.1.1.PC	Acc13382.1	Secoisolariciresinol dehydrogenase	0	265.513	264.863	337.064	356.639	396.757	390.561	182.896	261.395	226.645	229.772	246.669	273.756	0	0.118814	0.253026	0	0.269194	0	0	0	0	0.0824524	0	0.189499
RED5V2.013383.1.1.PC	Acc13383.1	Secoisolariciresinol dehydrogenase	0	294.342	282.556	289.982	310.525	312.102	321.191	78.1317	101.707	87.0127	90.9345	105.743	113.849	0.319902	0.651119	0.0630282	0.703492	0	0	0.0756928	0	0	0	0	0
RED5V2.013422.1.1.PC	Acc13422.1	Iron-sulfur assembly protein IscA-like	1.02e-113	7.47816	12.7956	7.00576	19.2441	20.4712	17.6789	19.7648	19.1254	17.538	15.0288	35.2416	26.6597	1.58036	1.67097	0.778418	0.124119	0.473233	0.478903	0.93483	0.663858	1.54427	1.15959	1.23096	0.832828
RED5V2.013460.1.1.PC	Acc13460.1	Inhibitor of trypsin and hageman factor like	1.07e-45	2.98571	3.81752	8.08258	1.29737	0.808346	1.06375	4.45404	11.6372	5.18903	10.203	7.26216	21.0058	0	0.230935	0	0	0	0	0	0	0	0	0	0
RED5V2.013489.1.1.PC	Acc13489.1	Hypoxia-inducible factor 1-alpha like	1.16e-121	2.25934	4.22606	3.93715	3.8843	3.45738	3.63982	3.69102	1.82098	1.86897	4.48861	2.15038	0.724548	0.106762	0.29632	0.210347	0.23478	0	0.226469	0	0.251146	0	0.13709	0	0.472605
RED5V2.013521.1.1.PC	Acc13521.1	uncharacterized protein	2.33e-146	5.85363	4.57872	4.16909	0.850278	2.06024	1.25877	0.608148	0.930103	1.09383	0.636846	1.32209	0.123359	0.090885	0.0840839	0.0895323	0	0	0	0	0	0	0	0	0
RED5V2.013528.1.1.PC	Acc13528.1	Agamous-like MADS-box protein	1.65e-170	6.17781	6.39155	8.77789	2.59703	5.05661	3.57668	4.00521	5.06025	4.52732	5.10599	5.15438	7.41784	0	0	0	0	0	0	0	0	0	0	0	0
RED5V2.013547.1.1.PC	Acc13547.1	Glutathione S-transferase	3.25e-163	7.04146	5.50785	4.56482	22.7771	22.8701	28.7515	15.8119	32.61	23.8857	8.279	8.74379	14.3237	0.241671	0.0745289	0.158716	0	0	0.0854406	0	0	0	0	0	0.475469
RED5V2.013601.1.1.PC	Acc13601.1	Vinorine synthase	0	5.07969	5.86644	4.74981	3.28531	4.40484	2.68519	1.20463	1.91059	0.875422	1.82213	1.29821	0.0543002	0.200029	0.259085	0.275873	0.527857	0.62893	0.254586	0.283976	0.141164	0.0995075	0.256849	0.0545317	0.177093
RED5V2.013626.1.1.PC	Acc13626.1	Polycomb group protein	5.18e-48	4.35918	6.31436	4.10353	5.28968	3.9777	2.99114	4.89228	4.19007	7.10349	6.76255	6.87222	5.47787	0.701884	0.48702	0.172859	0.385876	0.36781	0.930542	1.03797	0.82555	1.74582	0	0	0.776756
RED5V2.013748.1.1.PC	Acc13748.1	Hydrolase	0	2.17758	3.36701	3.9109	15.0471	11.7637	17.8261	9.69827	9.51285	8.31026	10.7987	9.48452	11.3552	0.330234	0.152761	0.10844	0.363107	0.692214	0.350254	2.6697	1.29473	0.889851	1.20145	1.65051	2.76126
RED5V2.013750.1.1.PC	Acc13750.1	uncharacterized protein	0	4.20814	4.70231	4.26063	3.99017	4.29048	6.09083	3.82545	2.87889	2.71051	2.54347	2.74165	0.628164	0	0.176305	0.0268184	0.389136	0	0	0	0.192121	0	0	0.111325	0
RED5V2.013771.1.1.PC	Acc13771.1	F-box/LRR-repeat protein	0	4.9998	4.50515	4.69594	10.8543	9.66127	6.47043	5.78289	7.06741	8.08265	11.1161	6.67666	10.6536	0.248613	0.295726	0.384863	0.429567	0.483903	0.226015	0.336143	0.125322	0.309191	0.27363	0.484119	0.419251
RED5V2.013791.1.1.PC	Acc13791.1	Formimidoyltetrahydrofolate cyclodeaminase	0	17.4347	11.7823	19.3493	1.62212	1.74464	1.18752	2.54829	2.78836	2.74395	5.72761	5.23845	2.19369	0.0557314	0.103122	0.164706	0.061279	0.0584101	0.11822	0.0659336	0.131102	0	0	0.0759671	0.411176
RED5V2.014040.1.1.PC	Acc14040.1	Tetraketide alpha-pyrone reductase	0	0.711189	1.04305	0.943527	1.3774	2.20511	2.05874	0.92359	1.00447	0.906103	1.61195	1.11203	3.22232	0.165632	0.255395	0.217555	0.0607063	0.289321	0	0.0653174	0.0649381	0.137327	0.283575	0.451543	0.325867
RED5V2.014087.1.1.PC	Acc14087.1	Protein of unknown function DUF538 protein	4.04e-131	7.10565	5.07707	8.81633	2.16132	5.87819	3.79741	5.41048	6.30461	8.01622	6.12831	5.98262	17.6045	0.79207	1.0992	1.26796	0.979779	1.24521	0	0.468534	0.232907	0.123134	0.254267	0.134958	0
RED5V2.014099.1.1.PC	Acc14099.1	14-3-3-like protein GF14 iota	0	5.63662	3.53931	5.15628	9.23082	6.06686	5.68842	4.76361	1.78942	3.997	6.95751	3.33316	10.2221	0.224811	0.155991	0.0553662	0.185392	0.29452	1.01337	0.132982	0.198315	0.0698972	0.144335	0.229829	0.165861
RED5V2.014213.1.1.PC	Acc14213.1	Protein trichome birefringence-like	0	1.67549	1.68436	1.10731	0.826488	0.692143	0.956374	0.71508	0.933243	1.0944	1.19812	0.717485	1.4621	0.128239	0.0237284	0.025266	0.0282007	0.0806414	0	0.0606857	0.0603333	0.0956914	0.0987997	0.0349603	0
RED5V2.014236.1.1.PC	Acc14236.1	Vignain like	0	4.98256	6.11178	4.87075	1.27935	2.33821	2.30775	1.48236	1.90327	2.26224	1.32234	2.0933	2.33868	0.344606	0.273273	0.0484967	0.270649	0.0515956	0.313282	0.174724	0.231613	0.244899	0	0.134209	0.217923
RED5V2.014266.1.1.PC	Acc14266.1	Glyceraldehyde-3-phosphate dehydrogenase	0	99.1604	98.8722	88.9519	63.8613	67.5372	72.8686	779.999	768.374	748.522	839.214	868.551	854.464	6.87439	7.12477	6.85779	7.7022	6.5208	3.87629	8.9564	12.026	13.3111	63.4101	62.687	69.0792
RED5V2.014304.1.1.PC	Acc14304.1	Mucin-17 like	2.52e-170	22.1602	19.7594	16.0088	12.1243	13.6532	11.0546	8.78436	11.454	10.8554	14.7713	9.40714	19.7374	1.51475	1.05105	1.86526	0.499659	0.635023	0.321315	0	0	0.282576	0.778012	0.309712	0.894044
RED5V2.014321.1.1.PC	Acc14321.1	Transcriptional coactivator yorkie like	3.15e-139	17.353	10.8281	18.8389	2.06886	3.17142	2.12039	1.37402	2.04755	3.62926	3.54182	4.02988	10.2909	3.12751	3.85797	3.54778	0.208414	0.0993284	0.402074	0	0.557357	0	0.730167	1.16266	0.559375
RED5V2.014420.1.1.PC	Acc14420.1	uncharacterized protein	0	56.4821	39.3742	57.4325	42.9863	52.79	37.5989	55.4561	70.6788	59.9141	74.9909	57.1945	64.9136	9.14382	6.55854	7.89441	7.3993	4.89934	6.70152	6.98897	3.86693	5.94147	5.40888	5.60175	4.54797
RED5V2.014858.1.1.PC	Acc14858.1	Histone H2B like	7.02e-99	20.2448	23.5098	24.1919	25.5416	20.8291	24.3661	44.1225	43.4483	32.6172	35.464	38.5623	46.2101	0.555276	0.802694	0.444447	1.64085	1.05481	0.80979	1.27279	0.938848	1.25167	0.891261	1.13534	1.17781
RED5V2.014887.1.1.PC	Acc14887.1	Cyclin-B3-1 like	0	3.74576	4.34608	3.6373	4.96538	4.51172	4.2216	3.20838	2.80835	3.89	3.39147	4.31247	3.53642	0.271402	0.67795	0.614935	0.32826	0.369782	1.03628	0.513737	0.414988	0.270027	1.08034	0.702899	0.56066
RED5V2.014917.1.1.PC	Acc14917.1	Zinc finger protein like	0	4.02791	2.7314	3.93753	0.880766	0.53353	0.376127	1.18116	1.12403	1.46781	1.81412	1.7382	1.24588	0.423647	0.979862	0.486899	0	0	0	0.334134	0	0	0	0	0
RED5V2.014999.1.1.PC	Acc14999.1	B-box domain protein	1.09e-91	82.4315	66.7881	44.935	122.576	91.1351	100.949	155.94	265.47	248.719	200.619	223.922	250.589	0.558191	0.387316	1.64965	0.153439	3.80264	1.77609	2.14622	3.2827	3.81811	4.30051	8.94019	9.88377
RED5V2.015113.1.1.PC	Acc15113.1	Translocation protein like	0	4.17676	2.68527	2.62881	3.55526	3.75904	2.9813	1.87246	3.60619	2.72149	3.1954	2.29625	2.11009	0.994952	0.575311	0.612589	0.0683744	1.04277	0.857404	0.514976	0.292563	0.309346	0.399243	0.25429	0.458786
RED5V2.015116.1.1.PC	Acc15116.1	Kinesin-like protein	0	49.9159	54.0453	55.143	24.5162	25.9287	22.581	29.9109	26.6338	29.7531	24.3748	22.5748	11.5545	0.224021	0.172714	0.0980831	0.355797	0.417403	0.409203	0.309203	0.336684	0.17026	0.207752	0.576795	0.238736
RED5V2.015117.1.1.PC	Acc15117.1	Protein disulfide-isomerase	2.5e-112	4.36226	5.89005	4.46744	3.75494	3.41187	2.16476	3.52494	5.90447	7.90445	5.80057	6.31569	7.35439	0.225765	0.104435	0.111203	0.372358	0.473233	0.119726	0.267094	0.132772	0	0	0.307739	0.166566
RED5V2.015182.1.1.PC	Acc15182.1	Ent-copalyl diphosphate synthase	0	0.832169	0.678046	0.813496	0.716314	1.53419	1.14712	0.480312	1.00394	0.706826	0.352084	0.45783	1.28605	0.107671	0.119536	0.0424272	0.213099	0.0451383	0.137037	0.229286	0.0506565	0.0267812	0.0829533	0	0
RED5V2.015192.1.1.PC	Acc15192.1	DNA repair helicase	0	2.65061	3.29657	2.01072	1.46136	1.39314	0.859369	3.57257	3.45916	4.31182	5.22147	4.46139	3.78499	0.460925	0.277182	0.749207	0.152042	0.24154	0.195547	0.136326	0.216855	0.573236	0.177557	0.502628	0.680125
RED5V2.015287.1.1.PC	Acc15287.1	BRCT domain-containing protein	0	6.84823	7.4918	7.08613	2.04372	1.83426	2.30409	2.88172	2.34737	3.13445	1.23004	2.52998	1.2199	0.660033	0.324809	0.373524	0.308823	0.264928	0.238313	0.531649	0.231246	0.296906	0.252453	0.153138	0.12433
RED5V2.015361.1.1.PC	Acc15361.1	Phenylalanine--tRNA ligase	0	6.62782	6.22321	6.83905	3.68454	2.4685	2.55815	4.33551	4.03044	3.75302	3.20477	2.87873	6.20774	0.171509	0.634698	0.563187	0.565743	0.659092	0.545718	0.202905	0.336212	0.355499	0	0	0.168715
RED5V2.015404.1.1.PC	Acc15404.1	E3 ubiquitin-protein like	0	5.00003	4.95187	4.32021	1.89511	2.74379	2.85745	1.64218	1.37537	1.01652	1.02361	1.00039	0.285519	0.280476	0.210833	0.44899	0.0578241	0.0183723	0.0185924	0.186649	0.103092	0.152608	0.135056	0.143368	0.20693
RED5V2.015738.1.1.PC	Acc15738.1	Protein STAY-GREEN 2 like	2.23e-110	7.83561	8.17895	6.31415	825.432	770.948	821.103	214.076	194.456	212.289	222.968	227.158	264.292	0	0	0	0.126537	0	0	0.272297	0	0	0.147772	1.4118	0
RED5V2.015788.1.1.PC	Acc15788.1	Adenine phosphoribosyltransferase	5.17e-133	12.2076	14.8112	19.512	34.7313	25.1942	28.7866	19.2248	21.9142	19.7085	14.4769	22.3237	19.4543	0.290534	0.0895976	0.190807	1.91673	1.31949	0.616293	0.916586	0.455632	0.240884	0.248709	0.264017	0.428702
RED5V2.015813.1.1.PC	Acc15813.1	Ribosome biogenesis protein	4.64e-64	2.31377	2.90866	3.23121	1.40037	3.1023	2.39209	4.60734	2.2467	4.32358	4.40521	4.72333	3.29131	0.0898103	0.0830896	0	0.691252	0.470635	0	1.06251	0.211268	1.11694	0.461288	0.97936	1.06017
RED5V2.015844.1.1.PC	Acc15844.1	Protein kinase C-like	0	2.80148	2.28578	2.24756	0.523868	0.430671	0.492173	1.49875	0.64468	0.804112	0.858308	0.751897	0	0.167986	0.0582809	0.186172	0.0230885	0.132046	0.0222713	0	0.0493961	0.0261148	0.0539262	0	0
RED5V2.015866.1.1.PC	Acc15866.1	Calcineurin B-like protein	6.14e-157	56.8443	50.9605	38.3618	74.3795	72.5899	65.7325	44.2399	32.0176	38.5094	70.0233	69.2241	73.6263	5.63147	5.59315	3.50808	4.09767	2.86428	5.00666	3.72309	5.06518	5.76772	4.78532	4.51543	8.9206
RED5V2.015879.1.1.PC	Acc15879.1	Invertase	1.16e-137	3.01973	2.4464	5.48223	0.682322	0.809771	0.39961	3.13727	3.73189	5.23238	6.46112	3.4626	2.16368	0	0.0867532	0	0.103104	0	0	0	0.110292	0	0	0	0.138364
RED5V2.015905.1.1.PC	Acc15905.1	Gamma-glutamylcyclotransferase	9.8e-141	1.6986	7.30756	2.24165	12.6656	11.06	11.6043	16.9854	35.6862	31.0048	44.8446	48.1322	58.7593	0	0.512386	0.181862	0	0	0	1.52884	0.759979	0.573982	1.54083	0.251641	0.817212
RED5V2.015920.1.1.PC	Acc15920.1	Patellin-4 like	0	0.246322	0.096337	0.48159	80.8706	92.013	85.623	25.0792	33.4856	26.7719	24.3242	30.0165	23.3283	0.0535425	0	0	0	0	0	0	0	0	0	0	0
RED5V2.015926.1.1.PC	Acc15926.1	Transcription factor bHLH14 like	0	33.4753	27.0494	34.3732	0.804669	0.659684	0.824712	3.08967	1.99206	0.757793	0.333063	0.592659	0.608287	0.896314	1.24386	0.882974	0.223985	0	0	0	0.191679	0	0	0	0
RED5V2.016089.1.1.PC	Acc16089.1	Peptidyl-prolyl cis-trans isomerase	9.12e-119	12.7344	13.2676	15.918	10.7706	16.7361	13.295	13.9169	17.7156	14.5636	20.3148	21.3264	32.7463	0.756298	3.42854	1.11756	0.582107	0.713384	0.802145	0.626323	0.17791	0.282174	0.388453	0.10309	1.00437
RED5V2.016096.1.1.PC	Acc16096.1	Serine/threonine-protein kinase C70.05c	4.25e-161	10.1916	10.703	26.9367	21.5784	26.3935	31.0322	9.15038	7.18389	6.37376	3.83287	5.69231	12.2502	1.96917	3.18818	3.07146	1.17281	2.23581	2.08855	0.291207	1.54408	0.306124	0.842847	0.447362	1.33175
RED5V2.016172.1.1.PC	Acc16172.1	uncharacterized protein	0	31.5359	32.5413	24.8732	37.9365	38.8282	39.4405	17.7838	15.0568	14.4877	14.2384	12.7842	23.781	2.66444	2.91325	5.13026	9.41044	7.8698	6.37983	2.57907	1.75688	2.46015	1.71065	4.45731	2.26362
RED5V2.016297.1.1.PC	Acc16297.1	Ethylene-responsive transcription factor	1.17e-176	6.8804	6.18914	2.62314	249.134	275.339	306.487	389.292	375.069	370.794	397.532	348.763	546.566	1.64513	0.553464	1.32598	1.23334	0.548611	0.237936	1.23855	1.05545	0.371999	5.95327	3.56757	3.08955
RED5V2.016298.1.1.PC	Acc16298.1	Protein MEI2-like	0	0.0982322	0.28814	0.160047	0.66588	0.422569	0.758296	0.674703	0.647461	0.700865	0.623418	0.517684	1.78722	0.0355875	0	0	0	0	0	0.126307	0	0	0	0	0
RED5V2.016342.1.1.PC	Acc16342.1	Mechanosensitive ion channel protein	0	1.94266	2.24479	1.43869	0.266032	0.414387	0.204493	0.142706	0.363759	0.280009	0.448321	0.501151	0.607888	0	0.0591926	0.0630282	0	0.0670556	0	0	0	0	0	0.0872113	0
RED5V2.016377.1.1.PC	Acc16377.1	ABC transporter C family member 10 like	0	5.08269	6.09605	6.00968	0.579697	1.28347	0.975279	1.2908	0.945196	1.65778	1.03221	1.00079	0.999713	0.168352	0.321243	0.165846	0.0462776	0.0330833	0	0.0373446	0.0123759	0	0	0	0.0155259
RED5V2.016392.1.1.PC	Acc16392.1	Nucleoside diphosphate kinase	7.38e-177	7.26258	10.1156	5.82704	6.42472	7.63626	8.01276	4.15227	7.45124	6.68079	8.43553	4.41621	1.415	1.71269	0.62003	2.12733	0.245631	1.09261	0.315915	0.264289	0.350339	0	0.286851	0.710516	0.549387
RED5V2.016399.1.1.PC	Acc16399.1	Cellulose synthase-like protein	0	2.13274	4.14886	2.62782	2.81109	2.7367	1.62062	2.42348	1.83951	2.32476	2.14306	1.89127	1.08149	0.0482904	0.0446767	0	0.079646	0.0253057	0.102436	0.0856958	0.0567988	0	0.0310039	0.0658243	0.0356278
RED5V2.016408.1.1.PC	Acc16408.1	Monodehydroascorbate reductase	0	21.4502	18.0303	17.6029	10.0854	7.36109	8.47603	7.69777	9.17252	8.73487	6.99269	8.31301	5.83189	2.13447	1.59005	2.26655	1.21919	1.13306	1.05843	1.34459	1.63023	0.896346	1.03225	1.09578	1.18619
RED5V2.016410.1.1.PC	Acc16410.1	Heat shock protein	0	4.12144	3.64429	4.27419	4.00845	2.69093	2.69737	0.868783	1.15156	1.87513	1.2282	1.4819	1.26883	0.0389507	0.0360359	0.191855	0	0.0816458	0.0826239	0.0921622	0.0458135	0.0968832	0.0500151	0	0
RED5V2.016414.1.1.PC	Acc16414.1	Caspase-10 subunit p12 like	0	1.15923	1.76313	0.679933	2.00816	2.08535	2.17749	1.59243	1.49629	1.65417	1.07902	0.845884	1.17805	0.223982	0.0518052	0.110324	0.246278	0.498839	0.05939	0.529969	0.0329307	0	0.0359508	0	0.16525
RED5V2.016421.1.1.PC	Acc16421.1	BTB/POZ domain-containing protein	0	1.38191	1.35117	1.18204	1.71737	1.21594	0.720059	1.08874	0.768517	1.27354	0.745461	0.630231	0.25482	0.112643	0.208428	0.036989	0.0412854	0.118058	0.079648	0	0.176654	0	0	0	0.110808
RED5V2.016434.1.1.PC	Acc16434.1	Myosin-9 like	0	6.21408	7.42915	4.65112	2.85055	2.63874	2.08682	4.22908	3.27852	3.63467	3.82474	3.71727	3.12651	0.266387	0.318939	0.617464	0.499659	0.312037	0.365635	0.0926919	0.221169	0.38976	0.060363	0.149516	0.115609
RED5V2.016460.1.1.PC	Acc16460.1	CDT1-like protein	0	4.5768	7.47615	6.10835	2.56989	2.02562	2.06269	2.85676	3.62401	2.50937	4.48736	2.36642	1.25329	0.0595717	0.0275569	0.058685	0.0655016	0.0936525	0.126366	0.140954	0.0700677	0.0740871	0.191234	0.324807	0.219755
RED5V2.016465.1.1.PC	Acc16465.1	Ras-related protein like	1.78e-49	11.3922	6.77064	6.76931	5.04731	3.931	4.65573	3.51976	4.69298	2.92187	4.53644	2.98827	5.27233	0	0	0.239162	0	0.254444	0	0	0	0	0	0	0.35823
RED5V2.016492.1.1.PC	Acc16492.1	Transcription factor DIVARICATA like	0	9.36008	9.2094	13.4086	0.931111	2.83164	1.84044	1.92653	0.945772	1.54005	0.821922	0.859117	0.868411	0.959706	1.12466	0.69331	0.140698	0.670556	0.271436	0.302771	0.150506	0.15914	0	0.0872113	0.0944072
RED5V2.016587.1.1.PC	Acc16587.1	Ubiquitin-conjugating enzyme like	5.05e-110	183.859	191.004	251.948	145.651	139.95	154.981	191.148	304.583	280.578	253.926	284.16	356.627	3.33042	3.30128	3.39802	4.31585	8.10293	5.42462	3.79937	3.21771	2.07096	3.5128	2.75623	3.51017
RED5V2.016609.1.1.PC	Acc16609.1	hypothetical protein	0	3.81842	5.90623	3.30439	5.12724	5.39776	4.34892	3.52808	2.70759	1.67481	3.33702	2.62641	3.23196	0.748362	0.66089	0.368612	0.0748051	0.784332	0.721572	0.120731	0.680168	0.76149	0.611509	0.463676	0.0501935
RED5V2.016658.1.1.PC	Acc16658.1	Chaperone protein dnaJ 20 like	2.11e-157	72.5171	68.2209	90.2792	14.9684	19.7747	20.2432	42.0953	47.474	39.8999	153.042	154.264	253.387	0.0852047	1.6554	2.26629	0	0.803701	0.27111	1.10883	0.300651	0.105966	0.218816	0.348426	0.377175
RED5V2.016754.1.1.PC	Acc16754.1	Xyloglucan galactosyltransferase	0	17.9781	18.3045	20.1528	11.5824	13.3349	10.4515	6.70833	8.40059	5.34456	5.98766	3.6139	6.5206	1.77629	1.90482	2.50548	0.843389	1.94629	0.513812	0.286564	0.427349	0.0502071	0.829407	0.605314	0.714828
RED5V2.016830.1.1.PC	Acc16830.1	Lipid-transfer protein	2.18e-88	8.73106	2.76191	4.01654	5.65736	3.314	4.01419	5.13574	9.20338	4.58046	5.05214	2.02997	9.84929	0.279096	1.29105	0.412413	0	0	0	0	0	0.173551	0	0	0
RED5V2.016854.1.1.PC	Acc16854.1	hypothetical protein	0	0.31159	0.284347	0.548277	0.4459	0.268076	0.360794	0.981946	0.564776	0.88925	0.896452	0.783146	0.0612866	0.0225765	0	0.088962	0.0248238	0.0946467	0.0478903	0	0.079663	0.0280776	0.173938	0	0.0666262
RED5V2.016929.1.1.PC	Acc16929.1	Purple acid phosphatase	0	11.9811	7.8596	7.10968	16.3036	17.3345	13.6515	6.03152	10.3126	11.425	11.1261	14.5243	15.3026	0.832046	3.23308	1.35244	1.784	3.09574	1.2796	2.01794	1.5169	3.05262	1.38892	0.453663	2.14854
RED5V2.017106.1.1.PC	Acc17106.1	Vicianin hydrolase	0	171.187	178.583	164.333	7.72447	7.04226	9.73813	3.03476	3.76862	3.74071	4.60397	5.15301	4.40377	0.209322	0.25821	0.309309	0.153439	0.0365638	0	0.0412734	0	0	0	0	0
RED5V2.017107.1.1.PC	Acc17107.1	Beta-glucosidase	0	7976.54	7971.22	8570.33	574.526	524.472	572.156	390.961	400.934	387.046	348.381	360.843	316.375	0.0350249	0	0.103511	0	0	0	0	0	0	0	0	0.0516814
RED5V2.017109.1.1.PC	Acc17109.1	Beta-glucosidase like	0	73.0585	72.1864	68.9715	12.6565	12.1262	14.57	4.20197	3.80829	3.81705	4.40025	4.95782	4.73523	0	0	0	0	0	0	0.0825468	0	0	0	0	0.051478
RED5V2.017110.1.1.PC	Acc17110.1	Beta-glucosidase	0	25.9865	24.7414	26.3243	38.1298	35.3654	36.5595	7.08699	10.1564	8.65238	10.3075	13.7476	16.3881	0	0	0.0347785	0.0388182	0	0	0.0417667	0	0	0	0	0.0520932
RED5V2.017141.1.1.PC	Acc17141.1	RNA polymerase sigma factor sigB like	0	4.22762	6.0457	4.77938	2.92424	1.38336	2.59746	3.55558	4.54936	3.89864	3.46783	5.24637	10.479	0.625135	0.954285	2.06303	0.54989	0.556905	0.198909	0.295829	0.330875	0.116619	0.240813	0.468665	0.415092
RED5V2.017283.1.1.PC	Acc17283.1	GDSL esterase/lipase	0	1.25435	2.01487	1.05103	2.93548	2.25996	2.80111	1.90046	3.43252	3.08971	5.51554	6.31986	3.37034	0.194754	0.27027	0.431674	0.0535349	0	0	0.0576014	0.0572669	0.181656	0.187557	0.132734	0.359214
RED5V2.017288.1.1.PC	Acc17288.1	Nudix hydrolase	9.29e-146	14.4668	13.0003	12.4255	4.06244	4.90534	6.778	6.99371	7.8542	5.8669	7.00531	7.22062	3.70077	0.090885	0.756755	0.805791	0.499659	0.0952534	0.481973	0.86018	0.534491	0.565152	1.05032	0.991078	1.20696
RED5V2.017327.1.1.PC	Acc17327.1	Legume lectin domain protein	0	2.02654	4.49282	2.14231	3.43429	2.98574	2.34655	0.942542	0.611556	1.12084	0.807561	1.00303	0.208569	0.230496	0.236942	0.403672	0.19712	0.107367	0.0271632	0.272691	0.0903691	0.0955531	0.197314	0.0698195	0.151161
RED5V2.017385.1.1.PC	Acc17385.1	F-box/LRR-repeat protein	0	2.14223	3.03244	2.84431	2.92596	2.40073	2.59159	3.4104	2.05474	2.05312	1.948	2.29421	2.4055	0.0347501	0.0642994	0	0.0382092	0.0364204	0	0.164446	0	0.0432175	0.0892426	0	0.0512761
RED5V2.017527.1.1.PC	Acc17527.1	DUF724 domain-containing protein	0	4.39503	7.3981	5.73668	2.93409	2.08008	3.32524	6.50756	3.11696	2.96946	3.01112	3.1888	1.65769	0.407104	0.200874	0.294099	0.238735	0.0284447	0.143928	0.513737	0.0957664	0.270027	0.174249	0.110984	0
RED5V2.017544.1.1.PC	Acc17544.1	uncharacterized protein	0	50.4075	47.6567	56.0831	33.3491	29.8832	31.9746	25.1028	26.4774	25.1936	24.9276	30.5431	31.2539	7.89107	11.6689	7.26388	9.8856	4.54192	3.6359	0.99478	3.6517	2.81545	3.8205	2.29232	0.954409
RED5V2.017565.1.1.PC	Acc17565.1	Anthranilate synthase component 1 like	5.4e-106	4.9918	8.3515	6.07263	6.51687	10.1511	3.72493	5.916	5.75778	7.78262	6.19517	8.0944	13.4184	0.482247	1.00386	1.18767	1.19306	0.37907	0.12787	0.71316	0.425411	2.69889	0	0.493011	0
RED5V2.017730.1.1.PC	Acc17730.1	hypothetical protein	0	5.98595	4.49049	7.23887	6.35466	5.87244	5.43741	4.81611	3.0611	3.1295	2.58719	3.98508	3.19718	0.448673	0.700477	0.773491	0.801669	0.205729	0.089226	0.663509	0.395794	0.313874	0.144031	0.458687	0.57929
RED5V2.017737.1.1.PC	Acc17737.1	Protein IQ-DOMAIN like	0	10.2122	9.66289	12.4385	7.44351	7.39146	6.62762	6.13907	5.39428	4.35799	7.63089	10.5166	10.0229	0.939834	0.455454	0.396791	0.295253	0.0469051	0.142401	0.105893	0	0.0556589	0.0574668	0	0.0660374
RED5V2.018093.1.1.PC	Acc18093.1	Zinc transporter 7 like	4.2e-89	12.2299	8.57581	9.29871	84.856	74.0596	83.5366	16.4707	39.8464	39.6626	45.7854	62.9493	78.361	0.268524	0.24843	0.396791	1.32864	0	0	3.81216	3.94794	4.17442	6.89602	4.57529	7.92448
RED5V2.018114.1.1.PC	Acc18114.1	uncharacterized protein	0	2.0955	2.45289	1.84652	5.93527	7.02907	6.69825	7.15469	5.85418	8.45816	4.79508	4.27135	2.76469	0.336809	0.459988	0.252797	0.917022	0.638758	0.374238	0	0	0.0199465	0.0205944	0.043724	0.0236659
RED5V2.018143.1.1.PC	Acc18143.1	Carbonic anhydrase	0	2.36507	1.33879	1.46021	2.81262	4.52715	4.75642	82.3031	153.449	109.017	104.198	108.164	149.655	0.135287	0.563234	0	0.966898	0.0708947	0.430464	0.0800263	0.47737	0.0841256	0.173717	0.829839	0.399249
RED5V2.018163.1.1.PC	Acc18163.1	Nucleobase-ascorbate transporter like	0	69.9594	67.2684	57.3744	2.72545	4.15576	3.60659	1.33246	1.50953	1.45248	1.97673	1.55976	2.38748	7.16868	6.63223	6.17924	0.54738	0.382619	0.176001	0.314111	0.0780717	0	0.213079	0	0.0979431
RED5V2.018311.1.1.PC	Acc18311.1	uncharacterized protein	0	3.60185	3.20156	5.5056	4.4392	4.45618	4.17063	2.0638	3.4801	2.18047	4.73798	3.58397	5.40996	0	0.131698	0.140231	0.31304	0.149192	0.0754897	0.0842044	0	0	0	0	0
RED5V2.018366.1.1.PC	Acc18366.1	uncharacterized protein	0	42.6235	55.006	53.0026	64.9912	70.0933	78.9354	79.4436	76.7464	83.4334	114.814	96.2368	151.146	9.35358	8.56254	8.7294	8.76902	8.87444	9.71175	11.0076	10.77	14.0817	9.60845	8.52224	10.8962
RED5V2.018405.1.1.PC	Acc18405.1	Homeobox-leucine zipper protein	0	0.290391	0.82995	1.1355	2.22082	2.88273	2.302	2.03063	1.07663	1.14219	0.878935	0.787818	0.988561	0.0728325	0	0	0	0	0	0.0861653	0	0	0	0	0.035823
RED5V2.018430.1.1.PC	Acc18430.1	Purple acid phosphatase	0	3.22339	4.54212	3.01204	1.23175	1.39032	1.92109	1.66622	2.57761	2.70566	2.94819	2.9401	2.58731	0.463672	0.381311	0.558276	0.22659	0.269977	0.163927	0.365702	0.242385	0.192217	0.264615	0.0702254	0.0760198
RED5V2.018543.1.1.PC	Acc18543.1	40S ribosomal protein	1.38e-114	2.08636	3.75779	2.79095	0.930439	1.15945	0.635743	0.998223	2.44269	1.1099	1.53315	0.868036	3.80668	0	0	0	0	0	0.0632894	0.141191	0	0	0	0	0
RED5V2.018563.1.1.PC	Acc18563.1	Histone-lysine N-methyltransferase	0	0.75261	0.700825	0.455447	0.68832	0.925008	1.03745	1.91132	0.797231	0.681867	0.636846	1.1768	0	0.0389507	0.144144	0.268597	0.0428279	0.163292	0.20656	0.230405	0.183254	0.0484416	0.0500151	0	0.172423
RED5V2.018571.1.1.PC	Acc18571.1	Serine/threonine-protein kinase	0	18.7327	17.3958	20.0516	33.1077	28.0321	30.5272	17.6974	13.5378	13.5332	13.9974	11.3909	8.50276	0.815015	0.39919	0.755656	0.755572	0.904435	1.11866	1.58811	1.09019	0.894356	0.820807	0.914893	1.15545
RED5V2.018679.1.1.PC	Acc18679.1	uncharacterized protein	2.87e-145	46.8628	56.3648	40.3769	39.9437	40.8922	40.295	183.409	155.264	180.068	105.416	106.818	130.471	8.27725	9.27885	11.8442	1.26221	1.13979	0.320402	11.5794	10.3752	16.3053	2.63773	3.37656	3.47687
RED5V2.018691.1.1.PC	Acc18691.1	Spermidine hydroxycinnamoyl transferase	0	5.48044	6.67618	5.66486	21.5185	25.4024	25.2794	39.2574	42.2475	42.8944	47.667	53.9214	59.0441	0	0.045169	0.192383	0	0	0	0	0	0	0	0	0
RED5V2.018702.1.1.PC	Acc18702.1	Pentatricopeptide repeat-containing protein	0	2.36405	1.75986	2.52109	0.667709	0.598824	0.653233	1.07453	0.863192	1.30974	0.886548	1.47019	1.70406	0	0	0	0	0	0	0	0	0	0	0	0
RED5V2.018731.1.1.PC	Acc18731.1	Ribonuclease H-like domain protein	0	1.99433	4.39696	1.33794	1.72299	1.46807	2.12814	2.55947	2.31968	2.79001	3.27586	1.71205	1.84595	0.425002	0.235919	0.16747	0.327115	0.178172	0.405689	0.100561	0.399907	0	0.272864	0.173795	0.438982
RED5V2.018753.1.1.PC	Acc18753.1	Wall-associated receptor kinase-like	0	0.271776	0.420738	0.509215	0.307045	0.584554	0.708058	0.71373	0.33587	0.565559	0.373705	0.826303	0.100229	0.0246147	0.0683182	0.0242483	0.0541298	0.0515956	0.0261069	0.0291207	0.0289516	0.0306124	0.0316068	0.0335521	0
RED5V2.018756.1.1.PC	Acc18756.1	Protein C2-DOMAIN ABA-RELATED like	6.87e-122	16.7977	10.3731	13.0598	30.1866	23.3949	26.9574	13.0972	13.8395	16.4703	21.5703	20.787	40.8645	0	0.197546	0	0.11739	0.111894	0.226469	0.126307	0.125573	0	0	0.145527	0.31507
RED5V2.018771.1.1.PC	Acc18771.1	Diacylglycerol kinase	0	5.38274	6.34655	6.29372	3.5176	3.65281	4.5829	2.49459	2.28261	2.82387	3.88497	4.8776	6.07213	0.172064	0.159188	0.452008	0.189191	0.180334	0.0608315	0.135708	0.26984	0.0713298	0.147294	0	0
RED5V2.018790.1.1.PC	Acc18790.1	Anaphase-promoting complex subunit like	4.74e-40	27.7721	28.8981	31.6322	20.7255	11.6579	12.391	6.48533	26.4498	18.1787	25.2251	36.5639	38.3376	1.10766	6.91721	3.00073	1.82688	0.58045	1.17481	4.2589	0.325705	0	3.91134	0.754923	1.22582
RED5V2.018814.1.1.PC	Acc18814.1	UPF0678 fatty acid-binding protein-like protein	1.71e-137	81.7053	68.0774	105.934	57.2176	52.6351	55.6457	85.4384	90.8449	80.9481	70.6343	90.8671	121.293	18.4727	24.5512	14.2257	14.2284	8.35357	10.6417	28.1777	7.49984	15.9768	5.65911	7.79688	6.9182
RED5V2.018832.1.1.PC	Acc18832.1	Patellin-4 like	0	0.864305	0.0281692	0.140818	2.14823	1.9266	2.26846	1.64125	3.0976	1.30184	1.42615	2.06722	0.2975	0.0626239	0.0869065	0.0616919	0.206573	0.164085	0.0996304	0.259308	0.0736578	0.233649	0.402065	0.128043	0.0462028
RED5V2.018902.1.1.PC	Acc18902.1	Receptor-like protein kinase	0	0.904268	0.66	0.771924	0.230224	0.209189	0.0737369	0.0771862	0.188878	0.015145	0.177823	0.232337	0.0187881	0.0415265	0.0512253	0.136361	0.01522	0.0145075	0	0.0163761	0	0	0	0	0.020425
RED5V2.019032.1.1.PC	Acc19032.1	Kallikrein-15 like	1.86e-63	57.5113	49.8886	54.5067	4.95234	5.96553	10.5574	338.977	268.913	233.938	297.554	350.779	567.232	0.190565	0.881525	0.750916	0.628604	0.39945	0.404235	4.50901	7.17252	3.55499	61.9085	73.7714	73.1098
RED5V2.019083.1.1.PC	Acc19083.1	UDP-glycosyltransferase	0	20.0932	17.6449	21.7433	18.3841	21.3721	18.5655	9.13813	6.2396	5.96322	9.04974	11.99	13.0843	0.185383	0.205812	0.182623	0.203836	0.310869	0.275269	0.307047	0.130827	0.0922214	0.238043	0.353771	0.273544
RED5V2.019108.1.1.PC	Acc19108.1	hypothetical protein	0	19.3104	20.3616	30.9436	12.9472	16.7321	12.5682	5.87437	6.20788	7.324	3.78066	5.43365	4.31947	2.8806	2.63966	2.29721	1.84008	0.632565	0.960215	0.746499	0.419484	0.0682381	0	0.0747911	0.0809622
RED5V2.019136.1.1.PC	Acc19136.1	Phosphoenolpyruvate carboxylase	0	94.9527	80.4451	79.8352	35.3006	32.1818	32.857	20.2968	17.4819	19.7318	18.0192	14.8016	18.9751	5.98091	5.82189	4.98823	1.17001	1.61517	1.55668	1.51934	1.29473	1.57435	1.01299	0.950296	1.46185
RED5V2.019302.1.1.PC	Acc19302.1	BTB/POZ domain-containing protein	0	0.545204	0.533074	1.4051	1.28791	2.38409	0.172172	1.56196	2.02135	2.06283	2.26477	2.47137	3.21708	0.107736	0.0498369	0.0530663	0.0592301	0.112914	0.0571336	0	0.0633591	0	0	0.0734272	0
RED5V2.019355.1.1.PC	Acc19355.1	Soluble inorganic pyrophosphatase	1.13e-161	13.2256	12.0497	10.5781	30.2234	25.6547	24.0153	16.0305	15.7875	12.6888	14.9747	15.993	11.8612	0.0816709	0.604474	0.482732	0.628604	1.19835	0.259866	0.57973	0.0960606	1.52357	0.10487	0	0.361532
RED5V2.019432.1.1.PC	Acc19432.1	uncharacterized protein	2.54e-105	8.48834	12.5584	13.3203	0.378548	0	0.517303	0.406126	0.690145	0.929686	0.283527	0.543323	0.32952	1.9422	2.58299	0.239162	0	0	0	0	0	0	0	0	0
RED5V2.019474.1.1.PC	Acc13708.1	uncharacterized protein	0	5.98382	6.50921	7.15366	8.85284	6.86826	6.49382	7.06447	6.17852	8.08583	5.37576	5.3713	4.52822	1.61882	1.38047	1.71953	1.12989	1.72614	2.68741	1.56544	1.02653	0.665254	1.04837	0.729139	0.934699
RED5V2.019478.1.1.PC	Acc19478.1	Beta-glucosidase like	0	43.3254	46.5802	36.7973	10.8922	10.7175	12.0938	2.92144	1.10322	1.06153	0.981998	1.80942	4.08233	0.646809	0.658248	0.318591	0.0355597	0	0.068602	0.0765215	0	0	0	0	0
RED5V2.019553.1.1.PC	Acc19553.1	Fatty-acid-binding protein	0	6.30964	9.33199	6.67555	27.8371	27.8295	29.0853	35.0442	31.4375	32.8611	33.2005	28.2656	41.296	0.0868044	0.0803087	0.213781	0.143168	0.454884	0.184133	0.102695	0.0510493	0.0539778	0	0.0591613	0.448299
RED5V2.019587.1.1.PC	Acc19587.1	Receptor-like protein kinase	0	8.17391	10.6561	13.7614	0.513037	1.98573	1.57745	0.950713	0.204073	0.981802	0.41919	0.702881	0	0.448673	0	0.088399	0	0	0	0	0.105545	0	0	0	0
RED5V2.019609.1.1.PC	Acc19609.1	Protein TRANSPORT INHIBITOR RESPONSE like	0	174.047	165.972	151.192	17.4828	20.2045	16.0879	17.9833	16.5879	19.8523	24.5343	22.9004	16.0776	6.57061	4.46159	6.32436	4.04316	2.71667	2.78118	0.499212	0.531764	0.937114	1.31587	2.62939	1.11185
RED5V2.019641.1.1.PC	Acc19641.1	Glutathione S-transferase	1.94e-162	364.154	369.91	434.494	236.912	319.235	283.753	110.923	130.142	102.571	62.7695	93.2255	101.053	83.8096	98.2249	94.3917	42.3426	50.0815	47.0802	27.1394	24.2544	28.6326	6.27409	4.62831	8.0652
RED5V2.019696.1.1.PC	Acc19696.1	Glycosyltransferase	0	3.60385	5.51229	5.96466	8.66713	6.44672	6.98246	5.40613	4.49787	5.17648	4.25725	3.21119	11.8959	0.736825	1.61452	0.725858	2.13203	0.975461	1.1928	0.458794	0.638582	0.482296	0.597554	0.422889	0.343337
RED5V2.019745.1.1.PC	Acc19745.1	60S ribosomal protein L40-1 precursor	7.82e-93	19.7195	16.4381	21.5013	15.4236	16.758	19.6134	27.2724	30.9313	29.1611	27.1153	25.0581	41.7699	2.06076	1.77945	2.70679	3.0212	4.60761	4.37138	1.95041	1.6159	0.683439	1.41128	0.936339	1.0136
RED5V2.019748.1.1.PC	Acc19748.1	Histone-lysine N-methyltransferase	0	4.53206	3.12793	7.47082	2.5099	1.19894	1.6978	0.323131	1.15312	0.898202	1.07153	0.972651	1.9008	0.869227	0.893534	0.28543	0	0	0	0.114261	0.227195	0.120114	0.248031	0.263297	0.285022
RED5V2.019782.1.1.PC	Acc19782.1	Cyclic nucleotide-gated ion channel like	0	7.0898	5.0537	7.22136	29.3006	28.1999	31.2221	24.0615	24.4483	23.0076	21.0749	19.9703	19.5004	1.24282	1.42577	1.17535	0.46462	0.208409	0.184542	3.5876	2.98205	2.34938	1.40435	1.25362	1.06364
RED5V2.019848.1.1.PC	Acc19848.1	UDP-rhamnose:rhamnosyltransferase	0	2.73485	1.87181	2.97425	7.22231	6.73791	5.02717	0.207178	0.464726	0.325209	0.867819	0.6652	0.0504298	0.0371542	0.103122	0	0	0	0	0.0879115	0	0	0	0.101289	0
RED5V2.019910.1.1.PC	Acc19910.1	Monocopper oxidase-like protein	0	6.1425	3.50117	3.36585	18.3293	15.1237	12.2794	3.73929	2.65519	2.91514	4.2304	2.17742	5.72931	0.209557	0.276965	0.294912	0.822919	0.533387	1.36532	0.531256	0.845073	0.819088	0.768813	0.97936	1.01599
RED5V2.019951.1.1.PC	Acc19951.1	Copper chaperone for superoxide dismutase	0	13.3714	11.0969	13.5177	3.1687	3.5966	2.03921	4.2692	5.23958	5.89474	7.53389	7.05993	5.19588	0.425342	0.0655854	0.279341	0.0779469	0	0.225563	0.419338	0.0833806	0	0.182055	0.0966301	0.104603
RED5V2.019954.1.1.PC	Acc19954.1	Glyoxylate/hydroxypyruvate reductase	1.44e-69	12.5793	10.4773	13.208	13.3345	15.6691	17.6228	16.0001	39.5367	26.4081	29.3707	29.8413	32.3024	0	0	0	0	0	0	0	0	0	0	0	0
RED5V2.019975.1.1.PC	Acc19975.1	Lysophospholipid acyltransferase	0	38.4443	33.7994	26.1809	44.459	49.1585	53.491	92.6026	109.305	108.953	99.6759	97.7975	104.925	8.99411	5.6176	7.96301	8.42894	13.364	12.8399	10.7753	9.32898	13.0735	9.11249	10.9149	9.01559
RED5V2.019986.1.1.PC	Acc19986.1	Myb-related protein like	0	2.82181	2.24629	1.73321	1.18492	1.05469	1.44575	2.93597	2.93179	2.85069	2.15533	2.61178	0.110513	0.407104	0.401748	0.160418	0.0298418	0.227558	0.57571	0.0642171	0.0319221	0.0675066	0.278798	0.184973	0.760896
RED5V2.020004.1.1.PC	Acc20004.1	RNA-binding protein	0	15.4822	15.2637	21.0779	8.17816	7.46496	8.29237	16.861	14.167	13.4785	13.9291	11.811	17.0627	1.79186	1.34694	0.882593	0.831187	0.616213	0.742375	1.95426	1.58067	0.940134	1.07852	1.52654	0.908875
RED5V2.020024.1.1.PC	Acc20024.1	Short-chain dehydrogenase	0	52.5319	60.8487	54.8338	10.2607	10.0497	13.2649	1.81386	4.84674	5.52264	7.46682	6.84053	3.73005	5.49624	6.17458	4.97244	2.28167	1.46949	1.18968	0.132702	0.395794	0.627748	0.432092	0.0764479	0.331023
RED5V2.020073.1.1.PC	Acc20073.1	Hydroxyproline O-galactosyltransferase	5.45e-134	0.238632	2.39157	1.39967	1.348	2.02974	1.72697	0.289241	1.03219	0.638471	2.04451	2.32171	1.93613	0	0.17996	0.574863	0.0712929	0.203866	0.206308	0.230124	0.0762627	0	0.166514	0.0883812	0
RED5V2.020111.1.1.PC	Acc20111.1	Serine/threonine-protein kinase	0	0.701078	0.456987	0.482281	0.968071	1.06621	1.08238	1.51069	0.738059	0.988056	1.05465	1.29472	2.03012	0.112883	0.0783265	0.139003	0.124119	0.118308	0.179589	0.10016	0.23235	0.175485	0.181185	0.0769348	0.0832828
RED5V2.020166.1.1.PC	Acc20166.1	Cinnamoyl-CoA reductase-like	0	1.74518	3.14609	2.93223	72.3969	63.4709	76.9787	15.3359	20.961	17.0559	18.4824	23.8108	33.2265	0.355637	0.164512	0.817469	5.80039	6.15006	5.90941	2.87506	2.09149	3.09605	4.41438	6.22117	5.33511
RED5V2.020166.1.2.PC	Acc20166.1	Cinnamoyl-CoA reductase-like	0	0.70898	0.319942	0.266566	7.57857	6.97412	10.167	2.71023	3.36994	2.59406	2.7689	3.58157	2.494	0	0.164512	0	0.521384	0.248487	1.38305	0.841481	0.488013	0.589724	0.837209	0.242383	0.437304
RED5V2.020194.1.1.PC	Acc20194.1	Type 1 phosphatases regulator ypi1 like	3.55e-38	23.3727	21.2584	24.4423	7.67612	4.14502	0.629385	16.1413	25.5261	11.3112	15.5231	12.5598	15.6357	0	0.819818	0.29098	1.29911	0.309574	0.626565	0.349448	0	1.83674	0.379281	0	0.435847
RED5V2.020273.1.1.PC	Acc20273.1	2-methylcitrate dehydratase	5.58e-121	7.81556	8.67945	7.07425	10.901	12.7916	10.8373	10.6426	11.3282	14.6864	12.8594	13.3773	21.3506	2.20221	0.873179	0.826452	2.42143	1.31889	0.667347	1.7369	1.23344	1.17378	0.538624	0.71472	1.08317
RED5V2.020290.1.1.PC	Acc20290.1	Trehalose-phosphate phosphatase	0	1.35888	2.33659	1.74065	3.97041	3.1335	3.20118	3.12375	1.56353	1.05868	2.08164	2.1085	2.90319	0.0509269	0.141348	0.351183	0.0559963	0	0.108028	0.0602497	0.1198	0.063336	0.19618	0.347091	0.075146
RED5V2.020323.1.1.PC	Acc20325.1	hypothetical protein	9.89e-55	31.0222	38.1095	41.99	8.76201	8.63221	7.82894	28.9241	23.3471	19.8635	8.07707	12.0922	14.961	0.216129	0.199956	0.638737	0.237643	0.679552	0	0.255694	0.254209	0	0	2.65144	0.318912
RED5V2.020483.1.1.PC	Acc20483.1	Inactive poly [ADP-ribose] polymerase SRO2	4.57e-69	1.64713	2.73782	2.25423	36.101	49.2764	31.0878	44.92	65.5456	51.9041	60.629	77.7226	162.796	0	0.33124	0	0	0	0	0.423574	0	0.222636	0.919469	0.488031	0.264149
RED5V2.020557.1.1.PC	Acc20557.1	Protein DETOXIFICATION like	0	173.895	165.036	185.599	157.507	162.539	157.755	18.9727	18.8446	21.9439	25.2399	21.5343	23.3205	35.479	34.5763	28.4205	8.18145	9.429	11.1203	2.80092	2.94378	1.8087	1.38973	1.61358	1.74671
RED5V2.020706.1.1.PC	Acc20706.1	Protein MALE DISCOVERER 2 like	0	13.0452	10.7399	11.3577	19.9835	17.6163	21.032	8.20789	7.47312	8.96815	8.88267	6.9134	13.4975	1.6738	1.09309	0.945685	0.893141	0.670743	1.1487	0.145603	0.0289516	0.0306124	0.221247	0.201313	0.0363206
RED5V2.020724.1.1.PC	Acc20724.1	uncharacterized protein	0	61.04	69.28	57.4498	19.7975	18.8263	16.9652	11.3869	10.2466	11.6151	9.49407	9.53085	5.40938	3.43871	2.49616	3.70022	0.601083	0.665352	0.430179	0.876229	1.53487	0.943044	0.634022	0.528822	0.572455
RED5V2.020745.1.1.PC	Acc20745.1	Pterin-4-alpha-carbinolamine dehydratase	1.3e-86	15.9383	18.8239	9.02446	44.6602	36.3795	38.7376	34.3334	37.5416	39.5005	49.7741	58.3423	92.4177	0.257263	0.793372	0.42239	0.848615	0.71901	0.727623	1.42034	0.605182	0.959846	0.330342	0.116891	1.13883
RED5V2.020847.1.1.PC	Acc20847.1	NAC domain-containing protein	0	3.02642	1.50163	2.95851	4.74601	2.7027	3.66124	3.39451	2.34458	2.52454	3.55469	3.6806	4.73104	0.441837	0.181677	0.290174	0.269899	0.102905	0.0520691	0.11616	0.230971	0.366331	0.37823	0.0669184	0.21732
RED5V2.020890.1.1.PC	Acc20890.1	Ammonium transporter 1 member like	0	0.666221	0.682418	1.05444	0.39426	0.409415	0.477549	2.46099	2.23478	1.62217	6.322	3.74248	1.63799	0.103439	0.0318995	0.0339665	0.0758238	0.072274	0	0	0	0.0428812	0.309918	0	0
RED5V2.020946.1.1.PC	Acc20946.1	Tyrosine-protein kinase	1.74e-76	29.1404	15.7961	13.5791	29.681	21.2565	30.7699	21.0459	30.9747	23.161	19.9309	18.3623	54.1237	4.26655	4.09909	4.20304	3.60865	4.98757	6.26565	4.65931	3.47419	4.89798	1.68569	2.68417	2.17923
RED5V2.020967.1.1.PC	Acc20967.1	BZIP transcription factor	1.88e-115	7.64369	3.2884	1.59406	2.53312	0.358703	2.71422	0	0.755708	0.848339	0.388078	0.123945	2.85653	0	0.204954	0.109117	0	0	0.117481	0	0	0	0	0	0.163442
RED5V2.020984.1.1.PC	Acc20984.1	Protein prune like	0	5.20123	5.74525	3.21561	3.68454	2.70471	3.22289	3.06695	3.75248	3.57723	3.06894	3.38499	2.19813	0.550011	0.282696	0.541825	0.0671956	0.0640497	0.64817	0.506098	0.215639	0	0.549304	0.249906	0.541051
RED5V2.021002.1.1.PC	Acc21002.1	uncharacterized protein	0	54.7914	58.6565	69.0531	200.931	211.56	218.1	145.085	145.175	127.154	126.969	143.551	125.649	3.53683	2.91649	4.20375	6.34058	4.83499	3.18039	5.63969	5.19998	4.78111	4.93641	3.77298	5.78608
RED5V2.021003.1.1.PC	Acc21003.1	RING finger protein	1.33e-168	8.92107	7.07818	6.50493	14.5399	20.1603	13.378	11.6994	20.8752	17.2168	16.3352	19.6534	28.4777	0.0794734	0.882315	0	0.0873844	0	0.337165	0.094022	0.093476	0.0988382	0	0.10833	0.234536
RED5V2.021038.1.1.PC	Acc21038.1	Transcription factor bHLH63 like	0	2.06264	2.62558	3.27183	0.571587	2.55687	1.26177	0.377371	0.577152	0.370226	0.296384	0.89927	0.0574105	0.63446	0.234793	0.37501	0.418569	0	0	0	0	0	0	0	0
RED5V2.021098.1.1.PC	Acc21098.1	Elicitor-responsive protein	0	36.2018	37.2432	31.9428	14.9373	17.5058	19.4648	14.4993	12.7605	15.6472	15.5031	17.3811	30.835	7.25325	7.59677	8.7631	2.25715	1.07574	1.7418	4.45243	3.29981	1.1914	2.98739	1.95872	3.43292
RED5V2.021182.1.1.PC	Acc21182.1	14-3-3-like protein	0	64.666	50.448	95.8872	85.5038	103.394	92.6782	71.1383	112.145	98.2852	87.8459	104.228	89.0586	7.10256	4.63103	7.19676	13.9085	12.9028	11.8378	10.8036	10.7408	13.0395	23.7123	28.1223	16.6686
RED5V2.021204.1.2.PC	Acc21204.1	F-box/kelch-repeat protein	0	1.78019	1.63615	1.18337	1.20673	1.21134	2.63847	1.46726	1.45202	0.889089	2.44032	1.99179	0.0525218	0.309565	0.286399	0.152479	0.17019	0.527221	0.123124	0.228896	0.27308	0.0962486	0.347812	0.316474	0.456783
RED5V2.021279.1.1.PC	Acc21279.1	Interleukin-1 alpha like	0	10.4904	11.199	7.53431	2.98311	2.59543	2.72688	1.98946	2.38123	2.12151	3.39674	2.16972	1.68438	1.90023	0.968713	2.29218	0.255843	0.162577	0.37018	0.367035	0.182452	0.675214	0	0.0528611	0
RED5V2.021350.1.1.PC	Acc21350.1	Bidirectional sugar transporter SWEET2a like	6.76e-138	9.81778	13.1302	11.2522	10.3907	9.53232	15.9415	3.82986	5.43901	5.56893	6.30235	8.0972	8.07382	0.674562	0.567348	0.785344	1.55085	0	0	0	0	0	0	0	0.180974
RED5V2.021351.1.1.PC	Acc21351.1	Exonuclease	0	1.48241	1.38641	0.504052	1.40779	1.26027	1.2936	0.963502	1.22135	2.06935	1.85432	2.32541	0.475395	0.0233499	0	0	0	0	0.123827	0.0552487	0	0.0290394	0.77955	0.127312	0.24118
RED5V2.021390.1.1.PC	Acc21390.1	Epidermis-specific secreted glycoprotein	0	6.19737	11.1735	8.89411	0.844166	0.360959	1.32324	27.2765	24.4434	21.0108	80.5584	76.5455	90.8384	0.143309	0.53034	0.235294	0.0525248	0.0500658	0	0.62166	0.337118	0.772323	1.90152	3.58131	1.97365
RED5V2.021429.1.1.PC	Acc21429.1	F-box protein like	0	1.60101	0.347864	2.78237	192.735	196.665	211.885	7.11533	5.56934	5.0063	20.6222	22.4995	30.8779	0.45112	0.178869	0.0634865	0.212582	0.337717	0.27341	0.381216	0.303202	0.0801488	0.413761	0.351382	0.855844
RED5V2.021536.1.1.PC	Acc21536.1	Phytosulfokine-beta like	3.99e-67	4.76323	4.40551	2.51694	1.74531	0.151033	1.34158	3.74491	1.90916	2.44934	1.47061	1.87875	1.32935	0	0	0	0	0	0	0	0.164567	0	0	0	0
RED5V2.021554.1.1.PC	Acc21554.1	Feruloyl CoA ortho-hydroxylase	4.56e-120	23.5539	32.0844	29.3229	60.8404	54.3222	56.0619	19.3988	22.1426	26.4526	33.0904	35.8677	46.9221	0.546993	0.202424	0.431081	1.20288	0.458627	0.696183	0.647126	2.18745	1.36055	1.54522	1.78945	2.25995
RED5V2.021555.1.1.PC	Acc21555.1	Feruloyl CoA ortho-hydroxylase	0	5.45053	2.90687	4.44753	5.39449	5.07337	5.32022	3.33054	3.45149	3.696	5.03143	4.3826	3.38896	0	0	0	0	0.0513105	0.0519252	0.0579196	0.0575833	0	0.125729	0.133467	0
RED5V2.021619.1.1.PC	Acc21619.1	Berberine bridge enzyme-like	0	460.925	469.121	495.63	2.74216	2.16576	2.77088	0.580099	0.633718	0.162605	0.650865	0.4989	1.46246	0.0371542	0.0343739	0	0	0.0778801	0	0	0	0	0	0	0
RED5V2.021640.1.1.PC	Acc21640.1	Prophage side tail fiber protein like	0	1.1751	1.79426	0.88122	0.600147	0.604331	0.596456	0.760936	0.557021	0.478544	1.02159	0.567727	0	0.227437	0.291347	0.310225	0.0769466	0.0366721	0.0185557	0	0.0823105	0.10879	0.0224648	0.0953901	0.103261
RED5V2.021708.1.1.PC	Acc21708.1	F-box/LRR-repeat protein	0	6.97865	5.87758	5.77511	6.67432	5.75547	6.64055	5.48557	4.48302	8.13419	10.8311	9.95765	7.95038	0.563217	0.382118	0.184945	0.206427	0.236115	0.477888	1.11053	0.309144	1.91457	0.867847	0.511812	0.498638
RED5V2.021781.1.1.PC	Acc21781.1	Pectate lyase 16 precursor	0	10.1382	11.8832	10.0898	7.72787	9.9595	10.6783	13.4726	8.90623	5.95516	9.22473	12.181	6.12636	0.39826	0.307048	0.915443	0.291936	0.556537	0.211202	0.392639	0.390359	0.165101	0.255695	0.0904777	0.489715
RED5V2.021802.1.1.PC	Acc21802.1	ABC transporter G family member 19 like	0	4.50734	4.03491	2.15414	1.26741	1.48064	1.7397	1.38402	1.08931	1.4531	1.62732	1.94902	2.33458	0.0435444	0.0201429	0.0643445	0.0718184	0.0684561	0.161644	0.0772736	0.0512166	0.0541546	0.139784	0.11871	0.128505
RED5V2.022047.1.1.PC	Acc22047.1	Peptide methionine sulfoxide reductase	5.9e-148	13.1289	12.3462	21.6629	107.513	113.313	108.835	195.216	274.174	203.552	191.584	215.296	213.288	1.36327	2.35435	0.447661	1.39905	0.57152	0.963946	0.537613	0.641389	1.92152	0.350106	0.743309	0.536427
RED5V2.022151.1.1.PC	Acc22191.1	3-isopropylmalate dehydrogenase	0	37.7234	33.977	39.8289	46.2929	44.0936	47.6073	43.6966	47.0219	38.6707	41.2181	34.5211	36.4594	3.73638	2.05538	4.17817	3.88624	3.38679	5.67657	3.82302	4.27593	1.75825	2.59337	1.78945	2.0861
RED5V2.022169.1.1.PC	Acc22169.1	Phospholipase D alpha 1 like	0	1.24816	3.50369	1.04303	7.11889	8.21918	8.88133	1.68367	1.3186	1.50816	1.17541	1.61588	1.06911	0.437594	0.202424	0.344865	0.601442	0.183451	0.672977	0.20708	0.437491	0.353743	0.140474	0.357889	0.19371
RED5V2.022225.1.1.PC	Acc22225.1	Cytochrome c oxidase subunit 5b-1 like	7.32e-123	11.9126	11.3611	12.6952	12.0244	10.4246	12.7761	23.0787	23.2897	28.3312	33.9588	41.3251	26.2156	2.97145	2.74909	1.6727	1.40024	2.00203	2.5888	6.65416	2.49642	4.22341	3.67925	4.48433	2.34887
RED5V2.022285.1.1.PC	Acc22285.1	uncharacterized protein	0	7.43224	7.39343	5.83767	2.6527	3.62228	2.41907	1.65827	1.09672	2.19848	0.891729	1.05677	0	0.200936	0.0743599	0.0197946	0.0220938	0.0842377	0.0639352	0.166404	0.189072	0.149938	0.0516029	0.246505	0.0296494
RED5V2.022321.1.1.PC	Acc22321.1	Ankyrin repeat domain-containing protein	1.29e-165	0.892539	0.914239	0.45703	1.44052	0.648221	1.72247	0.875765	0.892931	1.92053	0.647359	0.775332	1.31665	0	0.128208	0.0910102	0	0.0484129	0.0489929	0.109297	0.108663	0	0	0.12593	0.0681602
RED5V2.022324.1.1.PC	Acc26991.1	Polyadenylate-binding protein	0	14.3466	17.9112	15.1743	26.5417	24.6494	29.0788	19.9865	20.346	20.6647	22.6876	24.7891	20.7783	3.46499	2.62762	2.23831	2.40461	3.2148	2.16888	2.15045	3.47419	2.47254	4.44926	3.17455	3.35267
RED5V2.022372.1.1.PC	Acc22372.1	GDP-fucose protein O-fucosyltransferase protein	0	21.0156	25.1523	16.1309	17.3235	18.2177	18.1605	5.51905	5.53104	5.36828	4.59395	5.91625	3.21499	3.72216	3.56102	5.0418	4.69728	3.23611	3.54405	0.400323	0.149249	0.0526036	0.217249	0.403587	0.374474
RED5V2.022467.1.1.PC	Acc22467.1	Synaptotagmin-4 like	0	0.845061	0.367227	0.458944	2.54594	2.79068	2.50063	1.97269	2.16607	1.60038	1.23152	1.52255	0.55405	0.340165	0.0314709	0	0.0374025	0.213909	0.0721572	0	0.0800197	0	0.131038	0.0463676	0
RED5V2.022521.1.1.PC	Acc22521.1	uncharacterized protein	2.44e-126	9.14298	11.2436	8.47711	5.64395	8.07255	7.96736	4.68415	6.75624	5.49213	4.90519	3.55358	9.31609	0.717098	2.93808	1.1101	0.78848	1.50313	1.62979	0.60598	0	0	0.657713	0.977473	0
RED5V2.022538.1.1.PC	Acc22538.1	Two-on-two hemoglobin-3 like	1.17e-114	28.8012	22.9839	27.2233	73.0926	89.9398	79.3271	132.707	102.593	86.5022	134.399	123.237	159.169	4.14294	6.06878	7.14224	0.759223	11.3376	2.56322	10.2112	1.48894	5.29555	7.38859	4.86288	4.75469
RED5V2.022545.1.1.PC	Acc22545.1	Aspartate aminotransferase	0	57.0194	56.4835	43.6013	114.406	101.18	113.331	475.35	453.227	467.496	647.284	636.12	678.803	4.84753	4.91532	7.14397	4.7331	6.38114	8.55528	10.0017	6.6595	11.141	91.5752	79.7674	87.8942
RED5V2.022572.1.1.PC	Acc22572.1	Lachrymatory-factor synthase	6.62e-124	2361.01	2021.79	2981.76	17.4239	18.2089	21.7252	38.8152	42.2468	26.7497	12.0943	11.7076	16.085	0	0	0	0	0	0	0	0	0	0	0	0
RED5V2.022614.1.1.PC	Acc22614.1	Heat shock factor protein	0	72.3513	59.1462	65.6792	2.80933	1.51476	1.77188	3.01399	2.06841	2.55888	3.21691	3.83831	2.3279	9.19911	10.8187	9.31819	0	0	0.992214	0.122973	0.305647	0.646361	0.133471	0.21253	0.153377
RED5V2.022685.1.1.PC	Acc22685.1	Taraxerol synthase	0	33.0134	31.7832	27.2895	30.0311	27.9605	27.5034	9.02518	6.20068	6.79147	4.0311	3.53782	5.55115	2.69754	2.62986	2.31451	1.21194	1.976	2.33808	1.37263	2.62697	0.324662	0.0744906	0.118613	0.428
RED5V2.022686.1.1.PC	Acc22686.1	Taraxerol synthase	0	4.43026	5.2711	5.32224	5.00518	5.13496	5.28436	2.8143	1.31929	1.49158	1.05012	0.811427	0.472438	1.39228	1.26126	0.82865	0.0318932	0.6688	0.0922927	0.0343157	0.716445	0.0360735	0.148981	0	0.0428
RED5V2.022763.1.1.PC	Acc22763.1	Auxin-responsive protein	4.41e-175	16.0266	13.0014	16.83	1.02788	0.0821066	1.05348	1.78138	0.691922	3.16242	2.9314	5.27699	1.5486	0.456375	0.492594	0.449583	0.083634	0.159437	0.0806736	0.719893	0.0894641	0.0945962	0.195338	0.725763	0.112235
RED5V2.022851.1.1.PC	Acc22851.1	uncharacterized protein	0	1.15836	1.78916	2.49449	1.51731	1.20142	1.98276	2.66561	2.19918	2.81476	2.15214	1.93957	1.93166	0.182456	0.489527	0.269611	0.280866	0.286839	0.328979	0.518056	0.171683	0.499211	0.398284	0.447669	0.619219
RED5V2.022913.1.1.PC	Acc22913.1	S-adenosylmethionine synthase	0	367.228	364.117	341.389	470.62	497.645	560.121	498.083	423.094	394.948	386.844	356.812	434.089	21.546	17.4783	22.2001	7.36934	7.9672	5.91579	7.71624	5.18483	6.32138	17.9051	19.0072	15.5312
RED5V2.023066.1.1.PC	Acc23066.1	uncharacterized protein	0	1.02742	0.803646	1.24828	21.1256	23.3668	23.2833	10.2293	9.50474	9.5644	11.8298	10.1745	7.51312	0.191423	0.236131	0.251432	0.298177	0.167186	0.0845947	0.264209	0.168863	0.138872	1.31093	1.02197	0.988599
RED5V2.023118.1.1.PC	Acc23118.1	Ubiquitin-conjugating enzyme E2 L709	0	1.65007	1.90756	2.18235	4.06834	4.58913	4.74287	4.85885	5.07404	4.61681	4.15182	3.93084	2.60596	0.348122	0.273273	0.135098	0.0811947	0.0331686	0.313282	0.0873621	0.434274	0.32799	0.257369	0.301969	0.280187
RED5V2.023143.1.1.PC	Acc23143.1	RING-H2 finger protein	0	19.4037	12.9885	22.5795	6.53436	9.06198	4.7528	8.81954	5.57991	8.16446	5.9677	6.35327	4.67889	1.70331	1.72593	1.55811	0.267552	0	0	0.143938	0.238503	0.0504369	0	0	0.239367
RED5V2.023159.1.1.PC	Acc23159.1	Histone-lysine N-methyltransferase	0	2.18946	3.09929	2.74729	1.40293	0.920121	1.28652	3.48558	6.09817	6.37286	4.81144	3.41782	2.9888	0.248613	0.0657169	0.104963	0.0781031	0.186116	0.113008	0.0420178	0.0835477	0.0441702	0.18242	0.0968238	0.262032
RED5V2.023233.1.1.PC	Acc23233.1	Kinesin-like protein	0	0.70898	0.916823	1.05079	0.956016	0.885439	1.00631	1.16427	0.593544	1.03344	0.69669	0.333766	1.61941	0.173994	0.0689889	0.391782	0.0546612	0.0521021	0.237269	0.0294066	0.0877075	0.0309129	0.255336	0.0677631	0.110031
RED5V2.023329.1.1.PC	Acc23329.1	GATA transcription factor	0	3.2497	2.09936	2.43932	17.0459	15.2502	14.8499	38.0526	35.0692	29.8105	32.1143	31.6877	45.8843	0.504557	0.29175	0.434917	4.16086	3.43726	3.67912	4.32769	5.93456	3.765	8.58444	7.9952	7.72426
RED5V2.023356.1.1.PC	Acc23356.1	Rho GTPase-activating protein like	0	14.9367	12.9044	18.6704	15.6846	21.6033	18.6375	19.8287	18.1663	22.6171	24.8102	23.868	21.8788	1.17387	0.556258	0.705121	0.849986	0.240057	0.364399	0.440339	0.370431	0.0356073	0.441167	0.23416	0.253481
RED5V2.023381.1.1.PC	Acc23381.1	RNA-binding protein Musashi Rbp6 like	0	27.1415	26.0609	19.8596	15.24	16.9699	13.7377	12.2791	12.1181	14.1725	22.1415	16.2076	17.5018	1.35422	0.708148	0.406019	1.23006	0.370254	0.37469	0.696575	0.484771	1.17161	1.13406	0.32103	0.434399
RED5V2.023481.1.1.PC	Acc23481.1	Transport and Golgi organization like	0	0.509049	0.298635	0.447864	1.15022	0.597217	1.94513	1.78932	1.95022	1.21065	5.55666	7.18136	9.98745	0	0.102371	0	0.121665	0.521862	0.234717	0.130907	0.260293	0.756868	0.426247	0.527896	0.408181
RED5V2.023487.1.1.PC	Acc23487.1	hypothetical protein	0	22.6367	16.6677	15.7054	9.26362	11.1615	8.14415	18.3739	13.4501	15.9791	18.959	15.712	11.4678	3.27898	2.06583	2.12042	1.6368	0.527083	1.6642	0.356985	0.520537	0.325235	0.129154	0.0822618	0.267148
RED5V2.023496.1.1.PC	Acc23496.1	Pentatricopeptide repeat-containing protein	0	3.3972	3.7134	3.1166	4.54663	5.06886	5.12384	4.89897	4.11226	4.97195	5.26282	4.68238	1.64479	0.416556	0.437937	0.429009	0.312287	0.198445	0.542219	0.672016	0.400868	1.24804	0.437632	0.232284	0.530839
RED5V2.023563.1.1.PC	Acc23563.1	Protein teashirt like	0	21.7573	19.4819	23.7319	10.7638	15.1811	14.9567	4.1917	5.57583	4.35744	7.49993	8.21661	7.46651	2.61358	2.02652	2.03523	1.97057	1.56526	2.61362	0.912885	0.644092	1.23825	0.958857	1.25538	1.57933
RED5V2.023565.1.1.PC	Acc23565.1	WEB family protein	3.67e-150	10.27	8.73841	10.8059	2.92283	3.67901	3.08641	3.51586	3.29411	3.72896	2.18916	2.38357	3.81642	0.681637	1.02477	0.671492	0.749489	0.982301	0.632589	0.504012	0.200434	0.635796	0.875264	0.696852	0.377175
RED5V2.023577.1.1.PC	Acc23577.1	Filament-like plant protein	0	6.84785	7.45404	5.46911	2.66312	3.01053	3.29952	3.83362	2.39688	2.98044	2.10194	1.61481	1.25447	1.05395	0.555046	0.766718	0.65966	0.509819	0.171976	0.0575487	0.438644	0.443642	0.229026	0.022102	0.143554
RED5V2.023585.1.1.PC	Acc23585.1	Cytochrome P450 71A1 like	0	1.90938	1.38408	1.06199	0.632273	0.617955	0.68614	0.119706	0.0813683	0.11744	0.292495	0.160145	0.194253	0.0357791	0	0	0.0393406	0.0374988	0	0	0	0	0	0	0.0527943
RED5V2.023633.1.1.PC	Acc23633.1	Dihydroflavonol 4-reductase	0	4.99873	5.17223	3.27353	14.0363	10.9319	11.3514	9.05888	15.3541	14.5429	11.0263	9.91564	10.882	0.105492	0.439188	0.103921	0.289981	0.276405	0.16783	0.187204	0.124078	0.262392	0.135458	0.0718974	0.466979
RED5V2.023645.1.1.PC	Acc23645.1	Peroxiredoxin-2E-1 like	6.62e-178	1.59738	2.99352	2.40736	1.12792	0.624681	1.61842	0.403364	0.904794	0.395726	1.26719	0.242832	0.392735	0	0.133848	0	0	0	0.153444	0	0	0	0.0928852	0	0
RED5V2.023697.1.1.PC	Acc23697.1	Cytochrome P450 82A3 like	0	8.34362	5.42833	6.01651	3.54834	2.8659	2.79183	3.23005	3.99908	3.31979	3.54354	3.20233	2.62078	0	0	0	0	0	0.0365699	0	0.0405548	0	0	0.0469991	0
RED5V2.023698.1.1.PC	Acc23698.1	Cytochrome P450 82A3 like	0	5.52012	3.78432	4.58991	1.79209	2.56815	1.28571	2.57635	2.03875	1.77307	2.29525	2.66218	2.01238	0	0	0	0	0	0	0	0	0	0	0	0.050877
RED5V2.023702.1.1.PC	Acc23702.1	Dof zinc finger protein like	1.03e-167	2.31915	2.551	4.10914	2.45636	2.46575	2.43362	16.6903	33.1392	26.4574	43.5107	39.6626	53.1348	0.315068	0.145745	0.775947	0.173215	0.165106	0	2.7024	1.8529	0.489798	6.57421	5.36834	5.69506
RED5V2.023752.1.1.PC	Acc23752.1	Protein RALF-like	3.61e-93	43.7312	31.7668	44.8029	39.6367	47.8271	36.3327	7.18721	9.1601	6.46353	5.33117	7.06114	26.424	13.2919	6.33496	10.1843	3.54304	2.8143	1.42401	0	0.157918	0	0	0	0
RED5V2.023781.1.1.PC	Acc23781.1	Receptor protein kinase	0	12.7825	14.8632	15.3699	23.2993	26.6168	26.9461	3.66483	1.85545	2.82676	5.00234	4.00683	3.10685	0.589242	0.545147	0.424191	0.0249191	0	0	0.107248	0.0799686	0.140927	0.0291009	0.030892	0.100323
RED5V2.023837.1.1.PC	Acc23837.1	Transcription repressor like	0	14.4133	15.7049	16.8959	46.6432	47.1464	47.0978	17.7661	18.8691	23.4575	31.24	26.6645	24.3253	2.58869	2.21074	3.53099	2.04355	2.22615	1.26721	2.51289	1.24915	2.22886	1.78987	0.995254	1.86092
RED5V2.024024.1.1.PC	Acc24024.1	General transcription factor IIH subunit like	0	0.56842	0.416831	1.04187	22.7173	20.3812	23.53	19.7648	17.2545	16.18	15.4668	11.8815	19.3907	0.115834	0	0.190183	0	0	0.0409519	0.0456795	0	0	0.0495792	0	0
RED5V2.024063.1.1.PC	Acc24063.1	Basic blue protein	3.17e-92	9.75825	7.53249	9.03722	138.968	130.753	157.445	41.3972	29.1969	15.8789	78.0638	84.1658	125.389	0.837287	0.645526	1.23724	1.68783	0.731276	0.740037	1.48584	0.32827	1.0413	0.358376	0.380434	1.02956
RED5V2.024096.1.1.PC	Acc24096.1	Chloroplast processing peptidase	1.08e-100	13.7441	14.691	8.76735	3.28977	3.68952	3.50658	7.05886	4.03044	5.12466	6.65277	5.24112	4.811	0.759539	0.234234	0.623529	0.139191	0	0.134264	0.299527	0.446682	0.157435	0.325098	0.862769	0.560374
RED5V2.024199.1.1.PC	Acc24199.1	Calmodulin like	0	28.9186	28.2753	32.3794	60.2096	64.9153	78.5748	31.9634	36.7883	38.0742	126.395	133.809	127.855	3.23068	3.8429	3.54632	7.35827	5.3208	6.16775	1.96565	2.71421	3.90308	4.56323	4.71827	3.47315
RED5V2.024269.1.1.PC	Acc24269.1	Elongation factor 1-gamma like	0	101.048	102.174	90.1396	64.8784	62.0095	69.5089	85.3092	89.0015	91.8654	82.6875	81.0677	96.7261	5.16543	4.77889	3.75969	5.60725	4.0689	5.1994	4.20376	5.22419	5.44203	8.40708	7.04096	6.99081
RED5V2.024284.1.1.PC	Acc24284.1	TMV resistance protein like	0	0.790252	0.95098	0.490253	0.343387	0.338757	0.263955	0.0736806	0.244156	0.379499	0.231472	0.53598	0	0.181685	0.213932	0.113897	0	0.0692429	0	0.0781618	0.0582809	0.0205414	0.0424173	0	0.0243717
RED5V2.024302.1.1.PC	Acc24302.1	Germin-like protein	5.2e-158	22.1888	15.1429	17.9059	88.1597	104.302	95.0113	110.647	144.746	113.245	128.721	131.122	252.413	4.5318	5.24084	3.42798	6.22863	6.9548	2.66075	10.0526	9.89906	12.3791	13.7165	12.3545	15.0457
RED5V2.024386.1.1.PC	Acc24386.1	L-ascorbate peroxidase	0	125.281	126.664	130.625	209.771	230.943	227.059	242.531	223.027	227.256	224.989	226.774	259.538	29.5786	22.3552	26.9561	39.4245	39.3846	37.7244	49.6022	33.7769	52.4492	28.9729	30.0292	32.3858
RED5V2.024472.1.1.PC	Acc24472.1	Cytochrome P450 84A1 like	0	5.38365	4.89875	6.93601	5.44946	8.79873	5.47709	11.9947	11.8067	9.91733	10.4277	9.12087	7.75819	0.574969	0.657106	1.03287	0.148754	0.0354474	0	0.120039	0.0397808	0.0420628	0.130287	0.461022	0.0998122
RED5V2.024483.1.1.PC	Acc24483.1	1,4-dihydroxy-2-naphthoyl-CoA thioesterase	8.95e-118	33.217	39.761	63.369	50.1507	56.9202	54.6633	50.1441	35.7018	44.6463	42.2893	39.0505	43.3584	10.3929	10.8297	10.1304	7.45788	5.8475	5.91755	5.69471	3.21684	2.7211	0.842847	0.149121	1.77567
RED5V2.024507.1.1.PC	Acc24507.1	Phosphatidylinositol kinase	5.81e-78	4.40718	3.4473	6.46242	1.82567	2.4129	2.55156	2.49286	3.81258	3.14442	3.16989	3.75186	1.9504	0	0.147715	0	0	0	0	0	0	0	0.205017	0.217635	0
RED5V2.024508.1.1.PC	Acc24508.1	uncharacterized protein	0	2.58625	3.04303	3.62093	5.84376	5.42555	6.69991	3.3207	3.60248	3.70089	2.58719	2.37229	5.27011	0.333489	0.440762	0.563187	0.392877	0.39945	0.126324	0.112725	0.504318	0.0888747	0.367046	0.584457	0.738127
RED5V2.024563.1.1.PC	Acc24563.1	uncharacterized protein	3.82e-69	3.10222	8.32187	5.52091	2.4264	2.98628	3.5921	1.25338	4.12875	3.02683	6.56262	7.15861	3.98961	0.345806	0.879804	0.0851649	0.190114	0.181214	0.183385	1.32961	0.101684	0.537583	0.333027	0.353525	0.637824
RED5V2.024580.1.1.PC	Acc24580.1	GATA transcription factor	1.94e-100	11.9733	9.92304	12.9309	10.0487	13.512	11.4874	21.6998	28.8896	27.6621	31.1186	29.8163	20.6907	1.61114	3.21048	1.34298	0	0.129891	0	0	0	0.154132	0	0	0
RED5V2.024630.1.1.PC	Acc24630.1	Enhancer of polycomb like	0	9.3589	7.25262	6.93158	9.7885	11.0997	9.32247	6.83595	8.63667	8.65044	5.49858	4.84599	3.52686	1.90995	1.19172	1.55335	0.903519	2.11813	2.11996	1.15607	2.0375	0.773366	1.51142	0.968723	0.884801
RED5V2.024734.1.1.PC	Acc24734.1	uncharacterized protein	0	0.586566	0.745572	0.401383	0.861493	0.825792	0.882951	0.995351	1.52229	1.39501	2.68025	1.28404	1.12487	0	0	0	0.0700961	0	0.0676149	0.0754205	0	0.158568	0	0.0868976	0.0940676
RED5V2.024776.1.1.PC	Acc24776.1	Syntaxin-71 like	1.34e-104	1.37802	3.3684	1.90839	4.67054	4.04173	2.26047	3.34053	7.66352	4.23316	3.93544	6.98284	7.11486	0	0.230935	0	0.548922	0	0	0.590617	0	0.310435	0.480779	0.51037	0.552482
RED5V2.024828.1.1.PC	Acc24828.1	GATA transcription factor	2.11e-100	0.234627	1.26174	0.802766	2.78328	4.81712	4.07516	2.55947	7.82892	4.60352	4.31818	5.27883	5.53784	0	0.353878	0.125603	0	0.133629	0.27046	0.150841	0	0	0	0.521386	0.188135
RED5V2.025017.1.1.PC	Acc25017.1	uncharacterized protein	0	2.2961	2.78548	2.36927	1.77742	1.77091	1.00931	1.1596	1.81291	1.7444	0.80955	1.37035	2.22673	0.485233	0.491677	0.773923	0.254064	0.0726509	0.0980284	0.0546725	0.054355	0	0.0890099	0.0944884	0.0681898
RED5V2.025117.1.1.PC	Acc25117.1	hypothetical protein	5.69e-165	0.502845	0.772606	0.561785	2.51587	2.78114	3.07761	36.6563	34.1789	40.3188	44.9509	37.5659	53.1965	0.234219	0	0.076911	0.171689	0.163651	0	0.18473	0	0.0970966	0.100251	0.106421	0.115202
RED5V2.025129.1.1.PC	Acc25129.1	PHD finger protein like	1.53e-106	14.0684	4.79355	7.81404	3.25106	2.25069	4.56613	7.62173	11.8542	5.70312	5.14055	4.27733	5.03111	0.231668	1.82182	1.48343	1.01891	0.121401	0.859991	0	0	0.288117	0	0.315785	0
RED5V2.025203.1.1.PC	Acc25203.1	3-oxoacyl-[acyl-carrier-protein] synthase	0	8.03106	9.96912	12.3566	35.9381	39.5316	34.2456	47.9096	54.2859	47.916	44.4088	47.5186	25.7548	2.31494	2.56303	1.53279	5.80011	5.36948	1.81127	5.07336	5.31172	2.73742	9.01503	8.74223	8.06363
RED5V2.025224.1.1.PC	Acc25224.1	TBC1 domain family member 14 like	0	96.1993	95.3419	85.7497	30.1751	33.2591	35.5386	38.5641	31.097	37.0539	34.139	32.9382	45.9672	11.866	10.3184	11.1877	6.27159	9.66083	7.88607	4.81998	5.75038	4.56019	5.68922	6.17822	3.98274
RED5V2.025308.1.1.PC	Acc25308.1	Iron-sulfur assembly protein IscA-like	3.18e-104	31.7134	24.9602	29.7925	49.2966	39.3172	56.1238	60.1123	77.9683	58.3055	59.9514	89.993	89.2523	1.10002	3.16619	1.32446	1.4783	1.66529	1.42597	2.89199	2.01263	2.4321	1.56944	1.83264	1.26245
RED5V2.025370.1.1.PC	Acc25370.1	E3 ubiquitin-protein like	0	9.59757	12.4817	9.29112	18.7385	19.9507	23.7908	21.2331	17.2158	19.2798	18.9234	19.8879	25.0859	1.9748	2.01441	1.64612	3.22923	1.7513	3.00751	1.67735	2.3823	2.45599	1.62549	1.24239	0.971315
RED5V2.025385.1.1.PC	Acc25385.1	Pyruvate kinase	0	19.1787	20.0807	18.8691	5.44307	4.81894	6.7945	7.74871	7.40442	6.57371	6.31117	9.08933	6.10487	0.134262	0.279483	0.198395	0.184533	0.211073	0.249202	0.27797	0.315836	0.333953	0.301701	0.137259	0.148584
RED5V2.025408.1.1.PC	Acc25408.1	U11/U12 small nuclear ribonucleoprotein	0	14.4178	11.0806	12.5556	8.25109	14.1081	14.2887	12.6678	16.3396	20.5885	19.5787	21.1329	19.1325	1.98438	1.13952	1.5504	2.48286	0.502011	0.870901	5.58578	1.85111	1.6169	2.89952	4.19726	3.93777
RED5V2.025543.1.1.PC	Acc25543.1	Receptor-like serine/threonine-protein kinase	0	11.5348	12.4905	11.9004	12.3525	11.1082	9.26676	6.05696	8.45093	7.28264	4.38749	7.49385	4.15697	2.00094	1.8512	4.02276	0.673504	1.58353	0.909529	0.193243	0.672424	0.203142	0.209741	0.22265	0.241021
RED5V2.025564.1.1.PC	Acc25564.1	GMP reductase	8.61e-115	8.70349	6.0645	6.45449	5.08602	3.16891	5.32854	7.39665	5.68713	6.18596	6.98382	8.63816	11.511	1.196	0.704138	1.07109	0.956403	0.683721	1.49914	1.15768	0.639422	0.811322	0.837676	0.444617	0.160434
RED5V2.025653.1.1.PC	Acc25653.1	Alcohol dehydrogenase	0	30.7679	26.0135	23.6173	15.3199	13.1902	16.3971	14.0954	15.4324	17.2474	12.3096	15.6041	19.3706	1.5857	2.84779	1.5621	1.64099	2.1996	1.08824	1.54493	1.70052	1.33406	1.25762	1.65288	1.99572
RED5V2.025716.1.1.PC	Acc25716.1	Adenylylsulfatase	1.35e-151	8.46991	9.36503	11.4525	3.2195	5.38635	8.5242	11.8013	10.6631	10.0718	13.7648	13.4776	15.881	1.46254	0.477564	0.678012	0.66217	0.541002	0.456236	1.52672	0.70833	0.641969	2.2094	2.57993	1.65029
RED5V2.025738.1.1.PC	Acc25738.1	Formin-like protein	0	4.73186	3.65257	3.94169	18.9988	23.0544	20.7491	9.22837	7.45999	8.40494	6.86404	5.33642	4.82849	0.863573	0.584307	0.977693	1.20463	1.21578	2.1326	0.167735	0.181921	0.192357	0.115853	0.158122	0.228225
RED5V2.025816.1.1.PC	Acc25816.1	60S acidic ribosomal protein	0	156.28	146.861	144.852	775.584	767.076	797.013	836.69	794.386	716.79	673.504	717.621	914.314	0.220156	0.356443	0.325319	1.14984	0.980637	0.350254	1.10695	0.0647365	0	0.706735	0.300094	0.162427
RED5V2.025835.1.1.PC	Acc25835.1	UDP-glucose iridoid glucosyltransferase	0	42.1314	41.158	49.517	303.974	317.131	324.361	24.2812	26.4897	29.1736	28.7049	26.6511	32.4906	4.77146	4.71117	3.04146	0.705401	1.38678	0.722959	2.18208	0.660253	0.648262	0.772292	0.43724	0.887471
RED5V2.025921.1.1.PC	Acc25921.1	Interactor of constitutive active ROPs like	0	2.83592	2.33957	6.95959	4.20518	2.66861	2.83907	6.87472	5.84122	5.19893	6.14926	6.32302	1.61238	0.802653	0.534664	0.0316283	0.670738	0.134597	0.442682	0.569753	0.453155	1.11802	0.577167	0.568927	0.805369
RED5V2.025924.1.1.PC	Acc25924.1	LOB domain-containing protein	3.27e-159	11.9222	13.9132	10.8276	3.99738	1.98528	3.38443	3.44952	2.75667	2.46956	2.636	2.15151	2.0424	2.34072	2.32024	1.89411	0.0919185	0	0	0.0989005	0.0983262	0.103967	0.214687	0	0.123353
RED5V2.026017.1.1.PC	Acc26017.1	C2 domain-containing protein	0	5.71324	4.51546	3.79318	12.9631	13.4893	11.7975	9.52174	7.7667	7.72793	10.9984	8.71418	11.729	1.03489	0.718089	0.611695	0.540507	0.840594	0.576257	1.62226	1.52154	1.02965	1.42853	2.08072	2.17605
RED5V2.026135.1.1.PC	Acc16183.1	Callose synthase	0	16.6659	16.9571	13.6938	5.29735	4.47138	4.05503	5.68327	4.61714	6.21175	6.03633	6.29193	3.5016	1.39891	1.46231	1.64655	0.749105	1.2567	1.07907	0.311656	0.576954	0.214648	0.314934	0.458139	0.361902
RED5V2.026168.1.1.PC	Acc26168.1	Protein TRAUCO like	0	3.32092	4.66241	3.99557	7.93667	5.8941	6.21169	13.3142	11.4178	7.84737	9.56516	14.2909	8.60453	0.740369	0.899017	1.00286	0.712308	0.727457	0.392625	0.821158	0.326556	0.460385	0.297087	0.378447	0.887625
RED5V2.026391.1.1.PC	Acc26391.1	Disease resistance protein	0	0.656199	0.68972	0.336774	0.296542	0.615882	0.284933	0.695944	0.89205	1.20947	0.562206	0.538677	0.750206	0.106977	0.148458	0.0175642	0.0392087	0.0373731	0.0567312	0.0421869	0.020971	0	0.0228942	0.0972134	0.078926
RED5V2.026421.1.1.PC	Acc26420.1	Protein DETOXIFICATION like	0	42.996	41.6816	40.9902	0.639155	0.897978	0.693608	3.06556	2.71438	5.14444	3.54814	3.11634	3.68189	0.651033	1.13771	0.748234	0	0	0.0383611	0.213948	0.0425411	0.224907	0.0464426	0.345108	0.426952
RED5V2.026428.1.1.PC	Acc26428.1	BUD13 like	0	6.58534	3.98594	6.94849	8.20754	7.90987	10.1065	7.85525	10.0761	8.14157	11.2111	12.5852	14.1863	0.227212	1.20871	1.8466	1.06178	1.30973	0.783206	0.134403	0.200434	0.282576	0.583509	0.696852	1.08962
RED5V2.026491.1.1.PC	Acc26491.1	UbiB domain protein	0	11.5716	10.9599	10.9813	3618.68	3497.54	3465.4	2083.89	1999.88	2070.71	1738.31	1704.08	1570.52	0.60388	1.74894	0.827676	16.7441	18.1341	21.0804	9.34968	9.35715	13.2899	16.4861	17.2861	17.5888
RED5V2.026682.1.1.PC	Acc26682.1	uncharacterized protein	0	0.546866	0.874963	1.40939	1.685	2.50801	3.56908	2.16931	1.53599	1.95088	2.52408	3.14398	1.76012	0.0540322	0.199956	0.212912	0.178232	0.113259	0.286539	0.127847	0.190657	0.403188	0	0.073651	0
RED5V2.027028.1.1.PC	Acc27028.1	Coiled-coil domain-containing protein	2.39e-113	27.7737	26.7444	26.4306	17.353	17.5263	11.938	20.7849	11.7013	12.6352	17.7598	8.82812	14.433	4.45923	3.7024	4.28022	2.38869	3.95455	2.30414	2.57014	1.34485	0.995396	1.76182	3.27296	1.85586
RED5V2.027118.1.1.PC	Acc27118.1	Huntingtin-interacting protein like	4.78e-74	6.52262	10.4359	14.6364	11.7235	10.6089	16.3068	7.18721	16.1218	10.0479	15.6172	12.6199	19.244	0	0	0	0.354304	0.168858	0.170881	0.953041	0.189501	1.00186	0.206881	0.219614	0.237735
RED5V2.027149.1.1.PC	Acc27149.1	Neuralized-like protein	0	23.454	23.3507	19.6643	20.9854	21.4406	20.1205	13.0728	14.4398	12.5708	13.1464	13.4811	8.96538	1.34896	1.20498	1.60383	1.48324	2.04757	2.02277	1.21069	1.09423	1.79336	0.776481	0.443839	1.37275
RED5V2.027162.1.1.PC	Acc27162.1	Major allergen Pru ar like	1.29e-113	33.8516	28.7593	26.1305	27.4008	32.0865	35.0145	207.28	173.462	150.829	156.541	163.42	289.573	0.112168	0.311323	0.441995	0	0	0	1.19432	1.97897	1.2555	1.15225	0.764479	1.15858
RED5V2.027163.1.1.PC	Acc27163.1	Major allergen Pru ar like	2.63e-113	9.65929	12.0848	9.95021	0.58671	1.58408	1.44318	15.8622	10.6537	10.8686	6.85522	12.1261	16.2409	0.338648	0.731048	0.556013	0	0.591542	0.119726	3.47222	1.8588	0.982716	0.579793	1.38483	0.666262
RED5V2.027326.1.1.PC	Acc27326.1	Serine/threonine-protein kinase	0	49.0356	51.0518	48.5702	11.8712	10.341	10.26	19.568	18.0023	22.4799	21.0214	19.6902	22.5152	2.11763	1.65596	2.01161	0	0	0.133691	0.626323	0.118607	0.282174	0.0647421	0.068727	0.409187
RED5V2.027370.1.1.PC	Acc27370.1	Dammarenediol II synthase	0	43.0638	51.6135	54.591	0.0965803	0.300878	0.173225	0.492178	0.818767	0.406618	0.651035	1.14361	1.10344	0.65037	0.752126	1.39579	0.0510792	0	0.0492711	0	0.10928	0	0.26843	0.126645	0.308463
RED5V2.027394.1.1.PC	Acc27394.1	GDSL esterase/lipase	0	0.178214	1.9603	1.1324	0.956369	1.35902	2.16674	9.93641	11.1773	10.8609	17.9265	18.0974	21.2289	0	0.0895976	0	0.0532424	0	0.0513578	0.114573	0	0	0	0.0660042	0.0714503
RED5V2.027490.1.1.PC	Acc27490.1	Zinc finger homeobox protein like	0	2.1664	1.25947	1.77436	2.28216	2.40424	2.20341	0.851626	0.868318	1.114	0.928972	0.890093	0.51824	0.15909	0	0	0.244896	0	0	0	0	0	0	0	0.0469494
RED5V2.027502.1.1.PC	Acc27502.1	Cellulose synthase-like protein	0	2.1399	1.53611	0.820864	0.918074	1.17582	0.940941	1.18195	1.07121	0.676416	0.790768	0.296481	0	0	0	0.087004	0	0.061709	0	0.0348287	0	0	0	0.0401288	0.0434399
RED5V2.027502.1.2.PC	Acc27502.1	Cellulose synthase-like protein	0	1.67941	1.69502	2.22428	1.80555	1.4936	1.09777	1.21478	1.10469	0.869678	1.51277	1.18592	0.399585	0.235516	0.108946	0.0290013	0.0647399	0.0308545	0.0624483	0.27863	0.0346265	0.0366128	0.0378021	0	0.0434399
RED5V2.027558.1.1.PC	Acc27558.1	Protein trichome birefringence-like	0	1.00865	0.328737	0.123252	18.85	14.1509	15.9131	7.38634	6.64816	7.64629	5.17437	3.5267	6.63372	0.182707	0	0	0	0	0.0968914	0	0.0537246	0	0.0586517	0	0
RED5V2.027588.1.1.PC	Acc27588.1	Small nuclear ribonucleoprotein like	3.76e-66	8.75404	4.19573	4.02711	3.49062	2.41653	1.98753	3.12076	3.81832	2.44934	4.57524	3.13125	5.57063	0	0.172593	0	0.205123	0.19552	0.197863	0.220704	0	0	0.479092	0	0.275272
RED5V2.027601.1.1.PC	Acc27601.1	BLOC-1-related complex subunit like	9.63e-123	6.01601	4.41163	4.72029	5.2764	1.85736	4.49124	4.12567	2.73914	3.48278	3.11467	3.85073	2.68575	0.258096	0.079594	0	0.283787	0.541002	0.182495	0.101781	0.10119	0.21399	0.331411	0.469078	0.126946
RED5V2.027624.1.1.PC	Acc27624.1	Serine carboxypeptidase-like	0	70.307	63.8758	63.0243	10.7046	10.1494	10.4942	10.0697	6.70327	7.91953	8.54044	9.01801	8.15338	0.0373107	0.138075	0.147021	0.0410247	0.0782081	0.0395725	0.264845	0.087769	0.139206	0.287455	0.203432	0.220217
RED5V2.027627.1.1.PC	Acc27627.1	Kinesin-like protein	0	5.61874	5.40416	3.73142	3.62244	3.081	3.78338	4.58958	4.15121	4.2485	3.06199	2.63674	2.16225	0.099565	0.122819	0.228861	0.145968	0.278268	0.176001	0.0785277	0.273251	0.206376	0.340927	0.316672	0.293829
RED5V2.027662.1.1.PC	Acc27662.1	Intracellular protein transport protein	0	0.0345112	0.219332	0.74221	0.292424	0.890748	0.699317	0.397388	0.298551	0.410383	0.109511	0.755477	0.35637	0.0375081	0.104104	0.0923746	0.0412417	0.0393109	0.0198909	0.0887488	0.0220584	0.0466474	0.0240813	0	0
RED5V2.027670.1.1.PC	Acc27670.1	Chalcone--flavonone isomerase	3.87e-168	22.2488	27.7665	18.9126	9.75778	10.4571	10.0808	8.12368	16.9928	16.4327	13.506	11.4282	14.4738	0.300383	0.972665	0.443868	0.743137	0.15741	0.477888	1.15496	0.529961	1.40091	0.482137	1.53544	0.886468
RED5V2.027825.1.1.PC	Acc27825.1	Omega-hydroxypalmitate O-feruloyl transferase	0	6.66572	6.2965	3.97596	19.1034	19.5727	15.6111	8.35326	7.26039	7.16512	4.11082	3.93878	8.72202	0.982314	0.757337	0.604808	0.810071	0.471867	0.347288	0.435802	0.192565	0.610834	0.157669	0.390538	0.422761
RED5V2.027890.1.1.PC	Acc27890.1	Cytochrome P450 714A1 like	0	459.894	395.118	429.948	164.523	163.799	175.719	19.7277	22.8796	20.8121	27.4281	23.8199	21.4777	0.53301	0.801326	0.393807	0.256404	0.314229	0.529989	0.433526	0.587739	0.207151	0.727193	0.227045	0.294934
RED5V2.027926.1.1.PC	Acc27926.1	Hexose carrier protein	0	17.7162	14.4402	16.6296	2.9679	1.80409	2.29991	3.37827	3.52367	2.66668	1.82984	2.76625	1.276	1.07937	1.22409	0.994706	0.0765686	0.0729839	0.0738583	0.0823847	0.491438	0.0866048	0.402381	0.237304	0.0513768
RED5V2.027929.1.1.PC	Acc27929.1	Ethylene-responsive transcription factor	2.2e-142	7.60972	3.27052	7.60246	0.566852	0.588641	0.580971	0.202716	1.03345	1.49158	0.742987	1.32209	1.60367	0.18177	0.252252	0.0895323	0	0.190507	0.0963946	0	0	0	0.116702	0.123885	0.134107
RED5V2.027963.1.1.PC	Acc27963.1	Pectinesterase inhibitor domain protein	3.56e-141	28.3701	37.9071	63.1933	84.406	110.49	96.9125	120.001	180.753	161.753	175.823	194.974	290.992	7.86665	8.03087	6.68066	8.84856	8.33953	5.17875	16.367	8.61458	4.6106	14.0489	19.3507	14.8099
RED5V2.028029.1.1.PC	Acc28029.1	Methyltransferase	0	2.95525	1.94451	3.12514	4.2207	4.14308	3.55105	21.3568	25.175	28.0471	20.3829	18.3093	15.1897	0.282807	0.355088	0.596995	0.821818	0.889201	0.985554	1.17102	1.1167	1.25613	2.43824	2.20281	2.59322
RED5V2.028094.1.1.PC	Acc28094.1	Protein CBFA2T2 like	0	12.8759	10.3678	18.2925	8.05364	10.6108	10.163	13.9326	11.3425	9.32444	9.16119	8.29012	12.619	0.338956	1.03037	0.715525	1.49079	0.862746	0.410862	0.916586	0.455632	1.1442	0.559595	0.594038	0.714503
RED5V2.028127.1.1.PC	Acc28127.1	Purine permease 11	0	8.10721	7.5215	7.97032	1.04083	0.162126	1.06675	0.167498	0.853908	0.219103	0.350805	0.280103	0.815423	2.10268	0.88003	1.97275	0	0.524701	0	0	0	0	0.0642849	0	0
RED5V2.028129.1.1.PC	Acc28129.1	uncharacterized protein	0	26.2496	24.1749	30.9741	118.924	132.205	130.789	124.374	149.995	139.281	171.049	175.741	226.665	5.47527	6.93179	5.74863	18.6946	6.11597	6.26565	33.8368	21.0994	20.1594	4.25535	6.57949	5.95303
RED5V2.028220.1.1.PC	Acc28220.1	Nucleoredoxin like	0	3.45275	2.44003	3.70946	0.154488	0.320853	0.277088	0.165743	0.168991	0.36586	1.04138	2.3282	0.201719	0.0371542	0	0	0	0	0	0.0439558	0	0.0462074	0.0954166	0	0.0548235
RED5V2.028260.1.1.PC	Acc28260.1	GEM-like protein	5.06e-169	4.71078	3.04703	5.45524	3.93017	3.57109	3.69239	1.75687	4.6574	1.29271	4.59944	4.14253	8.55289	0.078767	0.0728727	0.0775947	0.0866076	0.577871	0.083542	0.0931862	0	0	0.101142	0	1.04603
RED5V2.028313.1.1.PC	Acc28313.1	Disease resistance protein like	6.11e-110	0.92768	1.02798	0.967321	0.279485	0.362785	0.143223	0.449768	0.535015	0.0735421	0.549491	0.300854	0.273698	0	0	0	0	0	0	0	0	0	0	0	0
RED5V2.028334.1.1.PC	Acc28334.1	Zinc finger CCCH domain-containing protein	0	7.74067	6.08545	8.84518	11.4042	12.2721	13.283	11.0305	8.8552	9.24612	6.43938	7.78127	6.58383	0.587384	0.227889	0.335985	0.125004	0.357455	0.180869	0.493163	0.289722	0.471295	0.194642	0.206622	0.22367
RED5V2.028383.1.1.PC	Acc28383.1	Histone-lysine N-methyltransferase	2.38e-91	3.69777	2.78571	2.60739	1.30123	1.49349	2.38652	2.42468	0.973899	2.59502	3.77018	1.10583	0.536543	0.19765	0.670483	0.194708	0	0.20715	0	0.155888	0	0	0	0.17961	0.0972149
RED5V2.028420.1.1.PC	Acc28420.1	Auxin efflux carrier component like	0	5.24048	5.89497	5.17263	18.9113	20.444	17.2025	20.9365	19.0833	23.8374	16.7259	13.1796	7.95578	1.46536	0.741801	0.517499	0.0304005	0.0289772	0	0	0	0.0343852	0.0355021	0	0.163188
RED5V2.028422.1.1.PC	Acc28422.1	Beta-galactosidase	1.52e-74	3.20307	0.711775	1.70793	14.8039	20.4973	17.3643	20.2942	32.3875	28.2202	20.1431	23.5496	26.4175	0.316475	0.146396	0	0	1.32674	0.671319	4.49291	3.72235	0.98397	1.82868	2.15692	1.86791
RED5V2.028453.1.1.PC	Acc31346.1	Protein DETOXIFICATION like	0	27.7753	25.768	23.0842	28.5513	29.3313	26.9121	20.1339	22.4936	24.1377	22.544	17.3627	19.5135	4.66964	3.77592	3.54971	1.01072	1.54145	1.87189	1.69649	1.64339	1.92058	0.802628	1.00239	0.162764
RED5V2.028487.1.1.PC	Acc28487.1	Zinc finger protein	7.76e-154	28.5365	19.4698	42.9171	26.4826	48.103	26.3252	13.4933	38.8512	29.8317	14.4285	20.594	29.8374	1.44848	0.315315	0.0839365	6.37066	1.2502	1.26518	3.93129	1.2026	0.423864	1.09408	2.32284	2.0116
RED5V2.028497.1.1.PC	Acc28497.1	Protein transport protein	0	86.5419	67.2139	71.8371	88.8624	95.5917	78.2412	41.9841	51.1708	49.5538	66.8272	66.4283	94.2547	15.8113	12.0026	13.8073	7.64185	3.33854	7.98563	11.3057	3.95104	4.46581	3.5697	4.34204	14.2718
RED5V2.028501.1.1.PC	Acc28501.1	Caffeoylshikimate esterase	0	31.9301	21.4949	28.4177	16.4454	16.9774	13.395	14.6943	16.7759	14.1115	14.6291	15.5224	21.4102	2.73726	1.67397	2.28518	2.55062	2.91745	3.78891	1.7015	2.29187	3.34653	2.79993	4.42677	2.2591
RED5V2.028619.1.1.PC	Acc28620.1	Lachrymatory-factor synthase	1.07e-146	119.112	115.006	139.258	4058.51	4531.87	4294.16	3388.11	4297.33	3691.6	4378.1	4617.47	6649.43	0	0	0	0	0	0	0.851448	0	0	0.693102	1.83941	0.132745
RED5V2.028623.1.1.PC	Acc28623.1	Protein SAWADEE HOMEODOMAIN like	0	3.24832	2.4138	1.77824	28.3313	31.0971	27.3068	29.4504	32.7574	27.8112	31.005	31.0506	45.4266	0.141216	0	0.069557	0.0776363	0	0.0748882	0.2506	0	0.175625	0	0	0
RED5V2.028689.1.1.PC	Acc28689.1	Protein decapping like	0	8.03884	8.61523	6.40422	8.53261	11.21	10.8321	11.2694	8.48515	9.18502	9.18678	13.36	9.95961	2.05209	1.46704	1.65399	1.43586	1.75968	2.17649	2.28061	2.26737	0.88937	2.07606	1.99194	1.46812
RED5V2.028793.1.1.PC	Acc28793.1	Arabinogalactan peptide 20 like	4.26e-44	9.28567	0.885765	1.99258	71.6438	69.0836	63.2008	45.8434	107.479	98.2996	94.8635	86.211	150.344	0.246147	0.455454	0.242483	8.39011	9.80316	3.39389	24.4614	11.5806	17.1429	9.79809	10.7367	18.1603
RED5V2.028863.1.1.PC	Acc28863.1	Transcriptional regulator SLK2	0	6.86591	5.49259	6.21609	2.29182	1.94512	1.73909	3.02619	2.69982	3.08487	2.4015	2.13495	0.949539	1.37795	1.47097	1.62893	0.0466189	0.133309	0.0449688	0.45144	0.299213	0.0263647	0.24499	0.0577931	0.125123
RED5V2.028887.1.1.PC	Acc28887.1	Kinesin-like protein	0	5.21242	4.60069	3.98516	1.78728	0.951783	1.3621	2.3354	1.65429	2.36353	3.08918	2.07192	1.70539	0.242473	0.305902	0.347439	0.145423	0.138615	0.303931	1.01705	0.259268	0.301555	0.537787	0.390607	0.617992
RED5V2.028922.1.1.PC	Acc28922.1	Lipid transfer protein EARLI 1 like	4.8e-93	667.021	585.032	671.02	3381.17	3571.88	3300.28	1253.26	1585.55	1331.72	1680.88	1893.52	2955.6	17.0758	18.4309	11.7242	67.4212	74.0265	45.6889	158.093	75.7729	27.35	160.129	223.766	212.261
RED5V2.029265.1.1.PC	Acc29265.1	Agmatine deiminase	0	53.3985	62.1594	51.5627	80.9125	70.4015	71.5989	78.3214	54.3841	43.0213	47.8526	47.9124	53.6907	10.8698	10.0564	13.5946	10.6527	13.8194	14.2355	9.5609	8.89393	9.4629	5.15822	6.76411	6.34593
RED5V2.029339.1.1.PC	Acc29339.1	Zinc finger protein	0	14.5528	13.6452	10.4325	14.0805	11.1195	12.098	15.1063	13.8806	17.9263	15.4876	20.6935	13.8715	1.74387	1.87601	1.83777	0.66888	0.127513	1.11835	1.67927	1.09711	1.61398	1.92678	1.43729	2.09446
RED5V2.029349.1.1.PC	Acc18652.1	Protein DENND6A like	0	3.31702	1.73302	1.90595	3.08952	2.94092	3.54762	1.38108	1.84624	1.65603	4.01737	2.70986	1.94233	0.110078	0.203681	0.243989	0.27233	0.317265	0.496192	0.325573	0.323682	0.20535	0.318031	0.22507	0.77153
RED5V2.029359.1.1.PC	Acc29359.1	G patch domain-containing protein	0	4.27373	6.85623	5.80029	3.93767	3.60225	3.84357	4.87834	4.30735	5.18069	3.58125	3.27998	1.34659	0.496052	0.458931	0.266547	0.396676	0.75621	0.526123	0.853614	0.583452	0.336503	0.289528	0.245878	0.598873
RED5V2.029380.1.1.PC	Acc29380.1	Meiosis arrest female protein	4.35e-40	5.97569	8.12043	2.97031	3.4328	2.13885	3.0492	6.87472	5.13193	8.55113	5.01368	3.57209	1.64351	0.330234	0.611044	0.10844	0.242071	0.115369	0.350254	1.04183	0.129473	0	0.141347	0.600187	0.162427
RED5V2.029407.1.1.PC	Acc29407.1	Ethylene-responsive transcription factor	0	1.39202	1.40966	1.74958	0.898668	0.583257	0.172697	0.602586	0.798716	0.295588	1.00963	0.48369	1.24675	0	0	0	0	0	0	0.0639235	0	0	0	0	0.318912
RED5V2.029408.1.1.PC	Acc29408.1	hypothetical protein	6.9e-160	17.7432	12.151	17.6962	16.6372	19.9736	14.0572	91.8585	98.808	90.0339	124.823	126.676	217.237	3.66943	3.97269	3.30717	1.37351	5.07319	2.56698	14.5937	6.61168	7.76772	17.7443	17.0273	20.9667
RED5V2.029448.1.1.PC	Acc29448.1	SNARE associated Golgi protein	0	148.414	151.046	112.603	33.1054	24.6687	28.6063	24.0001	22.1977	20.7027	22.8762	27.2866	21.4325	1.5324	0.431483	1.18142	0.8791	0.907772	0.494656	0.394115	0	0	0.427761	1.63472	1.08142
RED5V2.029579.1.1.PC	Acc29579.1	Serine/threonine-protein kinase	0	2.4878	3.16639	2.72549	6.08167	7.64898	8.14531	3.79526	4.29372	3.90192	6.53319	6.59883	5.12526	0.839122	0.517553	0.482203	0.589471	0.488586	0.469717	0.661822	0.657979	1.18853	0.568672	0.953169	0.89424
RED5V2.029580.1.1.PC	Acc29580.1	Beta-amyrin 28-oxidase	0	255.693	217.427	243.481	70.3481	70.1333	75.9545	250.748	193.544	189.708	241.883	230.206	288.511	23.7519	25.22	25.0183	6.18753	4.32765	4.80582	36.1841	33.4382	47.0358	37.2556	36.311	36.4494
RED5V2.029581.1.1.PC	Acc29581.1	ABC transporter I family member 17 like	0	1.17358	0.603931	1.32839	2.58197	1.95656	1.78803	10.1819	9.1601	8.15287	15.0527	21.0332	20.0458	0.402786	0.124215	0	0.0738133	0.0703576	0	0.23826	0.236877	0.166977	0.344801	0.274517	0.594336
RED5V2.029606.1.1.PC	Acc29606.1	Ethylene-responsive transcription factor	5.38e-172	19.0958	18.1815	11.536	0.242404	0.335629	0.248442	0.520127	1.23742	1.87102	1.90635	0.347917	3.27063	2.48738	0.93488	0.612589	0	0	0	0	0.274278	0	0	0	0
RED5V2.029634.1.1.PC	Acc29634.1	Bidirectional sugar transporter like	0	1.99927	4.45937	1.52688	0.776435	0.732983	1.08515	0.605818	1.08096	0.817228	0.475804	1.59562	0.276494	0.203708	0.0628213	0	0.0746617	0.0711663	0	0.0803329	0	0	0.0871911	0	0.100195
RED5V2.029716.1.1.PC	Acc29716.1	Small nuclear ribonucleoprotein like	1.9e-76	6.99852	10.6064	6.90989	4.98124	3.12005	5.18635	4.3262	7.26518	9.65369	5.77398	7.23459	7.22682	0.760626	0.633336	0.524513	0.585438	0.398593	0.645388	1.16983	0.715713	0.567577	0.488345	0.725763	0.673411
RED5V2.029797.1.1.PC	Acc29797.1	Serine/threonine-protein kinase	0	9.49384	8.20825	14.136	54.6722	72.2434	71.0985	20.5639	33.0257	25.4012	36.5414	39.0211	36.893	2.29295	3.49141	1.41176	3.83431	4.25559	3.0906	0.960747	1.17991	0.772323	1.16545	0.716261	0.211462
RED5V2.029850.1.1.PC	Acc29850.1	Vacuolar protein sorting-associated protein	1.66e-141	81.0205	91.1549	86.213	177.282	175.082	199.69	155.945	161.323	134.516	137.947	139.13	243.195	16.9803	25.5818	18.2815	16.8341	19.3524	23.816	17.3443	14.5152	23.6565	15.6081	11.5096	12.7331
RED5V2.029957.1.1.PC	Acc29957.1	E3 ubiquitin-protein like	3.95e-159	0.97689	3.15936	0.514214	1.27346	0.264482	0.435059	0.273246	0.928674	0.446788	0.953802	0.822495	1.77364	0.245013	0.0755592	0	0	0	0	0	0	0	0	0.22265	0
RED5V2.029993.1.1.PC	Acc29993.1	Protein LIGHT-DEPENDENT SHORT HYPOCOTYLS like	2.68e-142	6.25225	11.235	9.82869	4.48635	2.87458	2.83713	9.31916	12.4255	11.0516	8.36479	14.0771	16.3275	1.10192	0.254866	0.995061	0	0.288721	0.194787	0.217274	0	0	0.235822	0.125169	0.135496
RED5V2.030006.1.1.PC	Acc30006.1	uncharacterized protein	3.35e-123	167.822	174.338	168.136	135.538	151.68	149.591	148.354	166.256	137.119	152.89	161.837	222.652	14.7688	18.6411	17.3549	8.00347	9.39777	8.16772	8.98581	7.69285	4.72305	10.7011	8.91528	8.24995
RED5V2.030022.1.1.PC	Acc30022.1	Transcription factor LHW like	0	8.53827	9.25174	8.22959	3.92425	3.27212	3.50686	2.13618	1.71283	2.9503	1.45512	1.06127	1.96882	0.260353	0.10323	0.201518	0.36806	0.0779619	0.118344	0.176008	0.437464	0.277535	0.334309	0.380234	0.274405
RED5V2.030075.1.1.PC	Acc30075.1	Cytochrome c oxidase	6.62e-45	73.3795	67.2921	56.7299	147.382	120.974	136.058	88.651	75.8672	63.5898	83.7031	106.447	189.964	10.6857	14.9496	9.24289	6.30453	3.55099	0.829277	9.2501	10.116	9.07567	7.02786	4.97361	5.38399
RED5V2.030079.1.1.PC	Acc30079.1	uncharacterized protein	0	21.1877	18.2063	17.8493	2.61431	1.73917	1.92584	11.2629	6.211	5.28834	3.53372	2.68228	3.46691	0.864516	0.545333	0.503247	0.172831	0.288295	0.125035	0.278939	0.415978	0.0977424	0.151376	0.214258	0.115968
RED5V2.030117.1.1.PC	Acc30117.1	Superoxide dismutase	1.98e-150	82.3993	77.4852	80.5503	64.3459	71.0706	68.0466	97.1054	100.08	89.2717	94.3886	95.5159	136.079	6.07876	6.89122	9.27762	4.33038	5.65308	4.44952	5.6722	4.63225	5.00446	6.59619	5.01823	4.2953
RED5V2.030178.1.1.PC	Acc30178.1	Syntaxin-71 like	0	1.36023	0.949976	1.51966	1.3721	2.27974	1.35002	3.35629	4.92299	4.21702	6.04276	8.6848	4.44313	0.211193	0.146541	0.416098	0.174161	0.0553359	0.167996	0.0624634	0.248403	0.0656631	0.406776	0.503782	1.32442
RED5V2.030225.1.1.PC	Acc30225.1	Glutelin type-A 2 basic chain like	0	70.479	59.1751	67.4687	75.9097	72.5579	85.205	51.2114	56.8439	48.5037	74.4414	73.5479	80.3854	6.8011	9.09378	6.16193	2.94757	4.00625	4.47546	2.05558	0.291949	2.40783	2.16732	1.21803	2.34405
RED5V2.030398.1.1.PC	Acc30398.1	1-acyl-sn-glycerol-3-phosphate acyltransferase	0	5.31987	1.9223	0.960961	0.457301	0.949758	1.40607	1.82229	2.07239	1.65026	1.46791	2.18003	0.767712	0.062846	0.0581431	0	0.207305	0.329334	0.133312	0.371753	0.147838	0.547115	0.161396	0.17133	0
RED5V2.030435.1.1.PC	Acc30435.1	Lignin-forming anionic peroxidase	0	48.7648	60.1928	73.4985	1810.55	1970.54	1752.4	944.333	928.979	912.279	1126.64	1258.28	1682.86	1.4021	1.34907	0.607743	0.185	0.11756	0.118968	4.44551	3.29828	4.67323	2.23248	2.06409	3.22747
RED5V2.030436.1.1.PC	Acc30436.1	Lignin-forming anionic peroxidase	0	1.88544	2.19227	1.89295	71.2728	76.4636	80.0696	35.0826	32.4955	29.5707	35.5091	35.8822	45.6293	0	0.0512386	0.218235	0	0	0	0.0655216	0.0651411	0	0	0	0
RED5V2.030445.1.1.PC	Acc30445.1	Transmembrane protein like	0	3.06078	3.40547	2.21828	0.0596204	0.495297	0.183316	0.255855	1.04348	0.313764	0.133964	0	1.16772	0.458837	0	0.056501	0	0	0	0.067854	0	0	0	0	0
RED5V2.030449.1.1.PC	Acc30449.1	uncharacterized protein	0	23.3705	14.33	14.7144	8.9503	10.2238	6.95636	2.24055	5.46639	4.23924	4.52496	3.05097	5.45376	1.07627	2.45613	1.55503	0.946723	2.1808	1.82642	0.594204	0.421966	0.178469	0.368532	0.391215	0.846989
RED5V2.030558.1.1.PC	Acc30558.1	Glyceraldehyde-3-phosphate dehydrogenase	0	2.36397	3.34913	1.69782	25.0178	24.1117	24.803	8.18661	10.7916	9.92477	16.7784	14.1987	10.3194	0.471903	0.388079	0.15496	0.345918	0.439631	0	0.310161	0.30836	0.521679	0.201984	0.214416	0.541585
RED5V2.030655.1.1.PC	Acc30656.1	Senescence-associated carboxylesterase	6.46e-94	3.91024	1.9523	1.78926	0.84594	0.976063	0.86701	1.7143	1.02817	1.18718	0.950395	1.61888	1.47275	0.180843	0.0836549	0.178151	0.099422	0.189535	0.191806	0	0	0	0	0	0.133422
RED5V2.030660.1.1.PC	Acc30660.1	hypothetical protein	9.25e-161	27.2531	26.7206	21.4018	31.8133	26.7478	28.8468	29.2812	40.2111	32.587	36.4123	41.3152	55.4601	1.47688	3.11227	2.50566	3.69887	2.83776	3.0458	4.46517	3.08817	4.89798	3.5821	3.80258	1.69496
RED5V2.030699.1.1.PC	Acc30699.1	Eukaryotic porin/Tom40 protein	1.7e-150	4.38086	6.10781	4.44117	14.5732	10.2793	14.6543	8.94825	11.1288	12.7341	24.4045	23.9751	29.4404	0.264516	0.40787	0.608018	0.775591	0.36964	0.65462	0.521565	0.103707	0.548282	1.01896	0.240373	0.260207
RED5V2.030855.1.1.PC	Acc30855.1	Futsch light chain LC(f) like	0	11.9066	10.7058	11.9021	4.74323	5.20138	5.23083	3.74534	3.96403	4.33343	2.1742	2.04236	2.77462	1.71568	1.41843	2.84088	1.20412	1.14775	1.41316	0.0863724	0.0429354	0.0226992	0.117183	0	0.0807955
RED5V2.030881.1.1.PC	Acc30881.1	uncharacterized protein	2.03e-124	7.83083	6.03521	7.38493	3.6429	2.48593	5.2271	1.22832	1.82167	0.328654	1.87096	3.02511	3.12579	0.600765	2.03797	1.08501	0.330283	0.10494	1.80536	0.118457	0	0	0	0	0
RED5V2.030925.1.1.PC	Acc30925.1	Ribulose bisphosphate carboxylase/oxygenase	0	1.23139	1.45938	1.05785	7.08241	6.34776	7.34523	0.995025	0.599494	0.976186	1.65769	1.17989	0.38532	0	0	0	0.133776	0.552557	0	0	0	0	0	0	0
RED5V2.030984.1.1.PC	Acc30984.1	Oxidoreductase	1.09e-147	0.366439	0.716574	0.582102	0.155247	0.429907	0.318229	2.05421	3.00019	2.55999	2.20928	2.61817	1.3514	0	0.138172	0	0.054738	0	0	0.0588958	0.0585538	0.247651	0.191771	0.0678582	0
RED5V2.031008.1.1.PC	Acc31008.1	Heat shock factor protein	0	13.977	13.3741	15.1232	38.2625	54.3092	43.7803	41.1224	60.4567	51.4952	74.8294	79.1798	72.7818	2.98622	3.06306	3.32549	0.14276	0	0.0688533	4.91532	4.58135	5.1671	1.83389	4.95539	4.69373
RED5V2.031015.1.1.PC	Acc31015.1	B3 domain-containing protein	0	1.13906	1.49473	1.17211	4.91046	3.2002	3.1932	5.81318	3.03765	3.27929	3.84273	5.28591	4.7314	0.0977348	0.150702	0.128374	0.179106	0.307297	0.0691064	0.0770842	0.0383183	0.121549	0.16733	0.666109	0
RED5V2.031022.1.1.PC	Acc31022.1	Patatin-like protein	0	0.936669	0.790944	2.87181	1.29873	1.34865	2.16916	1.85779	0.841868	1.31633	0.972728	1.08735	1.13052	0.046273	0.214052	0.227922	0.101758	0	0	0.109488	0.054426	0	0.0594174	0	0.0682789
RED5V2.031023.1.1.PC	Acc31023.1	Peptidyl-prolyl cis-trans isomerase	0	3.69205	4.25454	5.6716	1.8373	1.75323	0.661618	2.61045	2.44434	2.29969	2.67784	2.72613	2.07482	0.143309	0.35356	0.988234	0.525248	0.250329	0.101331	0.62166	0.280932	0.297047	0.552053	0.455803	0.422924
RED5V2.031033.1.1.PC	Acc31033.1	Geraniol 8-hydroxylase	0	33.4367	42.4523	47.6931	22.9632	17.9714	23.9929	1.99645	3.01266	2.42872	5.56114	7.45175	4.811	0.0358032	0.033124	0.0352703	0	0	0	0.0847147	0.0421114	0.0890542	0.229867	0.0976062	0.15849
RED5V2.031034.1.1.PC	Acc31034.1	Polyneuridine-aldehyde esterase	0	0.966314	0.295255	0.472315	58.8161	64.0529	65.1064	53.8042	51.0523	41.3666	30.9696	35.1087	45.3481	0.0656392	0	0	0	0	0	0	0	0	0	0	0
RED5V2.031053.1.1.PC	Acc31053.1	BEL1-like homeodomain protein	0	15.5068	16.0958	16.9396	20.6063	19.4436	19.3703	34.7365	33.3033	37.4603	31.5256	33.2322	30.4128	2.5111	3.19439	2.83051	0.477876	0.35428	0.537787	0.0571305	0.369192	1.6816	0.248031	0.29621	0
RED5V2.031066.1.1.PC	Acc31066.1	Polyol transporter like	0	13.4091	13.9453	14.25	11.419	10.9357	12.8478	3.83862	4.69108	4.48708	4.73248	3.33253	2.78322	0.268524	0.271014	0.168336	0.107365	0.0255846	0.0517822	0.0866401	0.344548	0.0303594	0.376147	0.598947	0.432245
RED5V2.031120.1.1.PC	Acc31120.1	PLAT domain-containing protein	1.12e-139	691.467	532.166	911.754	315.146	376.817	372.107	293.003	326.187	255.069	223.489	225.106	360.697	109.823	162.917	96.8592	63.7464	54.5376	42.693	41.8223	22.5083	19.5789	22.8779	24.4145	23.2297
RED5V2.031139.1.1.PC	Acc31139.1	RNA-dependent RNA polymerase	0	12.902	14.1865	16.6977	7.1974	7.67977	6.93677	6.00383	4.56856	4.69127	4.39544	4.37141	3.01765	1.47688	1.30759	1.17331	0.750832	0.981981	1.01059	1.42785	1.40088	0.888747	0.672918	0.584457	0.468652
RED5V2.031162.1.1.PC	Acc31162.1	Cysteine protease	2.94e-77	1.50987	0.295255	1.62358	0.682322	0.70855	0.174829	1.28105	1.49276	0.71817	1.91643	2.20348	1.55912	0	0	0.323311	0	0	0	0	0	0.204083	0.210712	0	0.242137
RED5V2.031209.1.1.PC	Acc31209.1	Protein STRICTOSIDINE SYNTHASE-LIKE 3 like	0	9.20223	9.60356	9.88133	13.1975	16.7814	14.8513	18.0311	15.615	15.9887	21.6053	17.8018	39.8103	0	0	0	0.0569787	0	0	0.122613	0	0	0.133081	0.0706361	0.0764643
RED5V2.031471.1.1.PC	Acc31471.1	Beta-glucosidase	0	7.16056	7.44679	10.6271	13.7894	14.5104	11.834	2.09089	2.49389	2.51575	4.83355	4.55209	1.29638	0.212246	0.687272	0.696958	0.116687	0.111224	0.33767	0.418501	0.0416071	0.0879877	0.0454229	0.0482186	0
RED5V2.031474.1.1.PC	Acc31474.1	Zinc finger protein	0	0.396753	0.387926	1.47383	3.18251	3.30484	3.35366	0.817523	0.147097	0	0.705024	0.241256	1.17056	0.0431206	0.0797876	0	0	0.0903864	0	0	0	0	0	0	0
RED5V2.031477.1.1.PC	Acc31477.1	Inactive purple acid phosphatase	5.15e-150	0.32777	0.640956	0.801037	0.370305	0.865214	0.948822	2.3837	2.22788	1.4616	1.04008	0.996547	0.846155	0	0.0823938	0	0	0	0	0.105361	0	0.110758	0.114356	0	0
RED5V2.031487.1.1.PC	Acc31487.1	uncharacterized protein	0	0.395965	0	0.316702	0.406682	0.929092	0.541855	0.392679	0.266917	0.299634	1.14225	0.131333	0	0.0391227	0	0	0	0	0	0	0	0	0	0	0.057728
RED5V2.031524.1.1.PC	Acc31524.1	ADP-ribosylation factor	8.05e-135	6.15088	9.94846	8.37305	13.1189	10.4534	14.3109	2.71737	3.90731	6.63063	5.25342	4.61409	5.76641	0	0	0	0	0	0	0.0739139	0	0	0	0	0
RED5V2.031610.1.1.PC	Acc31610.1	Heat shock factor-binding protein	1.2e-48	14.8314	8.65407	8.53545	8.91856	9.12106	8.03274	11.163	15.3728	13.3696	11.0825	16.8736	24.8784	0.259989	0.120267	0.256119	0.857606	0.272485	0.27575	3.22962	0.152898	0	1.33537	3.01231	0.767261
RED5V2.031638.1.1.PC	Acc31638.1	Endonuclease/exonuclease/phosphatase protein	0	31.2714	36.4621	37.6993	29.1498	37.2527	34.6959	24.852	19.5995	20.986	17.9466	19.1619	23.2938	8.1135	6.4686	7.03509	1.19223	1.09722	1.18968	3.62718	7.3002	3.39449	5.42516	4.43398	4.79983
RED5V2.031703.1.1.PC	Acc31703.1	Cyclin-P3-1 like	2.98e-163	88.1596	91.6585	75.7727	50.389	52.6753	59.5761	33.6634	30.1823	27.5364	34.8739	37.0365	28.7781	1.37572	1.19791	2.15245	3.29228	0	1.80245	0.0957393	0.951833	0.503217	0.935214	1.98555	0.47764
RED5V2.031742.1.1.PC	Acc31742.1	F-box/LRR-repeat protein	0	3.13153	3.06187	1.73748	3.12357	2.64787	2.4827	1.23103	0.697309	0.536764	1.11007	0.720513	0.749117	0.0919857	0.0567348	0.151028	0	0.0321357	0	0.217649	0.0360643	0.0381331	0.0787435	0	0
RED5V2.031756.1.1.PC	Acc31756.1	E3 ubiquitin-protein like	0	19.8718	15.4295	10.57	10.8951	8.77687	9.06856	11.5472	13.7237	13.8306	14.1693	16.2773	11.8982	0.444652	0.822756	0.438034	1.04767	0.199725	1.21271	1.0521	0.373569	0.710997	0.570961	1.03903	0.749844
RED5V2.031857.1.1.PC	Acc31857.1	Peroxidase	0	6.9814	6.3385	6.19101	8.67613	6.08443	9.00772	17.7098	13.743	13.1643	12.1527	11.7653	23.0251	0	0	0	0.595924	0	0.057483	0.320595	0.0637466	0	0	0.0738763	0
RED5V2.031873.1.1.PC	Acc31873.1	Taxadiene 5-alpha hydroxylase	0	0.234386	0.360126	0.327323	0.34046	0.471397	0.775423	0.974036	0.910367	0.796328	0.7225	0.814426	1.23486	0	0	0	0.0400138	0	0.0385974	0.0430532	0	0	0.0467287	0	0
RED5V2.031874.1.1.PC	Acc31874.1	4-hydroxyphenylacetaldehyde oxime monooxygenase	0	170.775	171.628	221.556	164.084	183.195	165.93	211.376	217.558	203.979	250.665	253.061	286.226	2.3791	2.04157	2.27576	1.25109	0.542055	0.438839	0.407916	1.7033	1.80101	1.3725	1.97396	1.52631
RED5V2.031884.1.1.PC	Acc31884.1	Root phototropism protein	0	0.935854	2.13508	2.74456	20.7616	28.2804	20.4578	9.31524	9.46278	6.98062	15.8021	14.0026	14.7677	0.215753	0.228123	0.333994	1.11837	0.742977	0.621116	0.109393	0.290019	0.344988	0.0395772	0	0.181919
RED5V2.031910.1.1.PC	Acc31910.1	TPR repeat-containing protein	0	8.70487	7.46627	8.6612	3.60275	4.65126	4.65053	10.8644	10.6087	10.5972	9.64862	11.0896	9.33212	0.281013	0.207988	0.203009	0.329585	0.392694	0.278179	0.465439	0.528841	0.326187	0.457062	0.306438	0.331723
RED5V2.031914.1.1.PC	Acc16619.1	Endochitinase	1.7e-165	5.24678	5.20387	4.57556	6.43941	7.04121	5.07005	8.14384	5.97103	6.95727	6.94708	6.24318	7.18309	0.205122	0.303636	0.323311	0.541298	0.515956	0.348091	0.776552	0.772042	0.561227	1.15891	0.782883	1.39229
RED5V2.031938.1.1.PC	Acc31938.1	Ras-related protein like	4.67e-157	19.5831	18.5514	20.4845	14.9792	17.4323	12.3524	13.2073	7.81605	8.97042	5.41617	4.72615	11.0158	1.82195	5.36329	5.62924	1.63907	3.90583	4.47964	0.489881	0.876665	0.926955	0.10634	1.01597	0
RED5V2.031959.1.1.PC	Acc31959.1	Neurogenic differentiation factor 1 like	1.96e-119	0.596581	0.194436	2.13838	34.711	27.9964	25.4441	29.8883	40.0587	31.4506	18.1734	17.7756	36.8159	0	0.499889	0	1.42586	1.81214	0.802308	0.127847	1.01684	0	0.416284	0.147302	0
RED5V2.031985.1.1.PC	Acc31985.1	BTB/POZ domain-containing protein	0	11.1839	11.8005	9.30745	0.060601	0.409048	0.434773	0.455111	0.729192	0.542171	0.408503	0.652345	0.67259	0.262341	0.161806	0.201006	0.0320505	0.1222	0.030916	0.13794	0.0685696	0.217509	0.187145	0.0397328	0.129034
RED5V2.032047.1.1.PC	Acc32047.1	F-box/FBD/LRR-repeat protein	0	10.4084	10.0412	10.3784	3.88052	5.45433	4.37891	8.83109	7.24622	8.95268	11.4056	9.57808	5.52753	1.16894	1.18612	2.41451	0.414611	0.3952	1.71972	0.178442	0.620919	0	0.581026	1.69617	0.66768
RED5V2.032068.1.1.PC	Acc32068.1	Aluminum-activated malate transporter like	0	13.5669	13.1275	12.2719	126.054	130.504	119.808	11.2584	8.17452	8.86969	10.4321	10.6801	12.6642	0.581235	1.04718	1.35612	0.100909	0.0320617	0.0324458	0.289531	0.28785	0.152181	0.0785623	0.0416989	0.135418
RED5V2.032167.1.1.PC	Acc32167.1	uncharacterized protein	6.29e-49	17.6468	8.95472	13.757	17.6656	13.6275	13.7085	13.8083	9.93808	8.76561	11.3411	7.06319	5.27233	0	0	0.478323	0.266941	1.01778	1.02997	0	0.5711	1.20772	0.311738	0	0.35823
RED5V2.032256.1.1.PC	Acc32256.1	UPF0481 protein	0	4.52326	5.94639	3.19556	1.33124	0.356752	0.616181	0.0921437	0.469749	0.271197	0.337721	0.231134	0.841084	0	0	0	0	0	0	0.0488739	0	0	0	0	0
RED5V2.032269.1.1.PC	Acc32269.1	BTB/POZ domain-containing protein	0	2.18688	2.46361	2.50961	3.92086	4.29468	3.1928	2.59305	4.34771	3.90073	4.46535	5.49263	6.03128	0.258347	0.33462	0.356302	0.284063	0.649834	0.438413	0.183384	0.243092	0.0642592	0.19904	0.14086	0.304966
RED5V2.032490.1.1.PC	Acc32490.1	E3 ubiquitin-protein like	2.53e-108	13.977	18.7391	16.4582	10.6469	11.9257	11.2799	20.1498	14.0019	11.7099	11.0207	12.4911	16.0887	1.38098	0.532349	0.566844	0	1.32674	0.122058	0.272297	0.135358	0.143123	0.295544	0	0.339621
RED5V2.032528.1.1.PC	Acc32528.1	Transcription factor mef2A like	0	0.346948	0.130473	0.130447	0.964855	0.688836	0.834373	0.776359	0.989471	0.349094	0.508122	0.77897	0.393699	0.0290059	0.0805058	0	0.127573	0.0912001	0.0615284	0.137263	0.102349	0.072147	0	0.0395377	0.0428
RED5V2.032684.1.1.PC	Acc32684.1	E3 ubiquitin-protein like	1.06e-173	23.8217	25.5794	15.3169	5.52681	7.65234	10.0975	2.49209	7.53518	9.77961	10.4387	9.05341	14.3284	5.00855	3.42185	4.93401	1.10142	1.9382	2.12487	1.18509	2.44704	1.05413	1.08837	1.15536	0.454797
RED5V2.032832.1.1.PC	Acc32832.1	Transcription factor like	0	237.841	231.592	188.416	57.647	51.9922	46.4384	45.4057	46.1141	46.8752	51.0911	41.3896	48.6879	9.8991	9.30604	12.6353	3.33556	4.5181	4.1771	2.58151	3.1925	3.83896	1.16176	0.580361	2.74858
RED5V2.032932.1.1.PC	Acc32932.1	Peptide chain release	2.56e-172	2.48143	3.53536	3.39605	3.44424	2.07944	3.36584	4.8123	4.11806	4.8055	7.4691	2.93158	3.55596	0.462328	0.213866	0.607263	0.762524	0.323033	0.490355	0.273481	0.271893	0.38332	0.593657	0.210066	0.454797
RED5V2.032973.1.1.PC	Acc32973.1	14-3-3-like protein GF14 iota	0	11.6875	10.4149	16.3906	4.4571	2.54564	4.28261	3.46681	2.37682	3.75302	6.32192	3.59842	0.581976	1.33991	0.743786	0.527988	0.0589316	0.842589	0.795838	0.31704	0.12608	0.733216	0.275285	0.146114	0.31634
RED5V2.032977.1.1.PC	Acc32977.1	Ferredoxin--NADP reductase, root isozyme 2 like	5.04e-78	1.61596	2.01093	1.43609	3.3194	3.27465	2.55156	4.27347	3.99413	5.41539	3.16989	3.03722	2.81725	0.319326	0	0	0.351112	0.167337	0.169342	0	0.375588	0.992834	0	0	0
RED5V2.032991.1.1.PC	Acc32991.1	ASC1-like protein	5.64e-129	44.0003	50.8597	29.9221	24.5979	18.9171	31.0122	23.8503	30.8475	25.1319	27.4039	31.021	28.6241	7.22764	3.75559	6.14472	4.5723	5.08462	4.72549	5.50527	4.65813	6.52608	6.4838	4.18371	6.28204
RED5V2.033014.1.1.PC	Acc33014.1	Transcription factor BEE like	0	4.16462	3.67051	3.55511	3.71105	3.71606	4.89019	0.639868	0.57992	0.488252	0.670063	0.285342	1.03834	1.08375	0.589797	0.314007	0	0	0	0.301682	0	0	0	0	0
RED5V2.033015.1.1.PC	Acc33015.1	Trigger factor like	1.8e-94	19.2491	17.9817	35.7166	8.4495	10.7881	11.7832	28.0868	20.1522	19.3906	14.4727	16.4018	26.9488	2.39854	3.94499	3.28173	1.02562	3.07246	1.55463	2.20704	2.50769	3.97731	3.9354	2.90617	3.73583
RED5V2.033032.1.1.PC	Acc33032.1	Homeobox-leucine zipper protein like	0	1.74311	1.70433	3.62787	2.73164	3.69423	3.7112	10.2913	11.6744	8.62547	8.9927	9.2318	12.1934	0.427786	0.226157	0.180608	0	0.128099	0.972255	0	0.14376	0.0760032	0.0784719	0.249906	0.450876
RED5V2.033088.1.1.PC	Acc33088.1	RING-H2 finger protein	0	16.3638	10.0138	13.983	23.0768	25.8434	19.4116	63.3861	69.2954	72.8678	73.6395	79.0468	94.4475	1.80335	1.15062	0.735107	0.273498	0	0.131908	0.36784	0.585127	0.386683	0.479092	0.339053	0.550543
RED5V2.033229.1.1.PC	Acc33229.1	hypothetical protein	0	13.6137	13.4571	11.7873	12.71	11.7593	12.5069	21.7594	16.0478	19.6752	25.1408	21.1048	22.0688	3.21933	2.31655	3.97228	1.32295	1.22693	2.24184	0.807899	2.18013	2.3052	1.87901	0.842189	1.91932
RED5V2.033237.1.1.PC	Acc33237.1	S-adenosylmethionine synthase	0	85.2576	77.736	83.5468	220.792	237.145	262.185	142.216	156.461	134.11	131.277	146.52	146.467	14.439	19.4343	19.0983	4.50074	1.79144	1.90832	6.81158	4.44414	5.25849	26.1069	28.6947	27.4119
RED5V2.033290.1.1.PC	Acc33290.1	EH domain-containing protein	0	19.854	18.0715	14.2504	21.2181	16.6827	20.3658	15.3566	17.8312	17.7245	13.9245	19.1787	21.9441	3.85555	3.38718	4.21309	2.84998	3.02216	3.74564	2.75981	2.3627	2.01471	2.99542	1.72238	2.67723
RED5V2.033371.1.1.PC	Acc33371.1	Protein trichome birefringence-like	0	19.6177	27.2576	23.5977	8.60798	4.84537	4.28752	16.0967	17.4242	14.6065	9.17378	13.5528	10.3468	2.74739	3.18619	2.28718	0.127642	0.527221	0.861868	1.23604	2.7308	1.9731	2.385	0.843931	0.742272
RED5V2.033581.1.1.PC	Acc33581.1	Protein FAR-RED ELONGATED HYPOCOTYL like	0	44.314	48.5007	32.2463	72.4954	72.2153	76.0307	28.8174	29.613	24.6453	34.1272	33.0017	61.4229	6.29084	5.19427	4.66456	4.01635	4.60816	3.22848	1.68055	1.11386	2.35552	0.347433	0.737635	0.598873
RED5V2.033595.1.1.PC	Acc33595.1	Secoisolariciresinol dehydrogenase	0	117.43	120.733	128.933	249.325	289.464	258.804	128.367	144.412	148.616	116.725	123.192	123.08	27.1162	37.0801	25.6638	3.99374	2.42846	1.99261	3.55622	2.20973	1.01248	0.482478	0.597536	0.924057
RED5V2.033610.1.1.PC	Acc33610.1	Metal-nicotianamine transporter like	0	0.0793506	1.0474	1.35748	114.391	122.046	139.751	29.6713	30.3509	29.7228	30.165	24.1739	32.366	0.129362	0.159575	0	0.0948259	0.180773	0.228673	0.153043	0.304309	0.107255	0.110739	0.293887	0.127254
RED5V2.033618.1.1.PC	Acc33618.1	uncharacterized protein	0	1.78912	2.34908	2.74839	0.750768	0.599713	0.295949	0.557628	0	0.364713	0.519059	0.373002	0.60326	0.50001	0.308395	0	0.122174	0	0	0	0	0	0	0	0
RED5V2.033637.1.1.PC	Acc33637.1	Protein STRICTOSIDINE SYNTHASE-LIKE 4 like	0	110.438	111.895	135.228	32.8943	30.4512	32.7866	17.2623	19.6836	17.687	13.7448	12.1447	20.2634	1.32805	1.52524	0.947377	0.503533	0.287975	0.388567	0.54178	0.16159	0.398673	0.470426	0.24969	0.405439
RED5V2.033638.1.1.PC	Acc33638.1	uncharacterized protein	7.04e-128	2.85713	4.83764	3.338	5.51106	5.06886	4.43797	1.35144	3.78931	2.40311	1.32676	6.18668	4.52316	0.530162	0.14014	0.0746102	0	0.158756	0.0803288	0	0	0.47096	0.0972516	0.103237	0.111756
RED5V2.033645.1.1.PC	Acc33645.1	Amino acid permease	0	1.54965	3.16809	2.20346	0.994746	1.77673	1.99826	3.54315	4.57016	3.43419	2.59277	2.78409	0.779319	0.344499	0.0708266	0.301664	0.0420879	0.0401175	0.0405981	0.0905697	0.135066	0.0476046	0.393207	0.260881	0.225925
RED5V2.033730.1.1.PC	Acc01176.1	UDP-glycosyltransferase	0	18.2076	15.8818	25.6661	4.3909	3.74191	3.96219	0.844869	0.809221	0.47723	0.482584	0.28257	0.498549	0.0229567	0.0212388	0.022615	0.100967	0	0.0243484	0.0543184	0.054003	0.0285504	0.0884334	0	0
RED5V2.040046.1.1.PC	Acc08798.1	Adenosylhomocysteinase	0	38.921	29.6567	35.2269	17.3234	19.9575	14.9576	26.2311	26.5379	26.8516	23.9341	18.7295	20.0458	0.656392	0.607272	0.826239	1.64394	2.06382	1.77913	1.59625	1.67276	1.26985	2.62219	2.53505	2.42137
RED5V2.040246.1.1.PC	Acc01173.1	Mannitol dehydrogenase	0	380.426	377.086	358.687	1218.35	1151.08	1111.5	214.84	293.017	253.958	112.088	132.282	140.665	11.4878	17.8498	12.3808	0.431839	0.617432	0.208276	0.696961	0.808399	0.183166	0.252154	0.0669184	0.362199
RED5V2.040333.1.1.PC	Acc04325.1	Pyrimidine-specific ribonucleoside hydrolase	0	1.9677	2.1906	1.80927	0.924436	0.754263	0.947462	0.920941	1.20384	0.949838	0.890215	1.11358	0.919665	0.0423478	0.0783577	0.0834351	0.0232816	0.110958	0.0673725	0.0250501	0.0747138	0.0789997	0.0543772	0.0865862	0.0937305
RED5V2.040808.1.1.PC	Acc13241.1	Protein NRT1/ PTR FAMILY 3.1 like	0	2.74083	2.00312	1.02843	10.1966	8.31493	10.2903	4.06034	3.353	3.45673	1.33532	2.05383	0.449244	0.42125	0.0556752	0.177849	0.132338	0.315355	0.351046	0.177987	0.283126	0.449051	0.231819	0.123043	0.443986
RED5V2.040999.1.1.PC	Acc19082.1	Scarecrow-like protein	0	8.67523	7.28556	7.77678	0.610023	0.464546	0.708579	0.959881	1.6015	0.856097	0.639658	1.05066	0.159305	0.273859	0.14478	0.192702	0.043017	0.205016	0.165977	0.0925691	0.0460158	0.0486554	0	0	0.057728
RED5V2.041525.1.1.PC	Acc06662.1	F-box protein	1.3	10.4296	9.71194	7.88941	4.06795	2.62199	4.02551	4.51481	3.98953	2.80524	1.41836	1.96299	1.64844	0.944604	0.749072	0.53174	0.296752	0.282859	0.572496	0.638586	0.317439	0.335649	0.173276	0.183941	0
RED5V2.041546.1.1.PC	Acc07655.1	Protein transport Sec1a like	1.42e-102	31.9229	37.0334	29.4354	11.7944	13.6649	12.8874	14.8498	11.6222	11.4907	12.4842	9.12868	10.4366	0.562621	0.347013	0.369498	0.206209	1.57244	1.19346	2.55153	1.10292	0.233237	0.602033	0.639088	0.69182
RED5V2.041637.1.1.PC	Acc17468.1	Lactoylglutathione lyase	0	1.41796	1.6835	1.48515	5.26363	3.14887	6.45022	5.2788	1.6272	2.34855	2.50684	2.40192	3.21231	0.0550391	0	0	0	0	0	0	0	0	0.282694	0.22507	0.0812137
RED5V2.041646.1.1.PC	Acc09753.1	Peroxidase	0	1013.86	955.585	890.689	543.715	492.633	503.975	199.29	239.973	229.235	181.733	231.149	217.566	158.504	128.106	115.736	45.2763	62.7231	52.2633	35.4633	22.1441	17.8551	15.1938	15.6271	12.8814
RED5V2.041648.1.1.PC	Acc17456.1	Salivary glue protein like	3.4e-150	5.64763	2.79988	4.89883	3.41494	5.03934	4.14473	24.4891	29.9826	25.3497	19.9908	28.441	33.677	0.950967	0.959787	0.255495	0.285171	0.362428	0.825231	1.02278	0.813469	1.07517	2.4422	0.70705	2.67886
RED5V2.041651.1.1.PC	Acc17468.1	Lactoylglutathione lyase	0	4.70966	8.21946	7.37626	24.2585	21.6856	21.4616	21.238	23.1563	23.1242	21.4046	27.0986	36.456	0.0550391	0.0509204	0.0542199	0.121036	0	0	0.325573	0.517892	0	0.494714	0.525164	0.162427
RED5V2.041882.1.1.PC	Acc28875.1	PGR5-like protein	5.92e-61	11.7154	13.4671	8.0477	9.12191	5.01488	5.6828	7.29187	8.80437	8.65988	12.0568	10.397	6.07213	1.8927	0.636752	1.18652	0.756766	1.98368	0.547484	3.25699	0.80952	0.855958	0	0	0.761674
RED5V2.042270.1.1.PC	Acc19041.1	Cyclin-D6-1 like	0	5.20308	5.55934	4.35222	8.18113	6.04132	7.20481	0.845206	1.92242	1.84976	3.67653	4.37071	4.1938	0.0582979	0.0539354	0.172291	0	0.3666	0.432824	0	0.274278	0.435018	0.299432	0	0.430112
RED5V2.042334.1.1.PC	Acc13536.1	Gibberellin 2-beta-dioxygenase	0	67.6939	59.1859	61.4921	7.21601	7.03924	5.49078	10.205	12.1392	10.9899	11.792	18.0659	13.348	1.36732	1.41096	1.13974	0.28912	0.496053	1.9522	1.05768	2.41235	0.457823	1.68819	1.00358	1.47438
RED5V2.042506.1.1.PC	Acc29737.1	Two-component response regulator like	0	1.42634	1.20615	0.678325	0.566182	0.361813	0.49101	0.513979	0.952824	0.275044	0.0978605	0.609472	1.02362	0	0.0387621	0.0412738	0	0	0	0.0495671	0.0985586	0	0	0	0
RED5V2.043073.1.1.PC	Acc04381.1	Chromosome partition protein like	1.55e-47	6.14143	4.3483	1.65617	7.65618	12.6711	7.11124	7.95726	10.9921	12.0876	15.0527	11.5897	1.87441	0.460327	0.638819	1.13369	0.506148	0.723678	0.732348	1.63378	1.08286	0.572491	0.886631	1.25494	1.01886
RED5V2.043297.1.1.PC	Acc10630.1	40S ribosomal protein S13	2.03e-109	13.41	16.7829	20.4502	12.9686	16.9912	11.5525	10.4025	12.33	11.3537	11.9828	13.5688	20.7316	0.816171	1.29445	1.95263	1.53842	1.0998	0.865649	2.0691	1.23425	1.74007	0.299432	0.476793	0.860224
RED5V2.043360.1.1.PC	Acc22519.1	Protein TIFY like	0	29.7238	29.1012	32.5777	7.46745	8.12597	7.4243	7.2439	8.70654	8.84814	4.32035	5.05409	1.69319	1.41953	1.83066	1.65265	1.08785	1.84842	2.28118	3.00254	1.0119	1.65842	0.994232	0.996792	0.507783
RED5V2.043363.1.1.PC	Acc06439.1	hypothetical protein	0	4.09633	5.85375	4.08142	11.5698	10.9979	11.3563	4.58315	7.44756	10.4915	7.09914	3.88003	5.9847	0.342465	0.316838	0.084342	0.0470694	0.0448657	0.0454032	0	0.0503506	0.0532389	0	0	0
RED5V2.043384.1.1.PC	Acc22665.1	Disease resistance protein	0	2.64431	1.712	2.27058	0.827608	0.71269	0.37239	1.38599	0.640337	0.807351	1.06587	0.934344	1.47598	0.155348	0.0179653	0	0.0213514	0.0407036	0.102978	0.275679	0.0456796	0.26565	0.0249345	0.105877	0.0859595
RED5V2.043406.1.1.PC	Acc05812.1	Receptor-like protein kinase	1.7	64.13	57.478	90.9554	47.2178	73.4689	50.1393	74.0765	68.7546	63.8749	77.5721	74.8256	105.519	13.2547	16.9475	9.09618	8.5152	15.6088	5.68647	15.6811	14.8894	9.07567	8.22307	12.5863	9.44945
RED5V2.043788.1.1.PC	Acc16460.1	CDT1-like protein	2.65e-30	10.3534	9.86995	10.2476	5.99469	3.7958	3.89619	7.37259	3.19877	5.38628	3.77811	4.24956	4.77282	0	0.13013	0	0	0	0	0.332808	0	0	0	0	0
RED5V2.043849.1.1.PC	Acc29371.1	40S ribosomal protein like	5.56e-114	77.8975	47.7298	79.6017	20.6522	25.8327	25.7366	40.1591	56.2209	38.9047	32.9578	39.7889	62.3591	7.56314	11.6968	5.89373	3.8477	3.54925	6.22574	9.88249	3.98315	4.07125	4.92824	2.92352	4.49727
RED5V2.043910.1.1.PC	Acc24916.1	Disease resistance RPP8-like protein	0	4.60497	4.9617	4.51439	1.6212	1.48455	2.11473	1.17008	1.16077	1.22549	1.22529	1.42785	1.71272	0.340273	0.301693	0.279341	0.0779469	0.0742977	0.225563	0.117415	0.166761	0.229226	0.36411	0.154608	0.31381
RED5V2.044188.1.1.PC	Acc21927.1	Protein of unknown function DUF962 protein	3.69e-133	2.97988	2.50892	0.728253	1.12219	1.16533	1.15015	7.32402	8.28594	5.90577	9.24558	12.7846	19.4149	0.269887	0.249691	0.177247	0.296752	0	0	0.319293	0.211626	0.335649	1.03965	1.83941	1.19471
RED5V2.044322.1.1.PC	Acc21802.1	ABC transporter G family member 19 like	0	1.35719	1.86176	1.42575	1.00695	0.4753	0.633295	1.32584	0.350473	0.891245	0.0771335	0.468067	1.52398	0	0.101841	0.0216879	0.0242071	0.0461476	0	0.0520917	0.155368	0.02738	0.0848082	0.0600187	0.129942
RED5V2.044546.1.1.PC	Acc25465.1	Mucin-5AC like	0	45.1796	40.0788	32.0763	15.8875	17.7852	16.2254	32.8809	28.0406	23.1857	25.2547	29.5347	33.9859	5.36555	9.62722	8.06201	2.3837	1.24965	2.64422	3.59066	5.86469	7.41438	2.08779	3.54606	3.19887
RED5V2.044693.1.1.PC	Acc32214.1	Protein ENHANCED DISEASE RESISTANCE 2-like	0	2.06024	0.750043	1.43551	17.5065	19.0794	16.0138	18.7553	17.8228	17.0189	16.2464	15.14	10.8959	0.119103	0.110191	0.117331	0.28811	0.199725	0.277912	0.281813	0.420265	0.473998	0.367046	0.292228	0.31634
RED5V2.044730.1.1.PC	Acc27458.1	Syntaxin-71 like	0	11.6195	6.58675	11.9334	40.9658	38.7744	35.1804	53.9788	46.2086	48.4944	44.1304	46.2424	54.824	0.835352	1.59114	1.16177	3.40387	1.95701	1.5114	2.61602	1.67609	5.31671	3.40722	5.49238	3.98788
RED5V2.045134.1.1.PC	Acc30458.1	Feruloyl CoA ortho-hydroxylase	0	1.11689	0.611542	0.917133	0.605678	0.576546	1.81056	9.42213	8.72343	9.13749	9.3564	8.96482	8.23801	0	0.0449215	0.191329	0.266941	0.203555	0.205994	0.229774	0	0.181158	0.124695	0.066185	0
RED5V2.045350.1.1.PC	Acc08819.1	Leucine-rich repeat receptor protein kinase	0	2.48034	2.68734	1.76936	0.87096	0.983086	1.16433	0.690651	0.310671	0.677575	0.659427	0.7745	0.89001	0.400716	0.235919	0.430638	0	0	0.0386371	0	0.192812	0.135915	0	0.0496558	0.0537529
RED5V2.045523.1.1.PC	Acc29384.1	ABC transporter B family member 21 like	0	1.27551	1.27159	1.43026	0.381451	0.410785	0.0723986	1.37929	0.942704	1.05578	1.26978	0.273745	0.774777	0.0271819	0.0880173	0.0401659	0	0.0712209	0	0.0482367	0.0959132	0.101415	0.0872579	0.0185257	0.120326
RED5V2.046382.1.1.PC	Acc03966.1	Calcium-transporting ATPase	0	1.6034	1.50502	1.42635	2.88024	2.31376	2.43214	2.48761	1.38708	1.20119	1.42461	0.87749	0.993421	0.0348527	0.0322446	0.0343339	0	0	0.0554482	0.0412328	0.0409934	0.0216725	0.0671294	0.19003	0.0257137
RED5V2.046456.1.1.PC	Acc27631.1	General transcription factor IIF subunit 2 like	8.18e-29	1.51689	5.56178	1.85356	6.2123	4.89394	6.36704	6.43506	7.4985	8.34247	7.22006	7.37908	5.31447	1.03038	0.571966	0.203009	0.22659	0.215982	0.218569	1.95041	0	0.51258	0.264615	0.561803	0.304079
RED5V2.046464.1.1.PC	Acc02431.1	ATP-dependent RNA helicase-like protein	1.1e-128	4.80661	3.51378	3.03004	2.43606	2.31889	1.45643	2.28684	1.99857	2.19012	2.33773	1.74821	0.994008	0.097645	0.045169	0.0961917	0.0536824	0.307015	0	0.11552	0	0.121438	0.125382	0.133099	0.216122
RED5V2.046661.1.1.PC	Acc23577.1	Filament-like plant protein	0	11.185	11.7132	9.39462	8.47976	7.94241	6.83349	4.10281	3.09195	2.69508	2.09217	2.84582	2.25787	1.08767	0.295963	0.898151	1.2487	1.72668	1.08574	0.321694	0.470333	0.0994626	0.0821547	0.239831	0.236018
RED5V2.046850.1.1.PC	Acc22342.1	30S ribosomal protein	0.29	29.675	34.473	31.0196	59.0854	51.5326	33.6806	69.444	121.64	94.682	97.8936	93.6179	154.082	4.94955	3.54516	2.3593	3.16001	4.01609	6.43499	8.3112	4.13147	3.17707	6.97057	8.48778	8.01015
RED5V2.047071.1.1.PC	Acc10762.1	Amidophosphoribosyltransferase	0	15.5756	17.7581	21.7672	1.36582	2.07801	1.82305	8.28078	5.66347	5.75032	6.70884	4.17141	6.67733	2.84172	3.30754	3.61217	0.235185	0.320248	0.453719	2.53049	1.00632	0.380016	0.863191	0.749717	0.315613
RED5V2.047112.1.1.PC	Acc21151.1	Tubulin alpha chain	4.96e-129	4.31903	1.03419	2.15414	1.89206	2.68866	1.633	3.52562	2.39648	2.41072	1.90193	1.92953	2.73057	0	0.088629	0.0943719	0.210667	0.200804	1.01605	0.226669	0.112676	0.23828	0.12301	0.130581	0.141356
RED5V2.047406.1.1.PC	Acc32692.1	Protein MEI2-like	4.4e-61	1.32574	0.777745	1.81438	1.49778	3.42178	0.921052	1.6069	3.93214	3.78353	2.52408	1.77353	0.195569	0	0	0	0	0	0	0	0	0	0	0	0
RED5V2.047532.1.1.PC	Acc08962.1	Pectinesterase	8.51e-27	2.2648	0.295255	1.77118	14.414	13.6396	10.752	12.4445	15.3941	15.4407	18.302	15.0571	17.5958	0.246147	0.227727	0.565794	0.451081	0.601949	0.0870229	0.291207	0.482526	0.408165	0.421423	0.11184	1.08962
RED5V2.047662.1.1.PC	Acc08454.1	UDP-glycosyltransferase	0	33.9202	33.7407	46.7677	77.4565	78.402	77.7209	60.5223	63.6067	54.0527	52.9259	57.5465	71.3937	6.57049	7.5903	7.10248	0.195258	0.148893	0.0376692	0.0840357	0.375965	0.441702	0	0.387295	0.681283
RED5V2.048247.1.1.PC	Acc23819.1	Heptahelical transmembrane protein	0	0.0881435	0.387821	0.473911	9.21135	8.16939	9.54284	0.961532	1.5795	1.62462	2.01381	0.803971	1.30027	0.143697	0	0.0943719	0	0.150603	0	0.0566673	0.112676	0.41699	0.184515	0.0652906	0
RED5V2.049131.1.1.PC	Acc00138.1	Histidine protein like	0	17.4984	10.4879	17.6883	13.7711	9.40653	7.52753	14.5117	15.6665	13.3351	14.4401	15.7464	18.8604	2.64955	3.54074	2.78413	0.841619	2.0364	3.43466	3.69185	2.07759	3.29515	1.96571	1.44464	2.34575
RED5V2.049419.1.1.PC	Acc02971.1	Steroid 5-alpha-reductase	4.12e-161	2.21213	1.54494	3.27463	1.92796	2.59527	1.61006	1.14912	2.4995	3.15661	4.09137	4.84252	5.03477	0.206076	0.635518	0.676698	0.22659	0.143988	0	0.975205	0	0.598009	0.35282	1.02997	1.41904
RED5V2.049603.1.1.PC	Acc10513.1	Mannitol dehydrogenase	0	14.5449	10.2464	10.2886	205.558	182.299	182.016	14.1803	14.849	12.0856	3.32536	3.51579	6.19699	1.17823	2.49806	2.03122	0	0.0514527	0.0520691	0.11616	0	0	0.126077	0	0
RED5V2.049613.1.1.PC	Acc30536.1	Uracil phosphoribosyltransferase precursor	6.96e-24	4.67614	4.68934	7.14985	4.60567	2.25069	5.9699	12.789	7.70526	6.13085	6.84844	8.45746	6.54437	0	0	0	0	0	0	0.154168	0	0.162066	0	0	0
RED5V2.050235.1.1.PC	Acc18185.1	Homeobox-leucine zipper protein	4.97e-28	1.56364	4.58656	2.18365	3.53312	1.70343	1.29326	8.2579	5.93524	7.17187	5.52878	5.84072	9.39133	0.242775	0.89843	0.358742	0	0.254444	0	0.287218	0.428325	0.30193	0	0.496388	1.07469
RED5V2.050423.1.1.PC	Acc23699.1	Cytochrome P450 82A3 like	0	1.87176	1.1477	3.25636	0.967729	1.04215	0.661222	0.692153	0.94096	0.754498	0.64428	1.04172	0.748793	0	0	0	0	0	0	0	0.0405548	0	0.0442741	0	0
RED5V2.050516.1.1.PC	Acc23059.1	Clavaminate synthase-like protein	0	30.3709	27.5528	27.8961	10.1325	10.5817	15.3413	5.1265	6.67542	5.81718	6.9854	8.67618	3.60825	2.54762	3.94537	4.09191	1.64419	0.812631	0.881107	0.786259	0.521129	0.0688779	0	0.754923	0.898934
RED5V2.051083.1.1.PC	Acc16931.1	F-box/LRR-repeat protein	3.38e-138	1.95409	1.38355	2.30547	0.761268	1.58106	0.936276	1.38844	2.58148	2.7243	1.53948	2.37648	2.08742	0.219701	0.677535	0.216431	0.241571	0.0767538	0.155347	0.60648	0	0.182156	0.188073	0.0998245	0
RED5V2.051147.1.1.PC	Acc33418.1	RNA-binding protein like	1.33e-158	34.0024	36.6778	33.8828	19.414	19.5598	25.9939	36.5162	34.4305	45.3897	36.383	58.3377	44.6581	8.6626	4.26452	6.6547	2.88368	5.41407	1.60153	6.20545	5.14118	5.13959	6.63317	6.82477	6.80155
RED5V2.051150.1.1.PC	Acc33427.1	THO complex subunit like	0	9.13998	6.8548	8.52875	3.2269	6.51911	6.55443	6.16864	6.16119	4.3845	3.95494	6.25254	5.82223	0.338648	0.417742	0.166804	1.11707	0.414079	1.01767	0.333868	0.464701	0.631746	0.434845	0.692413	0.249848
RED5V2.051352.1.1.PC	Acc19156.1	Omega-hydroxypalmitate O-feruloyl transferase	4.06e-89	1.5883	1.72552	1.41465	0.877271	0.745358	0.653907	0.812839	1.30859	1.63687	1.07519	1.58822	3.54056	0.115082	0.354899	0.188948	0.0843581	0.0804087	0.122058	0.136149	0.180477	0.143123	0.0985146	0.156867	0.16981
RED5V2.051543.1.1.PC	Acc19247.1	Integrase	4.63e-132	0.81382	0.442064	0.91342	0.749167	0.813326	0.87253	0.840279	0.595999	0.50179	0.765157	0.476537	0.311248	0.163795	0.0303075	0	0.0720396	0	0.0347448	0.0387558	0	0	0.0420644	0	0
RED5V2.052005.1.1.PC	Acc22573.1	Lachrymatory-factor synthase	1.27e-124	10.3275	10.6292	15.4757	0.460567	0.797119	0.393366	0.24706	0.33587	0.484765	0.603677	0.578412	1.00229	0	0.136636	0	0	0	0	0	0	0	0	0	0
RED5V2.054005.1.PC	Acc08932.1	uncharacterized protein	8.3e-71	0.556537	0.163247	0.544049	9.11703	11.8833	9.21523	6.74567	7.63446	7.01503	10.3841	12.0477	27.5031	0	0.0559603	0.119173	0.0665076	0.126788	0.128307	0.858712	0.213432	0.075225	0.699016	0.824489	0.357008
RED5V2.054032.1.PC	Acc07310.1	F-box protein	1.25e-49	2.08662	3.55146	0.982125	1.74623	0.0906675	0.894861	1.31141	1.1461	1.92987	0.686647	3.10157	2.16609	0	0	0	0	0.0880304	0	0	0	0	0	0.114491	0
RED5V2.054096.1.PC	Acc24284.1	TMV resistance protein like	0	3.14299	1.33769	1.30128	4.72055	6.42033	4.88095	2.55464	3.01598	2.4623	1.26719	1.52894	1.03638	0.241123	0.29744	0.158356	0	0.0421188	0	0.095088	0.23634	0.299876	0.154809	0	0
RED5V2.054108.1.PC	Acc06653.1	Late blight resistance protein like	0	1.63289	1.22476	2.01171	2.55239	1.73201	2.12385	1.22005	1.05046	1.27675	0.624616	0.843305	0.95692	0.194486	0.0899663	0.0957959	0.213846	0.0764379	0.180492	0	0.0285942	0.120938	0.0936497	0.0662758	0
RED5V2.054123.1.PC	Acc11679.1	uncharacterized protein	2.42e-65	4.03546	4.0262	2.81779	1.20957	1.54593	1.04898	2.59538	2.13736	0.979323	1.77706	1.903	0.607449	0.626556	0.414049	0.352703	0.0984178	0.375241	0.094934	0.105893	0.210557	0.556589	0.344801	0.122008	0
RED5V2.054303.1.PC	Acc16116.1	Transcription factor GAMYB like	0	0.574174	0.2807	0.056129	0.908161	1.01043	1.06375	0.487161	0.638627	0.20483	0.728785	0.488799	0.592905	0	0	0	0	0.0654029	0	0.0738271	0	0	0	0	0
RED5V2.054319.1.PC	Acc16144.1	Metacaspase-1 like	0	6.00768	9.09811	9.97946	30.7215	31.2135	32.9512	23.2688	16.4679	19.4443	25.8002	21.2596	29.4524	0.98186	1.09006	0.435261	2.69899	1.64649	2.1869	3.60096	3.92651	2.74748	7.31246	6.08957	4.05663
RED5V2.054528.1.PC	Acc21760.1	2-oxoglutarate-dependent dioxygenase	0	2.11281	0.741571	1.21806	14.9952	16.2708	17.2506	7.48568	4.82047	3.28545	4.33203	4.48016	4.95485	0	0.163419	0.0580027	0	0.246836	0.124897	0.139315	0.900289	0.146451	0.302417	0.160515	0.0868797
RED5V2.054717.1.PC	Acc25549.1	hypothetical protein	0	1.3745	1.83262	1.34366	0.494095	0.696333	1.0128	1.2495	1.08096	1.30014	1.30846	0.683837	0.460824	0.373464	0.219875	0.301014	0.0746617	0.0355832	0.252066	0.200832	0	0.084448	0.305169	0.0462788	0.200389
RED5V2.054744.1.PC	Acc22051.1	Zinc finger CCCH domain-containing protein	2.3e-50	3.30538	2.04684	3.0158	1.49373	2.45599	1.91367	2.67092	2.31478	2.62035	1.95787	0.937966	3.08814	0.359241	0.110786	0	0.131667	0.251006	0.127006	0	0.281691	0.148925	0.461288	0.163227	0
RED5V2.054749.1.PC	Acc26960.1	PRA1 family protein	5.62e-128	12.869	11.1175	19.2149	54.1727	56.8755	48.99	28.4186	28.322	24.8409	36.4723	25.1911	68.2642	0	0	0.0943719	0.316001	0.301207	0.20321	0.566673	0.112676	0.47656	0.12301	0.130581	0.424067
RED5V2.054793.1.PC	Acc15183.1	Ribosome-recycling factor like	3.06e-68	11.0834	10.3385	10.9592	3.45425	0.747299	2.65522	2.93384	2.20415	3.78723	2.26379	3.25357	5.0741	0.138458	0.768579	0.272794	0.7612	0.145113	0.146851	0.163804	0	0	0	0	0.408606
RED5V2.054802.1.PC	Acc28615.1	ATP synthase delta chain like	5.61e-105	0.841628	0.102863	0.617057	1.42627	1.60452	2.55815	1.27515	1.69019	2.00161	1.86945	2.0471	4.6558	0	0	0	0.377162	0	0.121271	0	0.134485	0	0.146818	0.155855	0.168715
RED5V2.054827.1.PC	Acc29534.1	Flavonol synthase/flavanone 3-hydroxylase	1.26e-131	2.76382	2.16187	3.78253	1.35308	0.972755	1.17343	1.78665	1.36625	1.64327	1.63709	1.79266	5.30025	0.40051	0.18527	0.197275	0.220189	0.20988	0.106197	0	0.471077	0.24905	0	0.136483	0.147745
RED5V2.054953.1.PC	Acc33067.1	uncharacterized protein	1.07e-84	3.5449	6.10022	11.7822	3.68454	3.16075	4.43306	9.79648	13.318	7.08178	12.4185	11.0365	8.7853	0.616437	3.27927	0.607263	0.847249	0.48455	1.47106	1.45857	0	1.34162	2.96829	0.210066	1.81919
RED5V2.055044.1.PC	Acc03926.1	Glycosyltransferase-like KOBITO	0	1.56671	1.4068	2.43798	9.6087	9.00275	9.69994	8.56475	4.22802	4.86666	4.58592	4.66618	3.77333	0.243251	0.289347	0.0684659	0.611348	0.801249	0.257997	0.657785	0.817457	0.302522	0.713941	0.947354	0.410209
RED5V2.055062.1.PC	Acc03926.1	Glycosyltransferase-like KOBITO	0	2.62184	1.37554	2.65677	6.06865	9.45289	6.51599	7.86717	3.47725	5.05676	5.43817	4.93838	8.67866	0.451752	0.353647	0.102699	1.87225	1.71176	0.884562	1.72669	0.858329	0.561827	0.66932	1.65787	0.666589
RED5V2.055097.1.PC	Acc24476.1	E3 ubiquitin-protein like	3.2e-90	20.8724	21.8111	21.2967	38.3192	44.8427	45.92	27.0383	22.4093	20.3213	27.6519	27.7638	40.7973	1.55959	0.655854	1.25703	2.18251	2.52612	1.05263	0.670941	1.50085	2.64491	2.54877	1.35282	1.25524
RED5V2.055164.1.PC	Acc07208.1	Serine/threonine-protein kinase	0	2.55637	2.04504	3.21842	1.96917	1.13604	1.39033	0.328631	0.718013	0.967227	0.934091	1.60158	0.685653	0.336771	1.0126	0.580578	0	0.0882395	0.0892966	0.149408	0.0495134	0.157061	0	0.0573813	0.0621159
RED5V2.055191.1.PC	Acc17107.1	Beta-glucosidase	0	668.616	695.441	544.543	1696.58	1635.72	1738.28	417.194	392.092	377.948	572.879	594.145	589.459	0	0	0.0303807	0.0339096	0	0	0.0729706	0	0	0.435601	0.210187	0.182024
RED5V2.055194.1.PC	Acc15458.1	Histone-lysine N-methyltransferase	2.2	17.9372	25.51	23.2025	5.52681	9.99055	4.82529	10.9805	6.49349	9.91075	12.6485	11.4581	15.2348	0.196917	0.182182	0	0.433038	0.206382	0.41771	0.465931	0	0.979596	0	0.536834	0
RED5V2.055308.1.PC	Acc10491.1	60S ribosomal export protein	0	4.86652	5.90894	6.43637	3.77318	6.86621	4.08814	8.75152	6.99694	6.20297	5.69248	7.65915	5.95901	0.864235	0.703615	0.885427	0.608168	0.398541	0.256655	0.0817954	0.935185	0.558905	0.665838	0.0942427	0.969178

## Sheet: DownregulatedDEGs bw 4 stages
AV-AA-S1_AV-AA-S2_AV-AA-S3_AV-AA-S4	Accession number	Annotation	NA	AVFLS11	AVFLS12	AVFLS13	AVFLS21	AVFLS22	AVFLS23	AVFLS31	AVFLS32	AVFLS33	AVFLS41	AVFLS42	AVFLS43	AAFLS11	AAFLS12	AAFLS13	AAFLS21	AAFLS22	AAFLS23	AAFLS31	AAFLS32	AAFLS33	AAFLS41	AAFLS42	AAFLS43
RED5V2.000001.1.1.PC	Acc00001.1	Switch-associated protein	0	21.0626	23.9526	36.0878	37.4424	39.4131	43.3577	35.8237	32.7007	27.2456	28.2195	30.3437	24.6675	63.8341	66.9897	65.1472	77.586	63.9355	61.8733	69.1616	60.9431	71.5309	62.7394	50.496	58.7182
RED5V2.000005.1.1.PC	Acc00005.1	Endochitinase	0	12.6516	11.4905	7.58555	19.185	18.5371	21.4859	3.7485	3.40503	4.74735	6.42336	4.10302	9.4561	3.66674	2.03541	3.55196	0.335978	1.72934	0.907438	1.0122	0.503159	0.0760032	0.549304	0.166604	0.360701
RED5V2.000014.1.1.PC	Acc00014.1	Methyltransferase	0	6.0713	8.40528	7.85215	3.12609	3.8766	5.00812	7.00072	6.57354	7.76263	7.91074	12.4476	11.651	1.66423	1.26957	1.52441	0.9631	0.581407	0.650306	0.587211	0.446436	0.617291	0.674833	0.756167	0.301574
RED5V2.000015.1.1.PC	Acc00015.1	Aspartyl protease family protein	0	7.78546	8.00185	13.0641	12.7435	10.1048	13.4868	9.80811	9.69731	8.4925	8.52021	8.42456	7.32502	30.3816	34.3029	36.821	3.22337	4.92292	3.0386	3.31056	3.09543	3.56301	3.84985	1.68013	2.99849
RED5V2.000016.1.1.PC	Acc00016.1	Mitogen-activated protein kinase	0	47.4725	46.9469	43.8305	19.9993	17.1602	14.9317	15.1603	10.7947	15.6415	12.5628	9.83707	9.07304	12.7232	13.9278	15.3283	24.3661	25.1682	33.483	22.8609	29.0048	21.2026	26.2551	25.6506	24.7832
RED5V2.000022.1.1.PC	Acc00022.1	Xyloglucan endotransglucosylase/hydrolase	0	6.03689	6.22825	4.96534	20.6961	25.0085	21.1634	9.89082	14.6125	12.4265	28.2719	25.6203	42.0706	322.264	352.947	291.168	8.2093	6.02285	7.00686	135.277	121.186	76.421	46.7726	48.7263	41.8635
RED5V2.000038.1.1.PC	Acc08664.1	Ammonium transporter 2 member like	0	25.7684	21.7176	34.2757	0.227441	0.51173	0.194255	0.73203	0.290258	0.359085	0.468462	0.285636	0	5.46993	7.79333	4.41858	3.80913	1.83451	2.63002	2.50222	3.38841	2.8118	1.45157	0.79531	1.72186
RED5V2.000050.1.1.PC	Acc00050.1	Protein trichome birefringence-like	0	0.160261	0.0783478	0.195831	0.0905292	0.0470045	0	0	0.198056	0.190571	0.254269	0.097451	0.17731	4.26735	7.85575	3.90356	4.40486	3.97045	3.83328	3.65762	2.61205	1.40802	1.73332	0.890327	1.3493
RED5V2.000059.1.1.PC	Acc00059.1	CASP-like protein	2.58e-144	8.40034	9.0187	9.661	36.3802	41.2569	45.6781	23.7577	29.3123	21.4472	33.0324	28.8455	57.9507	19.2442	38.5066	20.1922	21.3567	15.1034	13.6705	10.5893	15.7918	14.8053	8.39016	7.32047	7.92448
RED5V2.000067.1.1.PC	Acc08719.1	Protein LURP-one-related like	5.97e-123	2.97213	1.7279	0.863779	2.63181	3.58114	3.53448	1.75255	4.36797	4.10737	3.26266	2.93073	2.96244	0.349213	0.726932	0	0.0959937	0.0914996	0.185192	0.413141	0.410742	2.17152	0.448411	0.476011	0.644108
RED5V2.000076.1.1.PC	Acc08729.1	Lipoyl synthase	2.78e-160	26.131	25.8043	22.5319	24.9123	29.0782	29.2522	13.4162	17.6488	16.3624	20.2751	15.6785	20.6186	12.2658	13.7049	11.2003	9.18141	17.9976	16.9623	8.65094	9.04461	14.1985	8.23851	13.1827	8.28379
RED5V2.000081.1.1.PC	Acc00081.1	Receptor-like protein kinase	0	7.92887	5.47061	7.45847	13.5888	15.1292	17.8422	10.6259	10.0206	12.5238	16.1782	12.8448	15.9778	13.8854	14.7417	14.0311	11.7993	9.0316	12.9682	22.198	25.4731	24.2652	35.9099	32.4021	32.2447
RED5V2.000082.1.1.PC	Acc00082.1	uncharacterized protein	0	11.4322	9.35955	12.0751	24.8806	23.081	21.6243	21.8765	16.8863	20.3683	22.7101	20.2836	17.6153	17.446	15.6878	19.2822	28.6803	28.6755	29.538	46.2128	59.2322	45.6694	76.9035	78.7947	75.1875
RED5V2.000083.1.1.PC	Acc00083.1	Elongation factor P like	8.2e-180	10.8031	17.1396	12.2212	10.9769	7.25378	7.15926	16.9648	19.7324	17.3707	17.9378	17.9308	17.8408	5.09524	5.80704	4.29195	5.03407	4.95318	4.9342	8.99829	5.81927	7.71432	8.81829	6.44201	8.06316
RED5V2.000086.1.1.PC	Acc00086.1	Serine/threonine-protein kinase	0	30.7533	35.0373	31.7514	97.2913	83.1861	86.6783	24.8771	20.2754	19.667	19.7701	19.387	16.3633	28.1901	27.0824	26.2771	44.5297	42.672	38.3978	70.6725	72.1726	66.5268	64.0529	59.582	58.9591
RED5V2.000089.1.1.PC	Acc00089.1	Adenomatous polyposis coli protein	0	16.3065	19.3955	21.1172	2.3424	2.5968	2.20609	3.8375	3.46258	5.03089	4.4809	3.64596	5.29044	10.7797	6.47966	10.8293	5.692	2.5851	3.71417	0.612435	1.14612	1.24974	1.29034	0.954679	0.988518
RED5V2.000095.1.1.PC	Acc00095.1	Protein LURP-one-related like	7.67e-167	5.94283	3.61392	6.16372	11.6268	10.2881	8.55964	20.4676	35.7366	24.9061	33.024	35.2556	38.9156	11.7363	12.8985	10.6305	3.63752	2.22893	3.84293	6.33666	8.24541	8.62045	5.25936	4.72414	5.46261
RED5V2.000098.1.1.PC	Acc00098.1	Retinal-binding protein	0	11.8994	10.0187	11.5606	14.6884	17.1057	17.0104	10.2385	9.93995	7.29331	14.4043	10.407	14.5739	16.6049	16.2856	12.9761	28.6595	31.7522	35.3924	27.0114	32.3475	30.7779	23.7819	23.1238	24.2661
RED5V2.000100.1.1.PC	Acc00100.1	uncharacterized protein	0	0.286375	0.148238	0.0988056	0.0190317	0.0197633	0.0585172	0.0204182	0.0416368	0.0200316	0.0427634	0.0204869	0.0745506	0.457711	0.508152	0.450899	0.181178	0.652407	0.388367	0.25992	0.323014	0.409852	1.17546	1.19789	0.702398
RED5V2.000102.1.1.PC	Acc00102.1	GPI-anchored adhesin-like protein precursor	0	2.5087	2.81139	2.49014	3.11769	2.51305	3.48583	4.37399	4.81745	3.1897	3.96804	2.74587	1.36644	1.30035	0.737351	1.79753	0.115306	0.351705	0.0889796	0.372193	0.690727	0.365175	0.538624	1.0292	0.618954
RED5V2.000131.1.2.PC	Acc00131.1	Acyl-activating enzyme 16 like	0	3.98753	3.85526	3.44074	3.39763	3.52823	3.76599	3.21313	2.53279	2.38409	1.89444	1.78807	1.84027	2.34848	1.94875	2.48048	2.18294	1.75087	1.36098	0.25779	0.598016	0.421548	0.559595	0.462029	0.107175
RED5V2.000132.1.1.PC	Acc00132.1	Receptor-like kinase	0	0.662868	0.561705	0.604794	34.7984	39.7652	38.8377	25.7103	21.0806	21.1773	33.0936	26.9254	22.7512	21.709	16.2631	23.2784	4.11914	1.81214	3.9224	1.47734	1.8642	2.03087	5.42711	7.0705	2.76391
RED5V2.000132.1.2.PC	Acc08783.1	Receptor-like kinase	0	0	0.137595	0.137568	5.04786	5.36572	4.86806	4.15765	3.86957	3.22131	5.20228	3.9577	2.75062	4.39719	5.74845	4.44474	0.777787	1.10204	0.892196	0.520214	0.427247	0.760852	0.957409	1.85025	1.26946
RED5V2.000147.1.1.PC	Acc00147.1	UDP-glucuronate 4-epimerase	0	9.27725	5.72161	11.441	5.9259	6.27927	5.74297	4.84389	7.01139	7.08584	7.88045	6.76954	13.5803	17.3348	15.2483	15.3576	0.682248	0.203221	0.123393	0.367035	0.821034	0.289377	0.149389	0.47575	0.286114
RED5V2.000147.1.2.PC	Acc00147.1	UDP-glucuronate 4-epimerase	0	9.63407	8.6522	16.429	7.65932	11.4283	11.1967	6.27111	9.74539	10.5227	11.3225	9.46	14.5277	21.4067	31.5729	15.5104	0.511686	0.365798	0.946017	1.14699	1.09471	1.25397	0.199185	0.422889	0.228891
RED5V2.000155.1.1.PC	Acc00155.1	UPF0481 protein	0	0.458264	0.112017	0.149327	0.086289	0	0.0442191	0.0925753	0	0.0454112	0.0484719	0.0928865	0.0563349	6.22573	5.95184	6.54194	2.96636	3.69748	2.59724	4.56656	3.07551	6.40064	2.18509	2.43273	2.32724
RED5V2.000156.1.1.PC	Acc00156.1	UPF0481 protein	0	1.02629	0.29732	0.891784	0.171773	0.22297	0.132039	0.322503	0	0.361596	0.289475	0.0924535	0.50465	9.29506	7.87331	12.1276	5.54168	5.58531	4.16249	4.3009	5.68504	6.16529	3.39496	2.81556	3.41362
RED5V2.000162.1.1.PC	Acc00162.1	Actin-related protein 2/3 complex subunit 4	9.71e-122	8.20392	7.47674	5.39606	7.78101	4.21829	6.91933	6.07676	7.25981	7.10587	7.71335	6.77466	8.74048	13.3195	12.4246	14.5309	19.0026	13.2098	17.8046	13.5438	14.1126	8.69316	13.64	16.6552	12.182
RED5V2.000166.1.1.PC	Acc00166.1	F-box/LRR-repeat protein	0	1.05413	0.381734	1.06865	0.838063	1.1451	0.949352	1.08841	1.01324	1.81061	1.23888	0.807179	1.61263	0.127297	0.235542	0.376207	0.139968	0.266831	0.180019	0.1506	0.0998171	0.105543	0.217943	0.173518	0.125223
RED5V2.000173.1.1.PC	Acc00173.1	High mobility group B protein	0	0	0	0	2.68223	3.81151	4.59379	3.86209	2.31635	3.64038	2.29972	2.96329	3.22577	0.203708	0	0.0668919	0	0.0355832	0.0360095	0.0401665	0	0	0	0	0.150292
RED5V2.000177.1.1.PC	Acc00177.1	60S ribosomal protein like	1.52e-150	67.038	44.1342	77.0079	40.4053	46.2098	37.4895	89.1804	84.8925	55.4552	59.3928	58.44	86.1099	241.096	437.157	246.194	211.059	176.95	155.824	157.708	112.584	243.728	109.057	105.149	103.719
RED5V2.000182.1.1.PC	Acc00182.1	Protein transport protein like	0	24.396	21.0225	19.3119	74.0275	61.5384	65.5678	81.7427	89.1328	95.3835	94.0304	82.6389	73.1699	61.2655	49.1034	64.7753	149.941	172.407	161.222	142.553	159.142	211.086	218.834	208.65	223.818
RED5V2.000187.1.1.PC	Acc00187.1	Protein EMBRYO DEFECTIVE like	0	7.52892	8.33098	6.1034	9.95821	13.0555	9.65341	10.7727	7.94288	7.33698	8.1578	7.50373	6.17628	0.957977	0.627788	0.707789	0.965558	1.88254	0.508025	1.0389	0.704228	0.347492	0.666305	0.544089	1.06017
RED5V2.000202.1.1.PC	Acc00202.1	Mitochondrial import inner membrane translocase	9.99e-82	7.36865	6.40419	9.6044	8.20927	10.9262	11.0208	15.2578	9.48588	8.76228	12.9901	6.5966	12.0778	10.678	19.758	9.31379	20.669	15.6212	16.3982	23.5549	19.7549	36.658	22.7093	22.7425	16.5768
RED5V2.000208.1.1.PC	Acc00208.1	50S ribosomal protein	2.81e-116	28.0554	29.8079	36.5348	24.0296	30.5381	27.7946	24.9209	40.0541	28.9052	32.5246	43.7273	56.0287	3.30234	6.11044	4.87979	4.96246	7.96046	5.0203	0.651146	1.03578	2.0535	2.4029	2.40075	1.94913
RED5V2.000214.1.1.PC	Acc00214.1	Aspartic proteinase-like protein	0	7.00714	13.5432	9.08011	13.145	14.3386	15.9254	18.4085	15.7888	13.8744	15.6369	16.2904	18.7985	1.4877	1.34361	1.70982	2.22001	1.63346	1.72817	1.67623	2.29144	2.37883	2.13772	1.20707	1.98614
RED5V2.000220.1.1.PC	Acc00220.1	2-alkenal reductase	0	231.103	233.613	197.426	1928.72	1961.19	1959.78	2135.17	2375.18	2161.83	2597.12	2951.44	2789.55	88.9694	68.6008	83.9828	6.77555	14.5179	8.96636	10.4834	6.46918	16.3407	6.14697	5.55346	8.64179
RED5V2.000225.1.1.PC	Acc00225.1	Phosphoglucan, water dikinase	0	186.592	171.226	154.053	61.7014	65.7673	60.4305	85.7962	80.5415	79.8789	58.4095	55.5839	50.6622	119.868	94.2003	116.45	164.522	179.91	193.827	199.072	252.702	214.517	266.086	260.97	246.477
RED5V2.000234.1.1.PC	Acc00234.1	Beta-amylase	0	9.79545	14.3381	16.0251	18.7156	19.8068	20.4495	12.5363	13.1381	10.9286	13.7496	17.8341	14.96	90.5855	97.2773	84.5179	59.3553	53.9511	59.0808	86.3125	91.5198	88.631	59.3448	61.1194	56.3674
RED5V2.000236.1.1.PC	Acc00236.1	Carboxyl-terminal-processing peptidase	0	5.33334	5.3046	3.20611	5.78306	5.68172	6.31751	1.82044	1.81825	1.16635	2.95678	2.60938	1.22084	8.76135	9.61591	11.9783	14.4319	15.0481	13.9564	7.48818	9.05118	10.109	6.28808	7.31083	6.73432
RED5V2.000238.1.1.PC	Acc00238.1	uncharacterized protein	4.14e-174	0.253798	0	0.124052	0.143367	0.223317	0.146938	0	0.0784133	0.0754498	0.32214	0.0771645	0.280798	1.8619	3.57275	2.92112	2.65383	3.46915	1.90164	1.38692	2.83883	3.25897	2.3908	1.78597	2.4421
RED5V2.000245.1.1.PC	Acc00245.1	Serine incorporator	0	17.703	15.195	18.4947	1.03055	0.594536	0.782385	0.859933	0.960292	1.64713	0.428815	1.15043	0.847241	0.18359	0.101911	0.0723431	0.282611	0.153932	0.116832	0.521276	0.17275	0.365319	0.141445	0.250251	0.270899
RED5V2.000257.1.1.PC	Acc00257.1	uncharacterized protein	0	4.21294	3.0046	4.89363	15.2309	17.8516	15.9546	6.96875	11.3318	9.13539	12.7708	9.94578	17.1821	33.3982	39.2217	37.0402	225.726	229.555	199.625	108.977	117.594	141.022	100.365	97.4378	94.9059
RED5V2.000260.1.1.PC	Acc00260.1	Chalcone synthase	0	1.34141	0.655785	0.245871	0.0947182	0.0983591	0.0485387	0.863758	1.0361	1.19634	0.266035	0.356861	0.123676	2.96136	4.42575	3.77002	1.50283	0.716237	0.869781	5.38995	5.89451	4.64616	6.0841	9.56365	8.73934
RED5V2.000263.1.1.PC	Acc00263.1	Vesicle-associated membrane protein	5.79e-166	26.3413	24.5289	40.6811	59.0193	60.5089	52.4583	47.5787	61.4597	55.5396	63.31	64.4292	78.3692	18.9255	21.7382	12.7979	27.4225	24.962	21.0083	35.2927	20.1849	35.7043	32.8481	23.3924	32.3039
RED5V2.000264.1.1.PC	Acc00264.1	Succinate-semialdehyde dehydrogenase	0	15.9351	11.6945	13.1084	17.8352	17.2134	15.5698	13.9569	16.4798	15.5478	22.8663	22.361	17.8084	84.7777	104.802	93.1003	58.6377	68.7126	56.348	52.0113	33.7131	47.8474	40.952	40.7211	40.5069
RED5V2.000265.1.1.PC	Acc00265.1	F-box protein	0	7.57548	6.71647	4.51861	3.77157	4.29314	2.89914	2.87913	5.07773	4.6568	4.48174	8.90065	5.58758	0.627965	0.451868	0.962296	0.920632	0.585021	0.59203	0.742922	0	0	0.806346	0.380434	0.205912
RED5V2.000275.1.1.PC	Acc00275.1	Inositol transporter like	0	37.5674	52.0659	42.0166	127.402	128.488	136.768	67.6856	75.0539	78.3037	92.8264	92.9317	90.2667	59.3011	56.2821	58.9454	21.2119	19.5087	21.4822	29.573	35.3151	38.9375	47.5742	38.9826	44.0933
RED5V2.000283.1.1.PC	Acc00283.1	UPF0454 protein like	0	21.8974	15.3364	11.3862	10.1763	9.53506	9.77046	6.77651	10.6199	14.3429	12.4185	11.2692	7.33104	2.13796	2.65465	2.77124	2.84568	2.00486	2.68528	1.66404	2.3823	3.00876	2.38405	2.22403	4.23394
RED5V2.000287.1.1.PC	Acc00287.1	uncharacterized protein	0	0.0273294	0.133607	0.0267162	0.030876	0.0961886	0.18987	0.132502	0.101324	0.0324982	0.416262	0.199421	0	0.980187	1.04424	2.2238	2.71072	1.68104	2.11072	0.667661	0.8734	1.07126	0.9535	0.850237	0.920391
RED5V2.000292.1.1.PC	Acc00292.1	uncharacterized protein	0	10.5718	14.1397	11.6996	39.8877	44.8141	37.2434	22.8474	21.1999	17.9081	28.1663	22.1965	26.5561	5.90752	5.51559	4.80517	19.1888	19.7105	19.0844	14.6832	16.9566	15.1658	11.7612	11.3031	7.75727
RED5V2.000300.1.1.PC	Acc00300.1	B-box zinc finger protein	0	4.66868	10.7835	9.06169	6.87984	8.57316	7.59963	10.8255	13.2955	12.7125	14.8575	12.4254	21.4598	38.4602	31.0918	36.8736	123.146	109.597	103.266	172.259	127.752	131.88	77.43	75.58	84.3119
RED5V2.000310.1.1.PC	Acc00310.1	hypothetical protein	0	7.32344	5.86685	6.80739	0.930969	1.27993	1.02135	0.815914	0.831907	1.13169	1.50259	0.97392	0.87317	14.4556	13.1754	12.1777	13.3564	12.189	11.1711	6.59599	9.36177	6.87112	4.3894	4.90028	2.86635
RED5V2.000314.1.1.PC	Acc00314.1	Ethylene-responsive transcription factor	9.51e-140	1.0245	0.584327	1.16842	3.08652	4.70759	3.65768	2.27658	5.48647	2.53804	3.25092	4.67229	2.26696	0	0.17169	0.0914073	0.204049	0.194496	0.196827	0.109774	0.109137	0.230795	0	0.126479	0.136915
RED5V2.000315.1.1.PC	Acc00315.1	F-box protein	0	50.392	46.7156	42.9642	74.4809	70.132	72.9689	56.3052	57.6818	55.1516	59.3827	58.8223	73.1967	55.8481	58.257	60.8496	39.1054	47.0021	54.0571	22.9547	26.0682	29.3547	31.4384	24.8664	23.5534
RED5V2.000316.1.1.PC	Acc00316.1	uncharacterized protein	0	27.4246	26.3314	17.2173	11.4444	13.0438	14.1407	12.3637	9.46544	11.2482	13.1711	10.3878	6.50838	15.4209	13.4862	14.7002	16.956	23.1577	24.7371	13.9325	17.9124	22.6134	14.925	15.007	14.6603
RED5V2.000317.1.1.PC	Acc00317.1	Protein TonB like	0	5.88358	7.04542	7.9057	4.10776	3.98128	4.51626	2.93801	3.02283	4.06154	2.51726	2.49231	3.25067	3.32897	3.50084	2.99631	6.21468	6.07433	7.44257	6.09173	6.36622	4.79539	10.1483	8.58572	8.51668
RED5V2.000320.1.1.PC	Acc00320.1	RNA-directed RNA polymerase	2.83e-47	15.8536	18.1582	10.4057	12.7935	12.2225	20.9795	8.50985	8.39676	11.5805	10.3487	3.85608	8.01833	41.3527	31.4264	54.3163	88.7728	67.5902	84.3252	40.1866	32.1363	56.3268	20.8605	23.151	26.514
RED5V2.000335.1.1.PC	Acc00335.1	ATP-dependent RNA helicase	1.55e-62	2.17421	1.77153	2.83389	21.4931	21.8942	18.2522	22.6197	17.6892	19.3906	30.5863	29.7469	24.3223	0.393835	1.09309	0.387973	0.216519	0.825529	0.83542	4.89228	5.32709	8.08167	6.32135	5.36834	8.42637
RED5V2.000337.1.1.PC	Acc00337.1	Autophagy-related protein like	3.48e-50	0.440718	1.29274	1.07707	6.97075	5.42902	6.12375	7.47858	7.35284	5.50274	9.50966	6.43177	7.47655	2.87393	3.9883	6.84196	1.31667	0	0.508025	0.850009	2.53522	2.9785	1.84515	2.93808	1.41356
RED5V2.000338.1.1.PC	Acc00338.1	Endochitinase	0	422.616	400.781	407.954	5295.49	5406.22	5685.67	5486.98	5657.9	5242.53	6570.37	6727.96	7053.67	82.0869	104.416	87.1049	43.124	42.4462	32.8437	1041.08	897.395	973.302	1004.34	1063.89	1100.41
RED5V2.000339.1.1.PC	Acc00339.1	Signal recognition particle protein	1.91e-85	28.3363	27.9743	24.0116	68.6781	62.7857	69.5149	51.0614	69.1902	63.8013	72.8912	71.3425	106.173	14.019	18.351	18.9525	22.3018	17.6626	19.7724	26.907	22.5408	31.6239	22.8845	22.6667	22.8865
RED5V2.000340.1.1.PC	Acc00340.1	Diphthamide biosynthesis protein	0	35.7113	35.4271	28.7569	28.113	28.3902	30.8525	35.4976	35.3067	33.7009	37.2141	40.9714	42	13.8236	9.57547	12.6053	9.43157	10.3645	10.1503	12.3285	16.3843	17.3242	13.7907	19.4227	15.4813
RED5V2.000341.1.1.PC	Acc00341.1	Endochitinase	0	6.34473	7.88492	8.86879	7.77103	5.98274	5.08086	22.1366	25.575	26.3007	14.6764	18.0284	36.4761	4.18897	2.98116	4.76149	0	0.0675433	0.478468	2.97349	5.60924	2.64491	5.5444	4.0409	3.32828
RED5V2.000344.1.1.PC	Acc00344.1	Transcription factor bHLH113 like	5.28e-100	74.9382	82.6497	84.9777	309.528	265.722	290.582	168.873	163.885	163.537	95.7259	87.4909	90.7368	473.818	447.765	540.581	1517.1	2034.31	1797.87	1089.2	1232.78	1745.61	662.124	646.392	662.038
RED5V2.000345.1.1.PC	Acc00345.1	Selenoprotein like, Sep15/SelM redox protein	7.74e-116	35.8125	34.5112	39.7507	84.0681	74.1018	71.2241	54.5409	56.3752	44.4266	55.9356	47.6955	97.8947	46.5498	53.9627	63.4263	278.981	339.394	350.48	266.333	271.91	513.358	271.21	270.778	272.101
RED5V2.000346.1.1.PC	Acc00346.1	Kinesin-related protein	0	4.2912	3.22232	2.95321	0.5042	0.684683	0.556509	0.457712	0.424257	0.449045	0.47931	0.167	1.11413	11.1559	8.80225	11.2839	5.90755	8.91572	7.04391	10.1524	10.1373	8.67716	6.51565	7.78127	5.34027
RED5V2.000352.1.1.PC	Acc00352.1	Stearoyl-[acyl-carrier-protein] 9-desaturase	0	4.97001	2.4498	6.50475	4.50126	3.22863	4.37558	18.5202	21.6243	15.8251	16.0054	15.835	12.4819	2.00886	2.27154	2.81452	2.6015	1.91826	1.23103	1.74284	0.63008	0.333112	0.229288	0.304251	1.31742
RED5V2.000355.1.1.PC	Acc00355.1	(+)-neomenthol dehydrogenase	0	25.3719	26.591	26.964	4.05924	4.40982	3.96833	0.267998	2.39094	1.90619	2.17499	3.29401	2.36473	0.120153	0.555809	0.295912	0.0660567	0	0.191155	0.213223	0.0706615	0	0.0771419	0.08189	0.177294
RED5V2.000356.1.1.PC	Acc00356.1	Cysteine synthase	0	51.243	57.6331	66.0759	59.8859	76.8262	71.6901	90.6887	89.6481	82.9345	72.5778	81.2611	64.8025	16.7406	20.463	24.2304	29.6157	31.5128	30.452	15.7667	18.6451	19.5984	10.2676	9.56103	11.7989
RED5V2.000377.1.1.PC	Acc00377.1	Protein disulfide-isomerase	0	15.9064	17.2643	17.9943	5.70764	2.99286	4.40184	7.45728	10.5088	7.43505	10.2218	10.8281	5.46034	6.25183	6.33724	5.03413	2.09213	1.42442	2.99828	2.25105	3.6447	2.02831	4.74683	3.55694	2.3263
RED5V2.000380.1.1.PC	Acc00380.1	6,7-dimethyl-8-ribityllumazine synthase	3.64e-141	261.92	236.907	187.848	637.456	577.894	605.777	590.32	664.271	630.798	765.55	800.904	997.733	54.0502	64.837	72.8054	107.703	140.657	117.539	41.1508	44.0256	62.0072	38.9039	43.0024	38.5209
RED5V2.000381.1.1.PC	Acc00381.1	uncharacterized protein	0	2.06211	2.10929	0.992414	2.86734	2.49371	2.90203	2.99933	2.50923	2.56529	4.06702	4.35979	3.22917	0.827513	0.382794	0.577431	0.947797	0.903425	0.841108	1.22375	0.77054	0.428812	0.664111	0.422992	0.457893
RED5V2.000383.1.1.PC	Acc00383.1	Desiccation protectant protein like	0	412.309	414.692	361.198	964.014	866.264	997.576	740.989	716.654	678.633	816.749	815.773	932.597	206.454	204.827	203.178	193.319	222.821	215.181	124.42	133.595	214.301	150.522	132.96	158.476
RED5V2.000388.1.1.PC	Acc00388.1	Histone-lysine N-methyltransferase	0	15.0692	15.5549	17.971	23.6649	23.0192	20.3143	29.1384	21.2445	26.5373	19.744	17.4666	9.19174	8.26093	10.4421	8.2326	14.417	10.3191	13.4482	10.2278	7.56978	6.80939	8.079	5.23741	8.50433
RED5V2.000391.1.1.PC	Acc00391.1	Protein PHYTOCHROME KINASE SUBSTRATE like	0	8.12564	6.35048	7.40294	8.21215	9.30602	7.36061	6.66644	5.19176	5.25847	4.77095	4.47044	3.54709	3.24413	2.22323	4.705	3.63312	2.42412	3.31336	2.09669	2.57914	0.971295	1.11856	1.6378	1.15241
RED5V2.000395.1.1.PC	Acc00395.1	Dr1-associated corepressor like	0	24.4598	28.0155	22.6016	24.3443	18.7892	26.3667	29.0825	16.3377	22.2299	18.7756	20.2562	18.3849	17.596	14.2883	21.9482	37.0944	34.9597	37.7953	44.8542	54.4207	66.6738	36.3297	36.754	34.5564
RED5V2.000400.1.1.PC	Acc00400.1	uncharacterized protein	0	8.48585	8.59269	8.37426	0.387127	0.307418	0.420109	0.0732935	0.12455	0.239686	0.0511681	0	0.535216	22.8707	25.8207	22.0339	1.56568	1.10207	1.69614	0.466507	0.463798	0.517648	0.478204	0.656942	0.226274
RED5V2.000412.1.1.PC	Acc00412.1	Trigger factor like	0	14.7701	20.1114	21.0765	35.3895	38.7269	46.2569	65.6024	71.2984	71.6686	59.9535	55.8169	91.2481	31.9976	36.3311	26.7454	68.707	49.9081	46.5067	130.581	96.9394	111.276	126.235	140.466	141.405
RED5V2.000413.1.1.PC	Acc00413.1	Perakine reductase	0	15.314	11.7845	15.2476	12.8692	11.2012	15.8167	11.1714	14.5446	12.365	8.81893	11.8413	18.5467	7.34588	7.84174	6.7811	4.63163	3.33801	4.52216	1.33702	1.87304	1.46939	1.9129	1.96061	1.13699
RED5V2.000423.1.1.PC	Acc00423.1	Stress response protein	0	20.4479	19.8956	25.2053	10.6397	12.1933	11.3197	10.4495	8.09534	7.10278	10.5888	8.91076	12.3946	10.1921	5.92591	10.616	6.87626	6.84917	5.69187	3.30248	2.62155	1.29178	0.889157	1.26834	0.925975
RED5V2.000429.1.1.PC	Acc00429.1	COP9 signalosome complex subunit 7 like	0	28.3483	25.2647	17.4734	27.9883	24.6494	27.4509	35.8047	25.7328	31.8453	30.0114	30.6622	27.3857	9.13394	7.56755	10.6767	15.4395	15.6454	14.7484	20.2411	16.7563	21.0236	20.3937	18.2111	22.7311
RED5V2.000431.1.1.PC	Acc00431.1	Protein ARABIDILLO like	1.29e-130	12.3893	4.09728	5.96661	17.1877	13.787	15.7171	9.49595	7.31785	5.30804	3.58448	4.0992	4.83788	1.58414	1.0076	1.46303	2.39502	0.311303	2.9403	2.57694	1.16453	0.985069	1.1442	0.944708	0.730469
RED5V2.000433.1.1.PC	Acc00433.1	Microcin like	4.01e-43	9.49187	6.4251	5.47216	9.89876	5.99623	4.50903	6.78494	10.5273	4.63059	6.79619	7.69572	22.2598	14.2839	26.1852	21.6281	36.6467	31.6042	30.8606	90.1264	64.7133	106.257	127.71	136.652	119.045
RED5V2.000449.1.1.PC	Acc00449.1	Cell number regulator like	4.01e-180	1.03643	2.29698	1.48599	1.249	1.45913	0.800066	0.0837492	0.683126	1.23245	1.05241	2.10077	1.8347	0.150191	0.277904	0.443868	0.0825708	0.0787051	0.238944	0.266528	0.0883269	0	0	0	0.221617
RED5V2.000450.1.1.PC	Acc00450.1	Malate dehydrogenase	0	4.40718	2.34608	2.10627	2.54488	1.3788	1.19073	1.12772	1.63396	0.64053	1.24309	3.81142	0.144474	90.6353	95.0299	101.712	39.149	48.472	41.263	22.4151	19.5306	18.5329	11.0026	16.3227	14.5282
RED5V2.000452.1.1.PC	Acc00452.1	Squamosa promoter-binding-like protein	0	30.3775	31.5953	54.0977	0.121557	0.0420766	0	0	0.132969	0	0	0	0	12.9021	10.0253	9.63818	2.95729	1.79752	2.1498	0.138345	0.183388	0.872588	0.0500518	0.0531324	0.230066
RED5V2.000463.1.1.PC	Acc00463.1	Zinc finger protein	0	0.657901	3.30822	2.80225	1.16801	1.26804	1.95889	1.13918	0.754982	0.279403	0.298235	0.742958	0.138645	0.255369	0.378014	0	0.0561577	0	0	0.0604233	0	0	0.0655817	0	0
RED5V2.000471.1.1.PC	Acc00471.1	Autophagy-related protein like	3.73e-88	32.6131	56.2569	46.1371	156.967	146.359	155.044	45.1538	56.1968	65.8965	61.4194	63.5246	97.1978	16.8581	28.7936	21.0073	20.1204	19.3295	16.199	9.5459	16.6083	23.4745	7.21559	11.195	6.80346
RED5V2.000475.1.1.PC	Acc00475.1	NF-X1-type zinc finger protein	0	23.5458	19.0502	21.9964	24.6182	21.4796	22.8124	55.1445	53.2313	47.9762	65.4623	65.5103	51.2132	57.0623	54.0321	60.733	14.3723	13.2698	16.0878	22.254	25.3517	24.649	34.7022	33.2059	32.8281
RED5V2.000485.1.1.PC	Acc00485.1	NADPH-dependent thioredoxin reductase	0	5.31539	9.98321	7.83822	10.8908	11.4503	12.3095	13.6133	14.474	11.463	10.9396	9.31303	10.2776	0.652765	1.14744	0.707355	0.825404	1.26566	1.73084	1.35146	1.07489	1.38009	1.29919	0.88978	1.01136
RED5V2.000487.1.1.PC	Acc00487.1	TRNA-splicing endonuclease	0	9.92033	10.3059	6.54597	4.76328	3.85527	5.38447	3.30666	3.60135	5.23472	2.20354	3.16697	7.31711	0.404317	1.05984	0.995749	1.2596	0.494376	1.14354	1.51472	0.396296	0.58664	1.12486	1.1941	0.497163
RED5V2.000493.1.1.PC	Acc00493.1	Transcription factor like	5.15e-165	56.7791	54.5105	56.4385	40.3308	38.3479	43.8869	11.1288	14.3426	12.7524	3.26312	7.68239	8.01833	192.234	242.991	165.78	230.681	196.286	192.372	3.40004	3.00471	4.7656	0.102508	0.761724	0.353389
RED5V2.000494.1.1.PC	Acc00494.1	Protein C2-DOMAIN ABA-RELATED like	1.41e-132	21.1347	30.1061	33.6624	2.98468	3.42004	2.53161	10.7105	14.2979	13.4326	19.4256	19.2773	19.0827	99.8999	132.453	116.067	52.3637	51.365	50.3002	47.0877	32.1411	35.0931	35.0888	31.4453	40.3219
RED5V2.000497.1.1.PC	Acc00497.1	Serine hydroxymethyltransferase	0	6.31525	9.33893	9.1221	5.53746	6.56125	5.89367	17.9369	17.1624	14.6831	13.1204	10.3168	5.70089	72.3586	96.0403	69.7679	70.813	69.1798	71.6384	159.857	143.627	167.409	114.53	108.499	108.533
RED5V2.000498.1.1.PC	Acc10235.1	Protein BRICK like	2.89e-56	15.1689	15.9438	12.6042	15.4236	20.2431	15.8078	21.1438	13.1224	18.0378	11.7928	8.99325	18.4608	4.73976	9.91408	7.91736	6.79769	4.31963	8.74276	3.90082	5.33248	4.35693	3.43999	2.24721	4.25711
RED5V2.000505.1.1.PC	Acc00505.1	Homeobox-leucine zipper protein	0	4.12349	2.56566	5.49677	29.2928	31.8847	27.5627	49.8285	54.6658	47.6221	67.3263	74.0064	74.5613	2.44449	3.8321	1.53851	2.76248	3.13132	2.52066	15.7453	12.6189	11.4849	39.7591	48.8704	53.9047
RED5V2.000517.1.1.PC	Acc00517.1	ACT domain-containing protein	0	2.77633	1.23702	3.05758	8.29815	6.6793	7.77237	8.7749	16.1565	14.2086	14.9878	15.6	16.0712	0.420147	0.989435	0.301014	2.18386	0.880683	1.17481	3.25348	4.85189	3.99017	3.48219	4.11303	3.09977
RED5V2.000518.1.1.PC	Acc00518.1	SWI/SNF complex subunit like	0	21.4919	23.0151	22.2769	6.552	7.60431	9.55928	4.96188	7.84166	4.82737	7.18783	5.68386	5.53567	0.481995	0.377322	1.60709	0.733809	1.04918	1.17972	1.44751	0.872182	0.968325	0.571302	1.16239	1.36772
RED5V2.000536.1.1.PC	Acc00536.1	LOB domain-containing protein	8.57e-169	0.793682	4.02122	2.25708	2.36397	2.37019	0.50128	1.31182	0.267507	1.54438	0.641073	2.63247	2.76739	110.962	114.194	108.075	11.7265	4.93126	9.8975	14.0089	6.91764	9.85015	9.46524	11.0099	9.37263
RED5V2.000538.1.1.PC	Acc00538.1	Peroxidase	0	83.6018	89.4489	106.961	366.172	400.592	390.238	148.684	135.343	155.945	133.502	120.665	188.007	24.2548	20.3592	20.8345	0.353234	0	0.511095	0.190032	0	0	0	0	0
RED5V2.000539.1.1.PC	Acc00539.1	BTB/POZ domain-containing protein	0	1.8492	1.84093	1.18322	0.683729	0.867791	0.506104	0.203761	0.373959	0.439787	0.256051	0.0817785	0.198392	0.328873	0.338069	0.0359975	0	0	0	0	0	0.0454452	0	0	0.0539192
RED5V2.000541.1.1.PC	Acc00541.1	Acyl-CoA-binding domain-containing protein	0	5.41953	2.81361	5.62611	4.28057	3.71363	3.05437	6.3945	7.76453	6.50155	6.63537	6.82429	7.28725	15.1684	28.3078	16.8426	13.87	11.7456	16.2538	13.9985	10.3613	21.4575	12.3824	10.1604	13.1523
RED5V2.000542.1.1.PC	Acc00542.1	Subtilisin-like protease	0	9.30886	7.40695	9.6648	0.0483535	0.0753183	0.0495579	0.0259381	0	0.0763409	0.0271621	0	0.0947047	265.35	255.951	252.923	2.99205	1.53568	3.82352	0.797953	1.03952	2.63218	0.507699	0.982787	0.480461
RED5V2.000561.1.1.PC	Acc00561.1	Beta-1,4-xylosyltransferase	0	37.638	42.0941	49.1213	43.9141	44.1569	45.7211	26.2483	20.9936	24.5177	18.1052	17.9388	20.277	21.9859	17.3417	19.7149	62.3342	57.2373	66.8917	48.6449	43.5552	45.7908	53.0239	56.9119	55.369
RED5V2.000565.1.1.PC	Acc00565.1	Leucine-rich repeat protein	0	0.185724	0.435821	0.254179	0	0.174313	0.0430104	0.810403	0.780382	1.23676	0.942938	1.31004	2.30139	1.33222	1.26988	1.39193	8.70022	7.27745	4.49585	20.9191	13.3903	10.9954	15.7069	16.0133	12.2712
RED5V2.000567.1.1.PC	Acc00567.1	SUMO-conjugating enzyme like	1.56e-120	43.8555	57.0411	80.2973	36.8454	36.4793	36.4731	57.3303	94.8782	85.9931	92.1746	102.236	83.2213	5.50391	14.5632	5.20511	15.0084	11.0754	10.2741	16.2786	7.50943	12.7317	7.63274	8.10253	3.73583
RED5V2.000571.1.1.PC	Acc00571.1	Graves disease carrier protein	0	19.1927	20.5529	18.856	52.0074	55.9817	56.0877	56.0295	54.1554	50.0495	65.3894	61.0148	68.759	5.17562	8.4642	8.03414	15.6354	15.6157	16.4681	13.3594	17.3402	30.2981	17.2523	18.2429	14.7339
RED5V2.000576.1.1.PC	Acc00576.1	Floral homeotic protein like	0	29.1887	34.0878	35.8664	60.279	63.0935	66.6897	42.2572	45.3022	42.0388	30.4253	31.0558	25.1134	51.679	72.2096	48.4307	152.971	139.308	144.135	158.132	136.953	121.842	146.236	139.776	140.221
RED5V2.000581.1.1.PC	Acc00581.1	CBS domain-containing protein	0	10.2446	12.0912	9.12587	5.95827	5.19164	6.35235	5.32695	5.24407	5.51443	5.23208	5.89778	8.09285	50.0053	38.3394	47.0544	34.3372	32.1082	37.9433	48.2862	40.6829	59.4859	39.7611	40.6367	34.9001
RED5V2.000585.1.1.PC	Acc00585.1	Ceramide glucosyltransferase	0	3.73169	2.51421	0.797032	7.72336	4.89308	5.80971	1.33032	1.47266	1.67803	2.7862	2.47891	2.8681	0.0681637	0.0630629	0.0335746	0	0.46436	0.144592	0.0806419	0.0801736	0	0.525158	0.789766	0.85493
RED5V2.000604.1.1.PC	Acc00604.1	Chaperone protein like	3.82e-117	7.54178	2.98946	5.18071	3.33911	4.42401	2.95024	9.14123	23.6789	19.5118	13.1947	10.2875	19.3943	9.41512	15.2691	6.76528	11.9356	4.06315	5.63908	3.80025	5.47185	5.78574	3.69799	4.98249	3.92262
RED5V2.000618.1.1.PC	Acc00618.1	EIN3-binding F-box protein	0	11.5875	12.3202	8.93642	30.0904	27.8847	28.4368	19.3456	19.2973	20.8008	36.0011	30.1976	19.4627	3.22229	2.21102	2.93625	8.11947	11.7919	10.9364	75.4173	88.0865	80.7833	188.71	212.33	187.097
RED5V2.000619.1.1.PC	Acc00619.1	Transmembrane and TPR repeat-containing protein	1.4e-155	28.1094	30.2172	26.4159	30.4413	25.5989	29.4912	98.4476	145.096	129.455	174.746	201.524	265.865	5.31677	9.21319	6.4847	2.50543	6.01457	4.65448	7.88755	12.7056	10.6006	15.1712	13.9193	14.6943
RED5V2.000622.1.1.PC	Acc00622.1	3-hydroxyisobutyryl-CoA hydrolase-like protein	0	14.9164	16.8989	14.0307	20.5451	15.2518	17.7504	20.7667	21.0345	20.9544	21.1744	25.2232	34.9185	40.3046	39.8575	43.0436	49.2107	46.5216	45.3465	45.5571	42.2667	51.395	51.5962	52.3784	58.4476
RED5V2.000635.1.1.PC	Acc00635.1	Auxin-responsive protein	3.82e-132	70.9705	72.4717	58.5094	12.2469	12.1742	10.0845	7.97331	10.6486	10.0258	13.9943	13.5213	3.69025	0.100696	0	0	0	0.211073	0.213602	0	0	0	0	0	0
RED5V2.000645.1.1.PC	Acc00645.1	F-box protein	1.18e-112	2.89656	3.77616	0.104873	0.60601	0.251722	0.993766	1.43035	1.59096	0.637849	0.680839	1.43516	1.89908	0	0.107871	0	0	0	0	0.13794	0	0	0	0	0
RED5V2.000647.1.1.PC	Acc00647.1	Blue copper protein	3.07e-113	9.61668	6.54103	12.8751	9.32944	7.72592	8.47249	19.1313	30.4867	25.1083	20.2995	32.4165	25.597	4.88507	3.36336	6.82684	0.374745	1.19067	0.602466	7.79538	3.34057	1.97803	7.14799	9.60107	8.5493
RED5V2.000654.1.1.PC	Acc00654.1	Receptor-like protein kinase	0	1.28935	2.0764	1.59406	4.41288	4.22658	5.26927	3.26349	3.74925	4.96039	3.22496	5.81102	5.98578	0.370938	0.533835	0.0812037	0.362544	0.302374	0.961704	0.682643	0.242385	0.102516	0.476306	0.617983	1.03387
RED5V2.000658.2.2.PC	Acc00658.2	Clathrin assembly protein	0	9.19631	7.29679	14.6482	19.0866	16.6835	17.7589	12.1438	16.2307	11.6693	11.8218	15.0789	10.2721	28.4519	31.8473	28.0914	40.6588	38.5879	44.4014	24.1403	37.4461	24.5031	39.4452	39.6532	33.0772
RED5V2.000660.1.1.PC	Acc00660.1	Proline-rich protein	6.6e-112	13.4289	12.9426	10.9709	0.216738	0.562672	0.333204	0.348791	0.118542	0.114062	0	0	0.1415	136.464	135.8	121.903	150.162	107.841	72.4235	23.0636	29.3058	25.6712	31.1903	20.1786	21.536
RED5V2.000666.1.1.PC	Acc00666.1	Yes-associated protein	2.39e-172	12.5875	9.85996	4.12499	12.0394	14.5159	8.77827	10.9227	12.0206	12.1616	13.7983	12.699	15.2981	19.5881	17.8346	14.3959	29.8284	31.8535	31.3282	32.278	25.8736	46.2086	24.1542	29.7731	26.6096
RED5V2.000672.1.1.PC	Acc00672.1	Protein OS-9 like	0	11.3879	11.0822	7.00343	19.9931	14.3011	18.3863	18.0799	15.1307	12.3337	12.4864	13.1342	12.4613	17.1996	13.6009	20.6071	40.954	49.9987	48.7488	45.9897	43.9457	58.6794	40.6639	39.0481	34.7248
RED5V2.000674.1.1.PC	Acc00674.1	Adenylate kinase	0	10.3447	11.7915	9.34084	3.93674	3.57705	4.12936	9.63494	6.82955	8.70796	9.32942	10.8923	8.23251	14.2609	14.5624	15.7392	13.3707	9.82986	8.69241	4.51541	5.15039	5.40904	3.30525	2.33913	2.79408
RED5V2.000675.1.1.PC	Acc00675.1	Transmembrane 9 superfamily member 11 like	0	25.1785	24.3518	16.8128	31.3298	28.3474	27.318	23.4595	26.2163	28.1429	27.3974	22.2122	17.109	38.3002	39.8446	39.9854	53.7217	61.3972	55.8195	45.3752	47.0125	49.2738	78.5077	81.1737	75.4717
RED5V2.000686.1.1.PC	Acc00686.1	Protein NUCLEAR FUSION DEFECTIVE like	0	14.8398	11.9508	9.33385	7.79796	8.43512	8.3252	12.2005	10.5915	10.6016	10.075	8.70897	10.0123	2.46928	1.90857	2.15541	1.16852	0.753459	0.563577	0.406765	0.0367639	0	0.160542	0	0.0461213
RED5V2.000688.1.1.PC	Acc00688.1	Protein NUCLEAR FUSION DEFECTIVE like	0	23.3278	18.8859	14.3158	13.5661	15.8359	13.8376	15.5618	15.1584	14.2788	14.7683	14.9519	19.616	3.02125	3.34267	4.47976	0.821935	1.14254	0.759806	0.84752	0.146539	0.154945	0.079989	0.212281	0.137878
RED5V2.000689.1.1.PC	Acc00689.1	ATPase	0	0.564655	1.03727	1.63923	0.579938	0.421561	0.614196	11.1164	8.03551	8.46431	13.4219	9.23934	14.7409	0.0185966	0.03441	0.0183198	0	0.0389809	0	0.198008	0.0437464	0	0	0	0.0274405
RED5V2.000705.1.1.PC	Acc00705.1	Cyclic nucleotide-gated ion channel like	9.33e-80	0.291188	0.142355	0.284654	0.328977	0.341622	0.674341	0.529415	0	0	0.554397	0	0.214777	3.63946	9.07655	6.0794	9.39538	11.2773	10.2376	8.79861	4.46682	11.0205	6.90833	11.8631	8.40561
RED5V2.000708.1.1.PC	Acc00708.1	Nucleoid-associated protein	4.62e-149	7.36692	10.6022	15.7788	20.48	22.4326	18.9774	23.6777	20.4591	18.9969	25.4253	27.4819	35.7772	23.84	35.6225	25.4349	10.5842	9.80578	11.5453	6.27943	5.39646	4.92284	3.00344	3.43356	3.98236
RED5V2.000740.1.1.PC	Acc00740.1	Protein SUPPRESSOR OF like	0	7.16014	7.81527	8.0173	20.9744	23.2088	23.8709	49.1014	41.2151	46.8955	45.7663	42.8963	43.0769	5.51872	4.60644	4.71628	2.79475	1.18599	2.47425	2.98644	4.60723	1.42898	5.85687	6.64451	7.50102
RED5V2.000744.1.1.PC	Acc00744.1	ADP-ribosylation factor	9.73e-135	11.2275	7.57982	6.18462	12.9865	14.1129	14.6513	10.9085	5.72631	6.99333	8.82188	12.679	9.8586	4.16432	3.94229	5.34258	17.0376	26.0854	25.8843	12.9468	16.5166	35.7713	24.0004	21.7814	28.1514
RED5V2.000747.1.1.PC	Acc00747.1	Protein DETOXIFICATION like	0	0.0994302	0.32406	0.259197	0	0.0777677	0.153509	0.241034	0.163839	0.0788236	0.0841362	0.32246	0.0977845	5.90752	4.69896	5.89057	1.98036	3.77529	2.82718	0.68185	1.94894	3.0911	1.01758	0.982014	3.34858
RED5V2.000750.1.1.PC	Acc00750.1	TMV resistance protein like	0	4.34367	5.38885	5.31819	11.3754	10.4259	10.1581	8.83807	7.16328	7.62076	9.05628	7.88055	6.57573	0.154782	0.0429599	0.0457436	0.289322	0.0648888	0.131332	0.0915585	0.0364107	0	0.059625	0.189885	0
RED5V2.000755.1.1.PC	Acc00755.1	Zinc finger protein	1.26e-104	38.3092	39.641	27.2956	0.88328	0.917232	0.646629	0	2.62255	1.59375	0.425291	0.543323	0	4.12717	2.13377	3.70701	6.54006	9.15998	5.14985	19.1	11.5648	18.7197	27.4329	23.9921	21.6729
RED5V2.000758.1.1.PC	Acc00758.1	DNA repair protein	0	1.86048	2.35411	3.79794	2.3492	1.15555	1.4573	2.71932	3.71937	1.43152	1.59746	2.86156	3.87463	0.237887	0.220085	0.117173	0.196175	0	0.189231	0.0703587	0.839402	0.147926	0	0.72959	0.175509
RED5V2.000759.1.1.PC	Acc00759.1	Homoserine dehydrogenase	0	10.4433	11.605	9.30306	9.36235	11.6876	10.3178	12.8957	12.0473	12.0582	9.63621	9.77476	10.3318	4.62918	5.03538	5.15178	4.53625	3.97878	5.75207	4.23921	5.1942	3.42056	6.34208	6.2572	5.4588
RED5V2.000761.1.1.PC	Acc00761.1	Afadin- and alpha-actinin-binding protein	0	61.7404	52.7379	63.7731	36.248	42.6171	44.611	5.21917	4.7213	3.11841	6.61608	5.78795	7.16396	2.42791	2.44155	1.97581	4.33325	5.60551	3.95594	2.58097	2.44182	3.15079	2.71094	1.77464	2.95949
RED5V2.000763.1.1.PC	Acc00763.1	VIN3-like protein	0	21.9469	22.9607	19.3304	60.2767	60.6883	62.8962	32.1611	32.7101	29.3599	26.4917	29.6268	28.3286	11.8787	15.2488	11.3259	19.2244	15.7745	16.8742	16.9033	24.8851	16.019	20.521	19.9958	20.977
RED5V2.000764.1.1.PC	Acc00764.1	uncharacterized protein	6.75e-137	1969.87	2032.57	2075	1944.1	1700.86	1898.63	835.552	867.985	904.433	967.437	1053.78	1242.93	221.143	241.08	239.435	500.98	414.965	467.961	447.678	383.688	465.887	374.363	376.698	392.98
RED5V2.000766.1.1.PC	Acc00766.1	Apyrase	0	25.6347	26.4917	22.832	2.57435	2.88216	2.88583	3.53868	3.16804	2.20155	2.44032	3.94028	1.78574	0.541738	0.930798	0.457436	0.808401	0.648888	0.779786	0.824027	1.22886	1.7806	1.24219	0.949423	0.685174
RED5V2.000769.1.1.PC	Acc00769.1	Thioredoxin-like	0	102.945	121.794	123.706	38.1403	41.5011	47.1134	13.2607	9.78638	9.23067	16.4654	22.6824	21.7494	31.0287	21.111	29.3955	20.7941	22.7878	23.9015	16.2108	19.7796	17.4637	13.087	11.7315	13.1172
RED5V2.000774.1.1.PC	Acc00774.1	Glutamate dehydrogenase	0	4.78906	3.44416	6.46138	3.66665	3.29682	3.43718	7.72363	9.92937	8.70694	5.97816	7.41266	6.77276	2.32286	4.05929	2.75442	6.00683	5.00427	6.06794	77.4045	65.9759	60.0241	259.384	233.484	256.621
RED5V2.000789.1.1.PC	Acc00789.1	TNF receptor-associated factor like	0	0.256796	0.219698	0.470688	0.435182	0.527228	0.0743368	0.622514	0.119009	0.152682	0.122229	0.117114	0	1.15127	0.903736	0.75609	1.11243	0.877531	0.99905	0.619101	1.23101	1.95244	1.92627	1.04619	2.36799
RED5V2.000794.1.1.PC	Acc00794.1	Fatty acyl-CoA reductase	0	2.27852	1.93258	2.17372	1.79885	2.44772	2.03438	4.492	3.15515	3.91729	3.9374	5.17483	1.2149	0.059672	0.303636	0.117568	0.0328059	0	0.0316447	0	0.0350928	0	0	0.0813385	0.308174
RED5V2.000795.1.1.PC	Acc00795.1	Lipid phosphate phosphatase	0	1.00163	1.44943	1.37082	0.905292	1.22212	0.695881	0.242811	0.24757	0.52407	0.508538	0.438529	0.886548	15.2405	15.4698	13.6839	12.1134	10.7704	12.5621	4.43035	2.25353	2.43696	1.6215	2.25549	1.28505
RED5V2.000796.1.1.PC	Acc00796.1	DEAD-box ATP-dependent RNA helicase	0	0.884553	1.2033	1.16547	2.99803	2.12064	3.42896	3.16983	1.8061	1.73784	1.75733	1.63702	2.26934	8.4433	6.92205	8.31763	5.23935	8.98055	12.5904	5.04392	8.21023	10.1367	10.5734	9.11605	10.4233
RED5V2.000800.1.1.PC	Acc00800.1	Calcium load-activated calcium channel like	4e-106	0.539952	1.16147	1.47794	1.58606	1.77372	0.625217	1.70161	4.53759	1.7978	2.46725	4.07132	4.30122	0.234736	0	0	0	0	0.124483	0	0.138047	0	0	0.319967	0.173184
RED5V2.000807.1.1.PC	Acc00807.1	UDP-glycosyltransferase	0	2.94172	1.91751	3.79877	0.984732	0.72433	0.925154	1.14451	1.07718	0.950096	0.322678	0.441677	0.482171	17.2884	20.0481	16.0201	9.50466	11.5832	9.37754	4.01593	3.85333	2.99442	2.93964	2.04451	3.08684
RED5V2.000815.1.1.PC	Acc00815.1	Actin	0	0.388251	1.47627	0.253026	5.99469	4.75741	6.0441	4.23532	6.07765	5.48887	9.25364	4.66927	7.00013	6.09507	7.59091	4.94204	51.8099	40.392	34.7594	9.65143	17.4261	21.8077	19.1447	24.4132	19.8552
RED5V2.000816.1.1.PC	Acc00816.1	Protein like	0	8.25807	13.1977	12.9902	13.8762	14.9506	13.9306	8.84082	10.102	8.07526	9.73687	7.54506	10.3269	5.92271	7.62915	8.16838	6.81284	5.5389	5.94351	3.01837	5.68017	4.47618	3.68556	3.7261	6.99147
RED5V2.000817.1.1.PC	Acc00817.1	Plastid-lipid-associated protein	0	18.1184	17.0379	17.816	8.24807	9.75298	8.45351	5.29645	5.46613	3.29513	6.69625	5.70311	8.41139	1.44792	0.696577	1.31226	0.636821	1.03191	1.1057	2.05558	1.08994	1.15247	0.594951	1.0263	0.769141
RED5V2.000818.1.1.PC	Acc00818.1	Delta(12)-fatty-acid desaturase	0	4.2465	1.53625	2.82282	3.69413	4.08523	4.96624	20.1766	31.6978	31.2067	27.435	22.775	26.3101	24.4608	17.0795	21.4598	23.5972	15.1401	14.5872	59.0786	53.3614	30.8228	74.6117	70.6482	73.6853
RED5V2.000833.1.1.PC	Acc00833.1	Transcription factor bHLH48 like	0	5.15437	2.3824	3.38968	1.37641	1.70418	2.06178	0.567955	0.752813	1.28156	0.475804	0.455891	1.38247	9.72705	7.86837	5.8196	19.2627	17.0799	18.4729	12.5922	15.574	14.2506	16.4137	22.4915	19.9137
RED5V2.000837.1.1.PC	Acc00837.1	hypothetical protein	0	16.4614	26.6402	14.3264	16.5571	13.6822	9.50053	13.5101	15.7519	18.3474	18.798	14.2459	19.0308	6.78618	7.00477	5.35919	10.915	6.7009	3.80698	12.0759	7.65202	7.46322	4.96906	6.72742	5.62739
RED5V2.000840.1.1.PC	Acc00840.1	DNA-binding protein like	0	2.70093	4.4919	2.12213	4.13512	3.64256	4.41349	5.32365	2.93237	4.44243	4.29329	4.60479	1.19158	0.82303	1.29445	1.05401	0.723965	1.20762	0.523754	0.746499	0.354948	0.272953	0.598865	0.67312	0.121443
RED5V2.000842.1.1.PC	Acc00842.1	Calcium-dependent protein kinase	0	36.5533	39.6223	43.259	67.0476	67.2069	69.2441	51.1755	46.2228	41.4123	47.5119	54.407	40.4195	172.614	199.987	168.39	41.2191	44.8479	41.7516	109.082	101.591	120.201	117.464	125.772	119.428
RED5V2.000848.1.1.PC	Acc00848.1	Extracellular matrix protein	1.35e-76	0.144306	0	0.141068	0	0	0	0.17491	0.178338	0	0	0.175498	0	7.52817	11.1727	6.33461	0.517346	0.657501	1.66345	3.52541	3.50494	1.56042	1.40972	2.13784	2.31423
RED5V2.000849.1.1.PC	Acc00849.1	40S ribosomal protein like	0	56.5725	50.8244	73.7183	20.5509	23.1366	23.3122	43.3827	59.2199	42.0013	50.3614	40.8796	48.0231	8.18949	13.6735	5.42042	8.37155	5.49856	4.68227	21.5724	10.686	17.5054	13.5555	19.2737	17.5597
RED5V2.000852.1.1.PC	Acc10208.1	uncharacterized protein	0	2.78494	2.95587	2.95529	0.62099	0.902804	0.615242	0.932722	1.04158	0.675403	0.720924	0.66847	0.810842	0.935911	0.478995	0.470799	0.0218952	0.0208701	0.0844806	0.0471166	0.445009	0.123825	0.281265	0.135716	0.0881488
RED5V2.000854.1.1.PC	Acc00854.1	Magnesium-chelatase subunit ChlH like	0	23.983	20.5139	24.1239	0.532063	0.276258	0.313557	0.442389	0.538363	0.434013	0.567873	0.544107	0.29526	5.83501	3.66994	5.74817	8.62481	7.45659	10.1246	5.05628	5.35803	6.42926	1.8074	1.41282	1.92591
RED5V2.000863.1.1.PC	Acc00863.1	Serine/threonine-protein kinase	0	48.3615	49.6245	50.6281	79.7266	78.9557	80.6967	49.0979	47.9909	48.0735	35.4236	40.8262	43.6401	28.5554	36.5611	36.1128	58.9366	48.8657	52.6682	74.7939	79.711	106.378	86.7988	86.8844	82.4166
RED5V2.000869.1.1.PC	Acc00869.1	Serine/threonine-protein kinase	0	0.253207	0.445633	0.346536	3.01324	2.11905	2.15007	0.777498	0.604984	1.7865	0.385668	1.00593	0.647443	0.110078	0.101841	0.180733	0.201726	0.0961409	0.175127	0.130229	0.280525	0.296617	0.235578	0.150047	0.406068
RED5V2.000873.1.1.PC	Acc00873.1	Proteasome subunit beta type-6 like	4.31e-177	31.3113	21.8389	17.6151	46.3664	46.2195	42.2852	45.1767	41.0665	30.7968	32.0028	38.3294	49.2218	4.54234	5.64916	6.82214	12.7728	12.6431	12.0837	8.28104	6.21851	3.05609	7.07566	3.95859	2.74693
RED5V2.000874.1.1.PC	Acc00874.1	Auxin response factor like	0	29.0986	27.8106	31.6484	3.73501	6.07994	6.67321	7.72543	4.87702	4.92291	4.91447	4.7088	3.42701	8.35146	5.67509	7.23862	0.996581	1.20437	0.102997	0.325513	0.418807	0.281802	0.353303	0.507419	0.191056
RED5V2.000876.1.1.PC	Acc00876.1	Methyl-CpG-binding domain-containing protein	0	34.2674	37.9878	35.2542	74.3316	80.1832	86.691	32.8841	35.3394	31.868	34.6158	35.179	38.5577	9.40067	7.79421	10.6777	14.4597	16.2055	16.3996	24.6133	23.2016	24.2131	23.4824	19.326	17.7371
RED5V2.000882.1.1.PC	Acc00882.1	SART-1 family protein	0	6.81596	7.06925	11.403	7.58352	9.81848	10.0702	9.3909	8.16751	8.39233	5.71645	6.69437	3.33461	11.9651	16.5872	13.3758	14.8883	12.5205	14.2817	18.3932	14.757	14.8572	15.99	14.0599	15.6075
RED5V2.000884.1.1.PC	Acc00884.1	Isoamylase like	0	10.1688	9.54646	10.1188	6.36212	5.46596	5.48855	4.93507	4.33085	5.97375	7.3534	5.71535	5.34887	12.0646	13.83	12.0802	7.93993	8.76805	9.7604	8.85558	9.68458	9.03541	10.8837	10.5633	10.5253
RED5V2.000893.1.1.PC	Acc00893.1	Choline monooxygenase	0	1.15649	1.77153	0.904434	0.827497	0.678399	0.98202	1.21486	1.47688	1.55858	1.02754	0.797002	1.64916	9.97157	7.28727	10.1121	10.4113	13.1294	10.9316	5.35325	10.1023	7.29487	4.78809	7.25297	6.30587
RED5V2.000894.1.1.PC	Acc00894.1	Calcium-transporting ATPase	0	31.2133	32.4408	30.8331	33.5646	34.8723	34.849	21.4976	20.2811	19.7093	18.2403	19.4147	12.346	43.2625	40.7139	39.0471	58.5313	57.0633	66.1069	29.9855	40.3006	28.5022	31.1114	31.46	30.0436
RED5V2.000906.1.1.PC	Acc00906.1	Plasma membrane ATPase	0	18.1165	19.6	16.1576	147.092	139.986	141.365	143.528	128.637	136.587	149.217	134.126	109.192	11.1717	9.54594	13.1444	81.1708	85.1506	102.429	317.292	391.103	383.558	590.582	568.448	549.742
RED5V2.000911.1.1.PC	Acc00911.1	Oligouridylate-binding protein like	0	30.8631	33.8708	26.3993	28.6226	28.6963	30.0263	19.3792	22.3641	21.2824	24.1302	23.7492	18.5986	43.9606	38.0315	47.011	141.493	142.842	117.275	159.604	150.746	166.221	210.751	200.979	204.168
RED5V2.000912.1.1.PC	Acc00912.1	RING-box protein like	7.05e-87	4.11089	2.81361	2.54514	1.70294	0.48229	0.634674	0.332182	0.338693	1.95535	0.521786	1.83314	2.02143	8.63789	13.5029	11.8837	11.6265	8.27264	7.10809	13.743	5.95576	14.0766	5.54579	5.68413	7.47166
RED5V2.000913.1.1.PC	Acc00913.1	Transmembrane protein	0	17.5538	19.1054	12.3732	15.3957	15.6624	14.549	10.0224	13.8154	12.7989	11.4335	12.2471	16.0139	31.9308	25.4074	25.1743	27.2704	20.0477	24.8673	38.964	28.5809	42.5833	61.3726	55.0217	60.821
RED5V2.000918.1.1.PC	Acc00918.1	12-oxophytodienoate reductase	0	39.2428	36.8398	59.3749	5.67568	5.41074	4.48199	1.69698	1.83202	2.30141	2.19519	2.30363	4.1914	70.219	83.431	54.4044	16.9279	13.2272	8.73393	20.4374	15.0022	12.8015	13.8495	9.4556	14.066
RED5V2.000931.1.1.PC	Acc00931.1	Casein kinase 1-like protein	0	46.8387	56.9039	46.0211	44.862	39.1822	40.3307	23.0727	16.8216	18.3764	18.1861	19.7483	12.2791	84.0895	81.3986	83.3128	196.498	178.905	204.643	54.5666	69.6437	70.5955	69.2704	69.6424	66.1976
RED5V2.000944.1.1.PC	Acc00944.1	uncharacterized protein	5.09e-110	0.10728	0	0	0	0.125861	0.124221	0	0	0	0.136168	0	0.158257	8.86129	15.2098	10.1077	19.4867	21.7516	16.3237	9.37993	5.21129	7.83033	4.79092	4.92687	4.47316
RED5V2.000948.1.1.PC	Acc00948.1	BTB/POZ domain-containing protein	0	20.0677	18.017	20.0615	10.3236	11.9938	9.00235	0.0305957	0.218368	0.300164	0.704868	1.16655	0.670263	16.3234	13.909	13.5941	40.2705	44.3946	44.2281	62.4788	53.1132	43.6042	37.658	39.9385	34.1256
RED5V2.000953.1.1.PC	Acc00953.1	BTB/POZ domain-containing protein	0	16.3675	11.3543	16.8047	8.88421	8.36751	6.10563	2.84466	5.19814	5.18291	5.88041	4.59641	4.49626	6.36025	8.70386	5.71082	4.58939	3.81904	2.0378	1.17571	0.896146	2.18349	1.23355	0.857931	0.78208
RED5V2.000954.1.1.PC	Acc00954.1	BEL1-like homeodomain protein 4	0	0.770388	1.07966	1.95806	1.59567	0.662801	0.743368	0.778142	0.761659	0.977164	1.10821	0.90568	0.113646	0.195367	0.129105	0.109977	0.0920632	0.146255	0.20721	0.165094	0.065654	0.0694202	0.0358376	0.11413	0.0411824
RED5V2.000956.1.1.PC	Acc00956.1	Serine/threonine receptor-like kinase NFP	0	0.603946	0.59051	0.74441	0.355994	0.123226	0.273646	1.87782	2.661	2.06084	3.46625	3.03377	5.22935	0.0285388	0.0792095	0.084342	0.0313796	0.059821	0.151344	0.135052	0	0.0709852	0.109937	0.077802	0.0842216
RED5V2.000966.1.1.PC	Acc00966.1	BES1/BZR1 protein	0	37.7057	41.2426	61.4494	34.4626	36.5115	30.0795	37.0357	43.9916	41.1668	67.5117	58.5554	79.8292	18.8407	15.2067	19.772	15.8599	13.7111	13.5789	36.2456	28.8018	18.2863	26.1309	30.5589	30.523
RED5V2.000969.1.1.PC	Acc00969.1	Homeobox-leucine zipper protein like	3.51e-157	1.23068	0.526445	0.751917	0.695196	0.631679	1.06877	0.372921	0.380231	1.46344	0.585778	1.77733	2.60974	0.0835971	0.0773413	0	0.183837	0	0.265994	0	0.0983262	0.103967	0.107344	0.227901	0.493411
RED5V2.001005.1.2.PC	Acc01005.1	Dihydroflavonol 4-reductase	0	1.22535	1.10593	0.829282	0.212979	0.165874	0.054571	0.285619	0.232974	0.280211	0.299097	0.171947	0.0695231	5.22457	13.9796	6.7615	7.8848	4.88518	4.7264	9.0291	2.83157	6.1791	5.65633	5.58556	5.3662
RED5V2.001007.1.1.PC	Acc01007.1	Pre-mRNA-splicing ATP-dependent RNA helicase	0	5.70208	7.10501	7.47749	6.55989	7.58707	6.48173	12.2635	11.0429	11.3698	10.9886	11.7973	8.87316	2.49401	2.23746	2.94082	3.49016	4.15845	2.4448	8.71758	8.13361	3.94763	5.483	4.68728	5.40859
RED5V2.001009.1.1.PC	Acc01009.1	Mannan endo-1,4-beta-mannosidase	0	25.5494	26.4872	33.3872	13.0742	18.5137	18.577	6.14804	3.29679	3.84238	7.58272	8.17926	12.3046	17.0284	11.9761	15.367	129.762	112.859	106.588	206.142	226.463	249.814	202.085	211.128	208.664
RED5V2.001009.1.2.PC	Acc01009.1	Mannan endo-1,4-beta-mannosidase	0	12.925	12.3436	13.8103	8.48972	8.59566	10.1804	2.18597	2.55385	2.63605	4.24442	3.56415	3.04844	8.49377	7.93372	6.27551	38.255	40.1875	41.5352	124.545	103.649	104.161	110.324	106.594	125.632
RED5V2.001014.1.1.PC	Acc01014.1	Salicylate carboxymethyltransferase	0	8.71172	9.9594	7.5991	0.151419	0.31448	0.0517303	0.216601	0	0	0.0567055	0.108665	0.0659041	3.30174	2.38084	3.06127	0.587271	0.814221	0.926972	0.631879	0.91376	0.905791	0.561128	0.92659	0.35823
RED5V2.001016.1.1.PC	Acc01016.1	UPF0261 protein like	0	1.37233	1.30234	1.49937	1.86963	1.3259	1.26189	1.41876	1.29693	1.82387	1.84433	1.47262	2.02443	0.614149	0.16234	0.388934	0.144703	0.36781	0.0930542	0.674677	0.103194	0	0	0	0.0647297
RED5V2.001017.1.1.PC	Acc01017.1	Abscisic acid 8'-hydroxylase	0	4.22281	2.63612	0.984382	1.43124	0.685967	1.42928	2.4017	2.89036	3.39915	2.35011	2.33077	2.53967	0.388343	0.0979862	0.104335	0.271727	0.0740016	0.0374441	0.417667	0	0	0	0	0
RED5V2.001018.1.1.PC	Acc01018.1	Protein HYPER-SENSITIVITY-RELATED like	0	2.71776	4.92572	3.85556	1.38545	0.699909	1.18969	1.12483	2.08895	1.30059	3.49165	2.86183	2.05347	1.98118	1.46634	1.91621	0	0.188764	0.152821	3.11094	1.9913	4.70385	0.601299	0.343705	0.053152
RED5V2.001025.1.1.PC	Acc01025.1	BZIP transcription factor	3.52e-110	23.0918	27.5003	27.4949	3.46198	7.7037	4.81543	3.31624	2.9755	2.86304	4.30619	3.59359	5.48906	59.8286	51.9401	67.1402	24.0641	27.4253	34.1877	52.0654	63.3748	68.3416	151.509	169.427	188.847
RED5V2.001038.1.1.PC	Acc01038.1	Beta-galactosidase	0	12.0154	11.2073	11.522	58.1338	53.4545	61.2381	6.40334	5.25608	6.07799	7.35911	7.32945	4.38898	21.2049	14.2677	19.6437	286.762	285.764	342.038	9.46576	11.0686	10.3373	4.04566	4.40769	5.16899
RED5V2.001039.1.1.PC	Acc01039.1	Thioredoxin H-type like	3.65e-82	2.95205	6.18508	3.71032	20.4873	14.3481	15.6261	21.2983	29.0123	40.62	55.6691	59.3229	55.9901	48.8899	76.0452	61.5573	533.701	551.628	406.889	386.261	228.218	379.066	326.247	328.418	336.128
RED5V2.001045.1.1.PC	Acc01045.1	Floral homeotic protein like	3.97e-170	40.2994	37.647	55.1954	52.9145	54.0215	55.9792	75.4023	72.7966	76.1102	59.813	72.5982	106.287	22.7973	25.7141	18.2279	16.4822	14.9741	13.5802	9.05179	6.15253	6.60257	7.01754	5.64031	5.06888
RED5V2.001059.1.1.PC	Acc01059.1	Histone like	2.66e-116	28.5126	27.2256	50.2457	18.7459	24.8365	20.7587	79.2904	110.66	77.1088	69.4758	60.0737	87.4983	55.7587	80.8312	52.1722	71.2234	50.7266	42.5404	40.0946	24.0146	28.6145	27.5478	30.3735	31.0445
RED5V2.001066.1.1.PC	Acc01066.1	Zinc finger, RanBP2-type protein	0	9.82642	12.4122	10.1252	4.86071	5.2345	4.42825	6.63119	8.00838	6.25299	5.79799	6.26591	3.1342	18.3576	18.5861	18.4824	11.4889	13.4317	15.3682	10.5176	11.2713	10.3384	10.2295	9.99351	9.62554
RED5V2.001072.1.1.PC	Acc01072.1	Ferredoxin--NADP reductase, leaf isozyme like	0	53.4765	45.9967	37.9518	0.151419	0.209653	0.103461	1.51621	1.04902	0.796874	0.113411	0.543323	0	95.7019	85.6204	78.4928	12.3327	14.4524	14.8316	10.8568	5.711	9.35984	2.24451	2.31648	2.7942
RED5V2.001074.1.1.PC	Acc01074.1	Oligopeptide transporter like	0	2.39739	2.59746	2.47027	10.6632	12.0613	11.1789	12.1207	10.7034	8.60378	7.04537	5.62105	7.5829	5.28156	4.58229	4.87921	2.16806	3.56727	3.21166	1.52739	1.7394	1.37208	0.753539	1.82381	0.865921
RED5V2.001080.1.1.PC	Acc01080.1	Proteasome subunit alpha type-7 like	0	105.927	71.9383	74.5385	179.29	175.927	182.773	155.431	193.945	181.263	211.114	182.13	286.832	31.4044	34.0388	28.4928	65.2415	80.6872	59.9998	52.5011	47.0266	67.9742	52.0677	47.7353	51.7786
RED5V2.001082.1.1.PC	Acc01082.1	3-dehydroquinate synthase	0	0.741207	0.390232	0.780311	0.193245	0	0.330097	0.207323	0.422774	0.338996	0.796057	0.27736	0.0841084	21.9983	19.9508	21.9151	31.3423	34.8108	40.4857	24.046	15.5245	25.9713	17.3461	17.1468	15.2699
RED5V2.001083.1.1.PC	Acc01083.1	Rac-like GTP-binding protein RHO1 precursor	5.85e-147	2.88247	6.03931	5.15253	3.90784	5.02426	2.09795	4.19254	1.9338	5.77801	3.55412	4.80758	2.30831	9.48784	9.10909	6.96588	13.5817	15.0096	12.2465	6.56539	7.26422	11.7997	9.42456	10.7367	9.77353
RED5V2.001096.1.1.PC	Acc01096.1	Prolyl 4-hydroxylase	0	37.5613	34.3066	36.0588	55.7763	58.7779	61.3976	79.6045	88.3223	84.65	94.4948	86.2319	76.2294	24.4449	25.4426	21.4924	36.42	46.5001	37.7235	35.5714	39.5339	58.5984	46.2985	50.7308	44.1858
RED5V2.001097.1.1.PC	Acc01097.1	Phospholipase D delta like	0	2.34585	1.73423	1.41695	1.07735	1.11876	1.10418	0.832203	0.754235	0.544297	0.532567	0.626251	0.590824	10.0324	10.0871	10.1486	3.96572	4.49696	4.11114	7.01349	6.31449	4.89798	4.04566	5.22707	5.10782
RED5V2.001108.1.1.PC	Acc01108.1	Epithelial splicing regulatory protein	0	4.12655	4.81567	6.37626	3.08298	3.98234	4.70112	4.75969	4.52397	4.66957	4.5619	3.3187	5.9892	0.506359	0.468467	0.142521	0.238613	0.0758139	0.0767222	0.171158	0.0850822	0.269889	0.0928852	0.0986022	0
RED5V2.001110.1.1.PC	Acc01110.1	Toxin CSTX-10 like	0	5.6167	6.46608	6.64194	11.7701	7.01464	10.752	7.08239	6.71741	7.64851	9.14139	6.16973	8.08515	18.6087	16.3508	14.84	30.6916	30.0286	25.5325	18.9867	21.7716	24.8573	21.1765	21.7418	20.4122
RED5V2.001111.1.1.PC	Acc01111.1	Serine/threonine-protein kinase	0	14.1907	12.3413	15.7623	63.5933	71.2592	66.1066	40.8119	39.8987	47.6306	50.1926	49.8666	48.2176	27.3173	27.1439	26.8326	35.8782	31.1651	30.2349	28.6594	26.1614	34.5653	35.8408	34.1556	34.1657
RED5V2.001114.1.1.PC	Acc01114.1	Glutamate receptor 3.6 like	0	0.0384588	0.0188016	0.0375959	0.238974	0.2256	0.311724	0.116538	0.0950577	0.0914651	0.122037	0.187088	0.340401	3.05129	2.26223	2.2647	1.30984	0.898055	1.08614	2.44779	2.01569	2.62516	2.7641	3.19062	2.55957
RED5V2.001115.1.1.PC	Acc01115.1	Protein PIN-LIKES like	0	8.07599	8.3497	8.99022	134.416	142.076	149.665	112.734	108.975	114.138	124.43	132.099	152.766	226.152	170.102	204.665	360.735	392.792	405.782	641.229	763.515	789.504	877.002	881.235	848.476
RED5V2.001117.1.1.PC	Acc01117.1	MLO-like protein	0	0.402249	0.3933	0.0907437	0.104873	0.145206	0.0716568	0.187522	0.191198	0.110383	0.0785484	0.0376305	0.182581	34.0327	33.5705	29.0207	76.9855	79.8664	63.5244	175.056	128.275	103.596	196.434	193.581	193.575
RED5V2.001118.1.1.PC	Acc01118.1	Monosaccharide-sensing protein	0	1.74555	0.950577	0.97199	8.43749	8.99513	8.82674	2.54425	2.94911	2.41726	2.13145	2.33783	3.84619	99.8276	77.2495	100.826	127.535	139.409	125.491	85.6859	104.423	109.966	83.6269	91.8183	81.6061
RED5V2.001119.1.1.PC	Acc01119.1	Eukaryotic translation initiation factor 6-2	1.86e-180	50.2418	54.3812	45.3662	34.1567	28.7997	27.4548	28.3652	29.3024	26.6752	36.3605	38.805	39.3332	99.5817	110.21	90.8329	42.0281	44.428	49.1769	96.8444	91.3243	117.055	63.2887	74.3007	71.3846
RED5V2.001120.1.1.PC	Acc01120.1	uncharacterized protein	0	138.244	129.064	115.57	39.294	35.2649	41.7067	47.2229	43.1423	41.8186	39.2335	38.6584	45.2173	286.478	249.085	295.86	184.445	213.312	219.764	144.877	170.092	231.499	131.392	123.96	114.989
RED5V2.001129.1.1.PC	Acc01129.1	uncharacterized protein	0	1.52576	1.18879	2.00423	3.09738	4.55896	4.05788	3.35193	2.62215	2.63644	3.75218	3.3632	2.39143	20.3913	18.362	20.6494	7.86306	7.46778	8.4916	9.87038	10.7578	5.51023	10.1807	14.551	9.71097
RED5V2.001134.1.1.PC	Acc01134.1	Auxin response factor like	0	59.5297	56.7506	50.3862	114.981	117.771	116.803	81.7167	71.0045	84.9415	73.5221	65.6837	57.3219	36.9344	30.0173	39.0046	43.3012	49.0338	50.6367	32.0418	42.0406	34.3182	45.4045	41.6739	41.8162
RED5V2.001135.1.1.PC	Acc01135.1	Uroporphyrinogen-III synthase	0	0.675112	0.609316	0.812262	0.645381	0.913894	0.420926	0.692398	1.41194	2.77891	1.18648	1.70524	2.83451	8.07111	4.54294	4.00329	5.89566	3.13517	1.37685	14.8237	5.51002	2.66737	10.0014	13.9252	13.242
RED5V2.001142.1.1.PC	Acc01142.1	Expansin-A13 like	0	23.5006	33.4702	33.4636	4.06383	4.29037	3.1932	1.88928	3.70445	2.35254	2.73937	5.17655	5.21781	16.6149	18.0239	15.8541	19.4151	19.9402	13.1993	8.01675	8.43002	4.943	6.94419	6.92753	7.97984
RED5V2.001144.1.1.PC	Acc01144.1	Protein REVEILLE like	0	21.9098	22.669	25.2886	5.26904	7.5185	4.70096	9.7604	9.16387	10.2539	9.88029	7.50814	9.25573	17.4673	11.8756	16.2015	12.8308	13.7588	13.2275	22.3043	21.4027	18.1407	12.7832	11.0349	14.9587
RED5V2.001145.1.1.PC	Acc01145.1	UTP--glucose-1-phosphate uridylyltransferase	0	228.36	218.892	150.264	163.211	151.158	150.418	596.059	588.987	575.852	615.794	646.641	698.858	104.474	86.322	115.866	103.492	133.182	118.626	91.2677	81.4099	102.425	152.27	143.524	143.829
RED5V2.001160.1.1.PC	Acc01160.1	uncharacterized protein	0	36.2889	41.5603	45.0863	46.9625	43.355	40.2853	67.8751	81.9736	74.9362	67.2381	67.0179	54.8713	52.806	54.9537	56.1985	60.1051	52.3805	55.6933	47.1269	67.5243	63.1581	76.6092	81.0779	79.447
RED5V2.001161.1.1.PC	Acc01161.1	Centromere protein like	5.18e-102	12.0527	14.4418	12.8218	4.40543	8.0405	6.29385	5.01282	5.54916	6.46353	7.64907	8.04747	8.88989	1.92637	0.950513	1.13862	3.10658	1.21137	1.90694	0.455802	0.453155	0	1.15433	0.700218	0.947493
RED5V2.001174.1.1.PC	Acc01174.1	Legume lectin domain protein	0	1.59175	1.03756	1.00277	2.79737	2.61441	2.74417	0.600233	0.961711	1.05155	0.493866	0.301126	0.5218	0.115331	0.0711339	0.265101	0	0	0.0815485	0	0.0452172	0	0	0	0
RED5V2.001187.1.1.PC	Acc01187.1	DnaJ domain protein	0	0.0421358	0	0	0.238019	0	0	0.0510719	0	0.150315	0	0.256218	0.0621576	0.366358	0.466046	0.586471	1.00707	0.335971	0.485709	1.46281	1.29272	0.51258	1.29367	0.624226	1.0136
RED5V2.001198.1.1.PC	Acc01198.1	uncharacterized protein	1.93e-79	1.20789	2.00773	3.8966	8.59726	12.1871	8.25194	4.53859	3.13479	4.59629	15.9447	16.7464	28.1532	37.4143	31.5782	21.7265	42.7264	19.3999	14.2021	180.005	116.27	46.8574	76.5305	88.2197	98.4045
RED5V2.001203.1.1.PC	Acc01203.1	ATP synthase subunit b 1 like	0	19.4744	17.5686	20.8142	8.56596	15.2316	11.6657	11.9596	8.98507	8.8925	12.524	13.8945	9.03977	7.7889	4.4385	6.28294	6.82656	3.90418	6.94409	0.93483	1.99157	0.772134	1.08711	2.00031	1.74894
RED5V2.001206.1.1.PC	Acc01206.1	uncharacterized protein	0	16.4137	21.5463	19.3434	18.6344	17.0261	15.1921	12.138	8.00794	9.23362	16.3813	11.267	5.09539	13.9103	10.177	10.9225	6.81555	8.63146	9.4139	2.44442	5.27119	2.38867	7.17458	5.39479	4.85228
RED5V2.001208.1.1.PC	Acc01208.1	Protein SENSITIVE TO PROTON RHIZOTOXICITY like	0	20.9352	20.2204	32.1304	18.2788	25.6573	19.3733	10.6545	11.4406	9.84679	14.5529	10.6903	16.6004	14.0304	17.8054	13.3214	11.9762	12.0443	9.05582	10.538	5.97127	4.82145	2.42977	2.01313	3.06455
RED5V2.001212.1.1.PC	Acc01212.1	Trigger factor like	7.95e-143	1.17676	1.5615	2.05421	9.59119	9.46681	16.1564	2.95453	3.2202	2.19893	8.21498	11.6534	17.6073	6.02933	6.25428	6.83953	34.4533	42.7977	32.3617	17.2923	21.2749	17.7236	22.6396	20.4218	14.9626
RED5V2.001216.1.1.PC	Acc01216.1	CMP-sialic acid transporter 5 like	0	7.70031	10.9244	8.36392	27.5772	30.3495	29.5461	11.8955	8.95654	11.3112	24.1471	15.7304	15.7397	1.69568	2.42909	1.67044	3.1275	3.72635	3.94504	3.42977	2.89516	3.12927	3.79281	3.72801	4.03562
RED5V2.001219.1.1.PC	Acc01219.1	VQ motif-containing protein	0	2.05713	1.2755	2.01097	5.61184	7.82893	5.28684	10.2169	9.11501	11.6344	16.1122	15.1328	21.3904	19.8493	11.0486	16.9216	35.136	30.1191	21.0526	119.608	95.8235	55.8822	66.24	74.9255	72.659
RED5V2.001222.1.1.PC	Acc01222.1	Ribosome production factor like	0	43.1056	39.1266	38.3197	27.9676	26.3782	30.4524	25.3254	28.9092	30.0311	30.7868	39.9388	36.183	19.6972	19.091	15.9998	15.9585	13.9179	9.89588	19.1564	18.6968	22.3479	21.2989	18.3705	21.1974
RED5V2.001224.1.1.PC	Acc10558.1	NF-kappa-B essential modulator like	0	1.05629	0.774596	1.54889	1.2431	1.41997	0.662511	0.613483	1.06064	0.968221	0.893819	0.9367	0.324629	4.08982	4.7795	5.5133	13.4382	14.4885	13.546	18.9862	21.239	21.565	22.1426	21.8428	19.9748
RED5V2.001227.1.1.PC	Acc01227.1	hypothetical protein	5.01e-109	1.96992	0.963046	1.71175	0.989138	0.641975	0.887053	0.928549	0.540999	0.260276	0.555637	0.532383	0.807214	4.87668	25.6399	2.92933	16.0863	12.0921	9.20924	26.1734	11.3319	35.6501	24.2842	17.348	30.012
RED5V2.001228.1.1.PC	Acc01228.1	Inositol-3-phosphate synthase	0	82.522	68.4552	78.9545	124.452	123.246	130.065	117.97	127.618	111.98	111.102	103.076	99.4681	14.0116	14.8562	13.2564	596.271	579.369	604.445	551.786	510.563	539.895	160.278	176.383	148.41
RED5V2.001232.1.1.PC	Acc01232.1	uncharacterized protein	4.03e-115	0	0	0.205686	0.237712	0.123425	0	0	0.130014	0	0	0	0.155193	0.800374	1.48096	1.01374	1.63437	1.55785	2.0616	4.46392	1.34485	4.83478	2.20228	1.24684	1.68715
RED5V2.001233.1.1.PC	Acc01233.1	Ribosome biogenesis protein	0	45.7068	35.7401	40.8294	17.8063	18.633	22.8825	19.177	21.7254	24.7248	23.2366	22.9276	29.0627	19.8308	20.4802	17.1992	13.0394	11.5313	14.3947	15.7447	15.5757	9.99625	14.1279	14.279	16.2349
RED5V2.001242.1.1.PC	Acc01242.1	Dipeptidase	1.57e-179	6.00408	11.1406	7.4034	5.7041	5.28299	5.60917	7.85631	5.81801	5.43586	8.48684	5.14452	11.2726	28.4006	22.0905	31.6304	26.8248	32.3304	24.0664	26.3183	20.5835	21.5798	18.6625	20.4177	18.0539
RED5V2.001246.1.1.PC	Acc01246.1	2-oxoglutarate-dependent dioxygenase DIN11	0	8.06062	7.15658	7.10989	11.0431	11.5763	11.6937	23.3584	21.2972	22.2551	18.9335	18.8172	18.3146	2.97055	2.79483	4.95989	2.4912	2.95502	5.60704	5.65868	6.86942	11.0831	3.87901	4.59817	5.6462
RED5V2.001272.1.1.PC	Acc01272.1	G-protein beta WD-40 repeat protein	0	9.9452	10.0306	7.24774	5.64321	6.75361	6.79529	4.64256	4.59515	7.45792	2.53033	3.6775	1.91647	1.31459	0.923421	0.76742	1.25807	1.35226	0.671319	2.21765	3.89415	1.27159	5.93929	5.50845	4.38241
RED5V2.001273.1.1.PC	Acc01273.1	Dof zinc finger protein like	2.11e-178	3.1093	8.30968	6.07906	0.0780622	0.0810629	0	0.586245	0.426954	0.903799	1.31552	1.00837	0.815423	1.42682	0.764237	0.443868	0.660567	0.708346	0.39824	0	0	0.0933937	0.192855	0.102362	0
RED5V2.001275.1.1.PC	Acc01275.1	Protein yippee-like	1.94e-78	22.8596	33.3776	29.1997	0.688699	0.715172	1.94109	8.68174	11.4887	10.1484	18.7631	11.1203	18.8843	6.95652	8.42803	2.12116	6.00992	3.81904	2.63508	1.56762	1.55852	0	2.55217	2.70926	1.4664
RED5V2.001276.1.1.PC	Acc01276.1	Molybdate-anion transporter like	0	128.088	133.106	125.455	79.5127	75.1569	77.2427	83.0807	81.1759	77.2266	82.6108	83.1454	72.2691	334.12	379.778	335.647	166.734	168.175	196.107	44.0668	55.2712	48.5186	38.8147	40.5763	40.8111
RED5V2.001277.1.1.PC	Acc01277.1	ATPase family AAA domain-containing protein	0	24.0438	23.1022	28.7908	25.9422	29.5259	33.3799	35.7985	42.0009	41.7491	34.8478	33.0859	44.7963	14.7839	16.1036	14.2521	14.5653	16.2052	16.3035	25.9947	20.792	24.0089	23.3374	19.5356	20.8806
RED5V2.001279.1.1.PC	Acc01279.1	Cytochrome b5 like	2.14e-98	125.5	140.305	140.042	240.86	226.169	217.348	122.395	136.289	128.409	169.106	173.193	223.622	55.5307	61.2131	65.6968	76.5034	73.3345	67.3905	66.9388	41.6903	64.3268	35.7367	32.7469	37.386
RED5V2.001289.1.1.PC	Acc01289.1	Thaumatin-like protein	0	2.44598	1.74385	0.99629	0.921135	0.119568	0.472039	0.49412	1.13356	0.666552	0.194039	0.247891	1.95447	0	0	0	0	0	0	0	0	0	0	0	0
RED5V2.001312.1.1.PC	Acc20345.1	Unconventional myosin-XVIIIa like	0	1.82217	1.98161	1.61769	1.89058	1.57061	2.62663	3.31292	3.19402	4.20093	2.87924	2.62306	1.45372	4.58726	4.97313	4.85741	3.17742	2.79569	3.60078	10.0173	9.19848	7.21293	7.058	6.72114	5.12878
RED5V2.001324.1.1.PC	Acc01324.1	uncharacterized protein	4.59e-68	23.6105	17.7707	14.4462	9.21135	7.37335	10.6209	9.05888	5.87773	7.47346	8.19276	3.92494	7.76776	1.8461	1.36636	1.09117	1.21792	0.773934	1.37061	1.09203	0.868548	1.14796	0.711152	0	2.17923
RED5V2.001338.1.1.PC	Acc01338.1	Tocopherol O-methyltransferase	0	1.29915	5.03718	4.94861	0.607341	0.420458	0.829959	1.46607	1.21799	1.33177	0.45489	1.08963	1.38779	10.3706	11.1261	10.3122	6.26359	11.3794	10.4313	6.39375	8.36096	8.23507	2.3132	2.85377	1.65239
RED5V2.001354.1.1.PC	Acc01354.1	Protein like	0	35.749	27.4417	32.2389	58.8699	53.1004	57.1893	33.0681	34.2975	31.5719	28.4591	31.336	21.9733	137.407	125.653	119.414	86.8783	89.8954	94.8884	136.688	133.289	123.98	92.1945	79.9057	86.7502
RED5V2.001356.1.1.PC	Acc01356.1	Abscisic acid receptor like	1.73e-137	38.0486	42.9453	46.7078	135.892	126.922	128.313	166.088	134.565	116.969	139.541	122.399	168.385	20.3905	20.804	23.4661	33.9446	43.9395	45.5775	33.9303	41.1299	51.0733	47.716	39.0936	44.7094
RED5V2.001372.1.1.PC	Acc01372.1	Reticulon-like protein	0	28.5526	22.4347	21.2962	32.7676	30.7001	25.0013	37.4985	62.7666	50.201	52.1119	60.0425	39.5529	27.0392	50.4204	30.4321	60.5398	63.7991	65.5293	76.4919	75.1414	111.598	125.118	115.536	105.947
RED5V2.001377.1.1.PC	Acc01377.1	Late embryogenesis abundant protein	8.33e-140	284.554	245.668	224.504	75.4269	66.5072	62.1806	82.7846	91.2653	90.2526	100.453	120.441	178.712	110.789	111.684	105.85	2.95872	1.55597	1.67303	51.3744	51.7309	46.5052	25.9738	31.7463	30.3952
RED5V2.001385.1.1.PC	Acc01385.1	uncharacterized protein	2.56e-125	7.48964	10.382	27.3401	32.2397	33.8127	35.6774	34.7033	44.4052	33.0317	33.8139	25.0197	22.3767	2.36988	1.33459	1.82708	2.83237	1.40388	2.8414	2.68181	1.21193	2.30661	1.45538	2.24721	1.5204
RED5V2.001390.2.1.PC	Acc01390.2	Septum site-determining protein like	0	9.59816	6.71051	10.3412	67.0446	77.1288	65.0099	77.5581	125.696	99.837	80.825	71.606	112.434	4.09414	4.77362	3.14921	9.99003	6.52456	3.56904	18.2465	14.9742	12.7642	16.4195	23.0108	16.0546
RED5V2.001393.1.1.PC	Acc02673.1	Receptor-like protein kinase	0	4.56504	5.00923	3.83901	3.91876	4.16295	5.40133	1.90883	2.02015	2.53642	1.64467	1.45462	0.911619	8.88295	7.79729	9.17761	6.50351	6.74401	8.13462	5.53649	7.03333	7.65235	14.9116	14.1756	14.578
RED5V2.001406.1.1.PC	Acc01406.1	Interleukin-16 like	1.19e-174	0.135888	0	0.132839	0.0767612	0.0797119	0	0.741181	0.251903	0	0.0862396	1.15682	1.50344	0.664597	0.478227	0.363725	6.49557	7.27498	4.9342	15.2884	24.0588	13.1327	8.62864	9.4617	8.39005
RED5V2.001408.1.1.PC	Acc01408.1	Sn1-specific diacylglycerol lipase	0	9.94302	9.08547	8.55352	11.1925	10.1805	11.6806	8.50194	7.0153	5.15936	4.08443	3.95746	2.77352	13.5179	20.9772	12.8134	17.7584	14.5795	18.5052	16.132	11.8785	13.9283	15.4404	12.4805	17.6851
RED5V2.001424.1.1.PC	Acc01424.1	RHOMBOID-like protein	0	2.7629	2.5955	3.44233	1.59133	0.635576	1.12913	5.38444	3.14669	3.73639	4.05698	5.46842	5.91385	6.00566	9.04251	7.25033	1.81272	4.68988	3.55955	9.89136	7.61783	10.398	11.5674	14.6871	11.9894
RED5V2.001443.1.1.PC	Acc01443.1	Collagen alpha-1(III) chain like	0	16.0083	17.0618	18.2734	17.2994	15.748	13.8733	21.1508	22.6098	20.3365	20.9499	23.338	15.5477	23.9363	24.6445	24.9107	29.1113	29.9003	22.0635	38.9933	24.5947	26.7448	26.7809	26.1461	31.8115
RED5V2.001475.1.1.PC	Acc03574.1	60S ribosomal protein	3.92e-150	21.0447	25.0437	26.0314	2.91982	3.24863	3.58037	10.6842	12.0343	12.4575	14.7616	13.5264	16.5435	39.5247	66.1268	32.8094	26.9137	28.0719	19.524	22.49	20.6485	27.0105	23.1218	25.4338	20.2792
RED5V2.001476.1.1.PC	Acc01476.1	Protein deltex like	0	18.0441	16.3489	18.8544	1.31375	1.41129	1.34647	8.35955	5.94656	8.29663	10.5354	12.1426	13.9006	1.22024	1.57244	0.515178	2.6355	3.79101	2.35732	0.25779	0.307551	0.108398	0.783433	0.415826	0.578747
RED5V2.001504.1.1.PC	Acc01504.1	uncharacterized protein	3.2e-99	36.2878	51.4243	44.791	52.9328	63.051	64.6228	73.0742	89.4078	79.4741	50.7234	87.4252	102.318	22.8397	19.6294	18.3194	20.859	20.1441	31.5047	28.9402	20.8451	44.7027	16.8273	21.2654	21.7309
RED5V2.001511.1.1.PC	Acc01511.1	RING-H2 finger protein	2.85e-149	4.13748	7.21832	8.48582	27.5882	36.4533	28.5572	27.1398	41.2068	34.1506	20.6975	29.1056	28.483	30.243	17.2937	21.9755	115.757	105.07	106.516	188.181	143.22	171.502	156.92	149.753	162.759
RED5V2.001512.1.1.PC	Acc01512.1	Transcription factor RF2b like	0	1.68357	1.41095	3.57371	8.42335	8.91644	9.02305	4.83917	5.76627	8.29391	9.28029	9.2429	7.30874	12.9129	12.4786	11.5362	21.2112	19.5607	17.5216	11.0092	10.2688	12.4834	13.5601	11.9006	15.891
RED5V2.001513.1.1.PC	Acc01513.1	Expansin-A8 like	0	0.328761	0	0	188.015	216.456	216.529	140.904	162.762	160.129	181.353	162.489	217.368	7.00328	5.48749	5.49107	90.1261	88.3034	88.3001	42.6947	54.6345	60.3459	90.2934	110.462	89.208
RED5V2.001519.1.1.PC	Acc01519.1	CBL-interacting protein kinase	0	6.27307	9.49054	9.41297	33.9191	38.1304	38.082	11.4521	11.7723	11.573	13.1721	14.6301	14.5853	16.1888	19.1824	24.4055	118.339	110.535	120.251	110.865	96.8887	128.058	95.0384	86.5082	95.3021
RED5V2.001521.1.1.PC	Acc01521.1	Fructose-1-phosphate phosphatase	0	56.6993	50.7536	48.0368	179.46	174.962	170.697	261.205	244.108	237.705	222.596	229.53	277.702	70.7948	70.0933	79.3881	115.082	127.167	100.115	81.6635	94.2245	110.502	73.8525	73.7749	71.1217
RED5V2.001527.1.1.PC	Acc01527.1	P60-like protein	0	23.9681	25.0731	26.5282	20.741	20.8545	19.5283	37.8372	37.8586	38.7668	38.0507	40.0465	37.5602	14.6478	17.7637	18.4468	15.3659	14.605	10.2452	23.4648	20.8607	21.9096	25.4172	22.7185	22.899
RED5V2.001538.1.1.PC	Acc01538.1	uncharacterized protein	0	6.21687	4.78313	3.23794	0.805993	1.13589	0.472039	3.76767	1.07059	2.30263	3.23398	2.78877	2.78136	18.221	14.808	15.9312	0	0	0	1.507	0.521129	0.0688779	0.640037	0.603938	0.490327
RED5V2.001539.1.1.PC	Acc01539.1	SNF2 domain-containing protein	0	1.35356	1.46078	1.09849	0.894445	0.808979	1.0498	0.619102	0.52077	0.364428	0.372782	0.279532	0.301394	0.111026	0.102718	0.0410152	0	0.0436361	0.0441588	0.0820943	0.0652941	0.0345198	0.0534617	0.0378348	0
RED5V2.001550.1.1.PC	Acc01550.1	LOB domain-containing protein	6.7e-127	54.5132	22.6179	39.8516	5.35543	8.00826	3.95195	8.15873	5.03806	6.98963	3.48969	3.22835	4.05578	5.25495	10.3907	2.63912	0	0.431963	0.437138	0	0.363578	2.69104	0	0.561803	0.304079
RED5V2.001565.1.1.PC	Acc01565.1	Protein ESKIMO like	0	11.539	8.9177	13.8805	0.546436	0.85116	0.680056	0.209373	0.597735	0.369736	0.175402	0.294108	0.407712	5.81991	7.1213	4.40169	6.02767	7.94922	6.73026	4.75309	3.6214	8.07856	3.13389	2.76379	2.49319
RED5V2.001573.1.1.PC	Acc01573.1	Protein EARLY FLOWERING like	1.62e-98	8.45084	9.89212	21.5257	5.24442	5.44601	5.92633	3.60672	5.73676	8.20916	2.71938	5.79015	3.16051	68.8205	58.1652	60.9146	19.06	18.0321	13.1716	39.179	16.2805	31.6939	27.4079	27.5079	29.9684
RED5V2.001577.1.1.PC	Acc01577.1	Cytochrome P450 90A1 like	0	13.0926	15.4807	17.2635	12.3073	9.72418	12.9664	2.50136	3.30296	3.25859	10.6923	10.2036	8.98319	1.6546	1.7689	0.68821	5.57918	2.85167	3.00283	6.91647	6.48708	7.59086	3.96593	5.51313	5.47973
RED5V2.001581.1.1.PC	Acc01581.1	30S ribosomal protein	9.26e-78	16.0179	11.2876	11.5675	8.4777	8.97287	6.18246	6.12185	12.4837	12.8699	10.8067	16.4968	13.4112	4.86195	7.54523	5.09859	3.96632	2.30125	3.49324	2.59767	2.58258	2.73073	2.01388	2.5654	3.23992
RED5V2.001585.1.1.PC	Acc01585.1	Auxin transporter-like protein	0	0.725503	0.912038	0.844314	0.0780622	0.0810629	0	0.0837492	0.170782	0.0821636	0.0877012	0.0840308	0.152892	3.04137	2.81378	3.95782	0.743137	0.550936	2.03103	0.844006	0.618288	0.980634	0.144641	0.562993	0.886468
RED5V2.001586.1.1.PC	Acc01586.1	Syntaxin-31 like	0	7.17095	6.05095	9.41074	13.1511	11.467	13.365	15.8357	14.6286	15.419	13.8399	13.7983	13.8389	4.85769	5.72885	4.15435	5.34124	3.02114	5.71835	6.25218	5.46243	7.16994	5.89485	8.14953	7.40414
RED5V2.001587.1.1.PC	Acc01587.1	uncharacterized protein	0	17.2758	14.9961	11.0358	3.60724	1.93984	3.49903	4.07736	2.74803	4.27136	4.34213	2.28822	4.12131	6.94031	6.07697	11.7816	16.1481	13.5736	17.351	15.9818	15.8161	20.0372	15.1978	17.0623	16.2757
RED5V2.001588.1.1.PC	Acc01588.1	uncharacterized protein	0	42.5753	50.1895	37.4682	63.2058	61.8215	63.5052	94.9474	93.3741	91.591	99.4944	99.4752	101.015	29.6896	28.1532	32.223	47.495	44.3158	49.8028	61.2152	61.329	80.2261	80.4905	82.0269	69.8756
RED5V2.001594.1.1.PC	Acc01594.1	Sedoheptulose-1,7-bisphosphatase	0	3.26959	5.9081	4.93594	0.794888	0.194222	0.335459	1.25411	0.716069	0.738221	0.420254	0.704665	0.305266	17.4977	16.6044	18.2564	6.62746	2.78145	6.53599	2.60756	3.70345	5.31443	3.63879	4.16932	3.78324
RED5V2.001600.1.1.PC	Acc01600.1	GDP-fucose protein O-fucosyltransferase protein	0	0.121013	0.177482	0.059149	0.136718	0.248453	0.525461	0.550041	0.261717	0.143901	0.191999	0.551891	0.490918	3.18941	4.01543	4.08128	1.84383	4.44545	2.75502	3.15087	2.43645	2.86246	2.44879	2.59951	2.95955
RED5V2.001601.1.1.PC	Acc01601.1	Syntaxin-81 like	0	2.10242	1.70468	2.45626	4.69257	4.09087	4.21569	1.24307	3.29533	2.86591	4.10045	3.55466	1.13467	9.75299	8.50754	11.2549	15.4423	12.675	8.74826	8.50544	8.6527	6.65386	10.5912	7.36881	8.14129
RED5V2.001603.1.1.PC	Acc01603.1	Proline transporter like	0	20.8974	18.8883	15.6534	76.0558	64.2434	64.4695	39.5742	39.5782	42.5807	39.8567	40.0645	44.6426	8.54196	9.8969	9.67312	38.8857	48.1512	43.3938	14.639	11.3146	12.3111	17.7852	18.1726	17.6106
RED5V2.001606.1.1.PC	Acc01606.1	E3 ubiquitin-protein like	2.3e-152	17.7454	14.537	21.0198	3.25106	4.68893	3.70227	2.42216	3.45749	5.32291	3.6525	4.56897	4.48083	7.29753	8.7608	6.41868	29.039	24.3106	20.9162	36.3837	41.2816	37.9233	38.9321	47.1309	39.739
RED5V2.001615.1.1.PC	Acc01615.1	UDP-glycosyltransferase	0	19.9979	23.1973	26.6612	17.5724	21.3172	19.4625	10.0779	11.0284	10.1428	27.2479	21.7054	33.8356	0.0779014	0.144144	0	0.256968	0.0408229	0	0	0	0	0	0	0.0574743
RED5V2.001616.1.1.PC	Acc01616.1	UDP-glycosyltransferase	0	7.15199	8.7411	13.0741	5.61569	8.139	5.50712	3.98764	5.56838	4.7626	10.4849	8.61095	13.5046	0.0388653	0	0	0.0854681	0	0	0	0.045713	0	0	0.0529771	0.0573482
RED5V2.001618.1.1.PC	Acc01618.1	UDP-glycosyltransferase	0	2.00256	1.92304	3.25105	1.25242	1.63619	1.73909	1.25697	1.63516	0.850465	1.45246	1.13073	1.58257	0.0388653	0	0.0765737	0.0854681	0.0407334	0	0	0.045713	0	0.0998108	0	0
RED5V2.001622.1.1.PC	Acc01622.1	Gamma-glutamyl phosphate reductase	0	28.9566	28.0015	19.9147	21.8866	18.7578	18.6712	13.0481	15.0159	14.3134	12.5107	9.77754	10.2854	34.0629	30.0752	41.6045	27.0589	32.2595	31.782	22.9818	30.3967	30.0223	27.6696	27.6567	31.4319
RED5V2.001623.1.1.PC	Acc01623.1	Mitochondrial glycoprotein	0	11.545	15.7524	14.9842	0.368454	0.382617	1.05737	6.24568	10.8822	7.75624	7.61668	6.34601	15.9725	5.95479	7.27998	8.51989	1.3251	4.60645	1.80451	2.51603	3.08508	2.29226	2.91288	3.18879	3.03349
RED5V2.001626.1.1.PC	Acc01626.1	Protein phosphatase	0	31.1827	27.2123	28.5653	154.769	194.089	165.533	29.8206	34.0921	27.0691	30.4497	32.3563	30.9278	142.802	159.936	157.523	105.785	105.069	82.1601	137.835	125.489	121.695	86.5217	82.7047	83.9578
RED5V2.001630.1.1.PC	Acc01630.1	E3 ubiquitin-protein like	0	62.0922	69.3769	53.3748	84.9767	85.8877	83.7479	70.8091	61.788	72.4964	72.6588	76.2879	91.7413	16.5517	16.0517	19.8705	25.8653	31.9056	24.9497	33.1189	25.2896	37.9925	26.6522	25.0281	22.3813
RED5V2.001647.1.1.PC	Acc01647.1	CASP-like protein	1.4e-147	3.83204	3.8265	6.13715	16.212	13.8699	11.1401	11.0683	14.0058	12.0222	19.2487	19.038	32.1134	13.2033	14.0189	14.2289	5.84601	5.94381	5.26314	7.96742	4.0648	3.08573	6.71328	4.95229	3.53036
RED5V2.001653.1.1.PC	Acc02898.1	2-oxoglutarate dehydrogenase	0	20.1716	22.5493	22.7634	48.1949	49.7477	50.6344	58.8492	56.7657	56.2156	45.8142	44.7126	34.9398	12.2895	12.0925	12.6025	17.9026	16.737	21.0982	15.4633	21.1106	14.3557	23.2249	23.2821	22.8723
RED5V2.001661.1.1.PC	Acc01661.1	Sulfate transporter 4.1 like	0	12.6069	16.3355	10.2278	7.40102	7.90668	9.93192	7.36896	6.66887	5.35203	7.47742	6.24742	6.81326	8.78446	8.1034	11.3533	18.9517	20.5875	20.644	27.2388	29.6712	27.2008	30.7152	30.7904	28.9473
RED5V2.001666.1.1.PC	Acc01666.1	Pectate lyase 4 precursor	0	42.3381	50.8568	48.206	27.1901	34.8043	34.237	34.9456	31.4423	37.2042	39.026	37.9303	26.7358	7.90042	12.6924	8.83457	7.39556	7.21717	9.56832	7.07317	5.90194	7.50188	10.0761	6.47597	9.6884
RED5V2.001675.1.1.PC	Acc02920.1	Adenylate kinase	0	14.5157	12.3956	25.7077	21.3512	24.8259	25.5938	33.8744	34.0142	35.811	35.1738	30.492	40.4624	12.8566	9.19333	10.6973	8.56064	9.98509	9.61578	18.24	15.8447	18.2188	22.0992	25.0652	22.2962
RED5V2.001682.1.1.PC	Acc01682.1	Transcription factor bHLH77 like	0	13.9713	14.3297	13.3429	24.4271	25.8384	23.5903	4.24578	5.47344	6.3199	4.1906	2.10554	3.32612	2.58181	3.40073	3.10379	2.74257	6.2832	5.75511	2.69205	2.57347	2.28572	1.91045	2.62452	1.09769
RED5V2.001685.1.1.PC	Acc01685.1	Aldo-keto reductase	0	119.265	120.83	149.166	1895.23	2166.35	2107.49	1799.69	2023.42	1501.98	609.553	643.421	733.188	258.111	337.079	276.093	58.1203	81.0471	77.8106	84.599	67.4437	122.25	50.2768	50.2112	52.3016
RED5V2.001695.1.1.PC	Acc01695.1	Proteasome inhibitor like	0	16.3628	14.4593	16.8201	11.2442	9.63139	9.11524	18.947	21.681	15.1782	19.5556	20.9938	18.4975	25.7283	26.5734	26.9708	23.72	26.7728	24.2416	38.5357	33.9991	39.3696	28.0145	28.5725	29.2168
RED5V2.001699.1.1.PC	Acc01699.1	Universal stress protein	2.1e-119	2.20088	3.52132	6.84568	3.27766	2.22998	4.40184	7.63916	12.487	11.3013	10.7932	10.5848	19.9228	8.15456	10.4615	9.42561	19.9649	34.9837	29.5216	41.162	41.4345	75.9938	51.7963	62.0982	56.9542
RED5V2.001700.1.1.PC	Acc01700.1	uncharacterized protein	0	5.78746	5.31459	6.19277	12.1493	15.0478	11.1388	4.83456	6.47577	5.71953	9.08307	7.51401	6.97999	30.5151	28.9001	32.4893	4.01884	8.32953	6.40088	28.3581	25.694	23.2566	46.2778	53.3551	52.866
RED5V2.001702.1.1.PC	Acc01702.1	Peptidyl-prolyl cis-trans isomerase	0	12.5396	14.1887	14.2107	11.1393	11.0336	14.1392	16.3021	14.6533	15.5425	13.9909	13.3131	7.75727	8.57278	8.13463	7.84969	8.54999	5.32754	8.10163	4.7785	5.68798	4.54487	4.76306	5.61803	5.47342
RED5V2.001712.1.1.PC	Acc02953.1	E3 ubiquitin-protein like	2.23e-129	27.2792	24.0647	31.6578	7.40351	8.04568	7.67615	4.34087	3.95511	4.53051	4.83586	2.40941	5.50792	9.52381	9.73055	11.4216	0.728475	1.90952	1.75672	4.115	1.16889	0.82396	1.59511	0.677314	2.9328
RED5V2.001714.1.1.PC	Acc01714.1	Zinc finger protein	2.29e-143	10.9262	5.58437	4.45043	5.33042	9.41976	8.72194	8.22698	8.18364	6.39791	6.82912	8.85864	5.6169	84.0248	78.9855	76.2161	2.07726	1.50858	2.67165	66.4129	39.6798	40.1659	38.0051	45.372	34.912
RED5V2.001717.1.1.PC	Acc01717.1	Tubulin beta-8 chain	0	4.56	5.13625	5.38487	3.83291	6.80493	4.77319	7.64947	6.94282	6.46353	7.96414	6.52169	5.2738	0.317183	0.513532	0.585866	0.348756	1.20505	1.4718	0.515964	0.699501	1.33133	0.254551	0.162131	0.234012
RED5V2.001718.1.1.PC	Acc01718.1	Heme-binding-like protein	1.16e-144	6.52262	7.25441	12.9119	19.7123	18.1743	14.822	15.8119	19.2454	13.2826	22.8707	29.8461	34.2784	3.81035	5.65674	2.44423	2.04611	1.39308	0.563908	5.87073	10.9437	11.9021	8.76139	8.8175	10.0681
RED5V2.001721.1.1.PC	Acc01721.1	60S ribosomal protein L35a-1	5.93e-80	10.2457	16.6492	27.2261	3.09762	6.77198	5.34699	19.9397	24.0757	17.1598	17.4005	19.8313	14.6884	58.9707	102.586	53.4579	39.8357	33.0394	31.6055	43.4182	46.1176	51.8839	40.2776	43.1843	34.0192
RED5V2.001722.1.1.PC	Acc01722.1	Neutral ceramidase	0	5.41469	4.35756	5.23211	4.16452	4.54449	3.78596	4.31645	3.1142	4.03661	2.00895	2.33011	3.8402	16.8172	13.1715	16.8345	16.5251	17.5069	13.6596	5.83753	5.93674	4.56019	8.92255	11.1378	9.3515
RED5V2.001725.1.1.PC	Acc01725.1	E3 ubiquitin-protein like	0	18.497	15.4678	18.1839	35.0777	34.0195	36.7164	30.764	29.3904	30.3056	32.4364	33.9119	29.3891	12.5078	7.76118	11.6144	15.124	12.515	14.4684	21.101	17.7339	19.3152	19.0207	27.3511	20.9652
RED5V2.001727.1.1.PC	Acc01727.1	Ataxin-3 like	0	21.3193	22.3213	25.0918	21.4931	21.4691	19.5809	40.4813	35.7515	32.4613	35.3391	44.8774	35.5479	12.2089	9.77709	9.11737	10.2486	12.1766	8.91114	11.4153	10.1138	7.42861	10.0299	7.42621	10.9446
RED5V2.001733.1.1.PC	Acc08625.1	MRNA guanylyltransferase	0	11.9374	12.9558	12.113	13.7024	14.4252	14.9007	15.6845	12.7168	14.1384	11.7276	10.598	11.1998	30.9821	25.9989	27.8625	11.1842	12.2923	11.7515	25.6637	23.5919	24.7517	22.9901	21.6463	19.4504
RED5V2.001741.1.1.PC	Acc01741.1	BAHD acyltransferase	0	199.503	186.464	298.726	145.653	213.825	197.109	36.2004	56.2458	43.6185	180.452	170.236	198.338	65.3733	58.2787	70.5797	4.77819	3.12874	3.7674	8.047	6.0002	8.78817	8.20024	11.6409	12.0996
RED5V2.001742.1.1.PC	Acc01742.1	Sulfoquinovosyl transferase	0	11.2128	13.4692	13.5918	47.9207	41.945	44.2919	41.6653	40.4232	45.6384	58.9614	56.1821	50.5202	24.6514	26.2213	23.9415	29.9383	36.4555	29.1371	18.9897	26.6195	30.8746	27.5854	25.961	27.949
RED5V2.001745.1.1.PC	Acc01745.1	GDSL esterase/lipase	0	2.34814	2.08332	4.0808	0.736908	1.17336	0.805613	1.15954	1.02105	1.75808	1.04867	0.899018	3.78465	7.60889	10.0564	11.2667	5.04056	8.37087	5.61402	12.0769	12.5627	12.8719	5.76507	6.18433	5.99725
RED5V2.001748.1.1.PC	Acc01748.1	Auxin transporter-like protein	0	1.75081	3.45728	2.44983	4.30509	6.04132	3.2198	7.69788	6.53356	5.71512	6.05674	5.80326	13.8253	8.13373	5.48846	7.1673	4.06144	1.9552	1.1476	1.01524	0.702152	1.43846	1.054	1.83089	0.990978
RED5V2.001764.1.1.PC	Acc01764.1	Chlorophyll a-b binding protein	0	763.014	650.561	969.661	27.7938	27.8669	23.7384	13.2527	22.1907	16.9808	22.7912	23.6141	25.1674	1126.15	1049.75	1246.89	617.267	681.509	535.93	151.01	109.829	132.118	46.6318	45.9412	50.79
RED5V2.001765.1.1.PC	Acc01765.1	High mobility group B protein	1.49e-159	78.6021	82.4374	112.393	8.48972	8.28709	8.61417	8.01523	8.07946	4.82531	5.24591	10.9666	2.54961	158.196	177.413	197.357	106.324	90.133	96.8432	63.2872	43.3233	85.9291	29.4686	26.0501	17.9561
RED5V2.001767.1.1.PC	Acc01767.1	Protein root UVB sensitive like	0	3.61775	4.94591	4.60067	4.41276	5.37116	4.93046	4.65663	3.79832	3.99741	4.67319	3.54315	5.57295	16.4931	13.1664	11.0717	8.30226	9.40877	8.93101	6.4218	6.67099	8.35189	8.39979	6.68759	7.95819
RED5V2.001783.1.1.PC	Acc01783.1	RING finger protein	0	9.93156	15.8782	14.3663	8.03624	10.5495	9.47963	3.9855	6.13689	7.02211	6.30294	6.4472	9.10724	61.4091	52.158	51.2268	73.2155	80.2598	86.172	64.6264	56.5307	71.4743	63.2135	47.7186	53.2701
RED5V2.001786.1.1.PC	Acc01786.1	LIMR family protein	0	23.3407	16.0063	16.4095	24.7803	24.4575	26.4342	33.3677	27.1857	30.5307	26.4603	21.62	32.2148	39.1982	27.2951	41.7984	73.6292	95.3122	83.4437	67.5463	77.2088	75.112	98.033	92.0355	79.5805
RED5V2.001791.1.1.PC	Acc08649.1	DnaJ subfamily B member like	0	11.1268	11.02	13.3151	12.2457	16.9927	16.327	18.2534	18.0185	13.8586	11.3227	14.2319	11.7445	17.5141	30.3333	15.3021	29.9178	24.5292	22.114	42.7971	34.2719	35.4599	45.5137	49.0966	49.1481
RED5V2.001807.1.1.PC	Acc01807.1	Pyruvate decarboxylase	0	543.758	505.499	575.833	763.95	814.747	853.745	5273.59	5477.49	5570.85	6116.13	5979.67	6671.91	368.145	323.659	361.199	2176.28	2229.3	1941.63	7897.78	6191.83	6675.6	11836.2	12616.1	12858.4
RED5V2.001816.1.1.PC	Acc03003.1	Ethylene-overproduction protein like	0	0.520713	0.884276	0.669775	3.18914	3.29565	2.98297	4.7502	4.38607	4.48102	4.43518	5.58275	4.97271	2.54669	1.92898	3.13965	4.78161	4.96358	6.09716	10.1134	11.7363	8.14958	14.4764	15.8547	14.8774
RED5V2.001818.1.1.PC	Acc01818.1	Lectin-domain containing receptor kinase	0	0.144519	0.235506	0.259006	0.136061	0.0565165	0	0.49631	0.476271	0.315061	0.51973	0.292929	0.142127	0.602096	0.871889	0.386827	0.575678	0.137182	0.0832952	1.64143	1.26241	0.879032	0.840357	1.2846	0.61804
RED5V2.001820.1.1.PC	Acc03011.1	40S ribosomal protein like	0	101.902	99.4764	116.51	50.5553	47.986	48.9917	98.7584	88.9108	85.5505	77.3577	91.4479	116.199	66.1211	100.666	68.8491	68.1711	67.5714	69.0054	40.1227	43.9756	70.0769	41.8091	33.8687	44.8299
RED5V2.001821.1.1.PC	Acc01821.1	Ferritin-3 like	0	2.76056	4.01733	2.19655	49.0305	47.9777	49.657	145.824	161.456	131.077	158.491	164.662	193.387	6.34943	9.36012	6.80481	6.29099	6.21585	4.0702	54.0682	33.8118	39.8298	103.212	105.57	108.824
RED5V2.001828.1.1.PC	Acc01828.1	BRCA1-A complex subunit Abraxas like	0	13.2906	15.0441	18.0894	26.2769	27.9466	24.8005	37.6709	39.8622	39.1459	38.2157	37.0515	50.2968	6.6668	5.80811	8.75676	17.2265	11.4707	9.95825	24.5162	23.0669	8.01488	19.4753	25.6721	21.724
RED5V2.001830.1.1.PC	Acc01830.1	Macrophage migration inhibitory factor like	1.98e-81	103.954	111.075	120.75	56.3427	64.8854	69.7044	70.6592	67.5099	55.9096	48.8116	53.7097	77.7778	3.39683	3.006	3.78274	1.62389	4.48882	2.81954	3.31976	1.38968	1.83674	0.568922	1.00656	1.52546
RED5V2.001831.1.1.PC	Acc01831.1	Protein SIEL like	0	7.25307	6.15285	6.62098	4.57177	3.33935	3.91132	5.88164	4.02621	6.3208	5.20158	3.94123	3.41475	2.04993	1.81032	1.11986	0.79914	0.839853	1.52194	1.71968	1.6001	0.278119	1.57934	1.60034	1.31991
RED5V2.001836.1.1.PC	Acc03021.1	uncharacterized protein	0	2.63735	3.14473	3.77293	2.1802	3.96201	3.50072	3.89839	4.33253	3.21264	5.87858	6.45397	7.87599	10.242	14.5206	9.84855	0.384353	0.549539	0.778571	1.19929	0.945638	1.82587	3.09709	2.90653	3.92004
RED5V2.001843.1.1.PC	Acc01843.1	D-alanine--D-alanine ligase	0	6.60844	4.14538	3.23847	1.64835	1.77212	1.6894	0.894618	0.29698	1.04097	1.02398	0.855876	1.41798	71.8044	57.9223	75.422	75.2597	87.3584	89.1766	34.4078	37.1044	35.8919	19.499	17.3426	19.2965
RED5V2.001847.1.1.PC	Acc01847.1	TOM1-like protein	0	16.4426	19.5361	15.3199	18.064	20.2218	19.1704	17.7581	12.5566	15.2104	14.6523	15.1148	13.7839	36.7762	24.6287	35.4032	37.6183	37.898	34.875	58.4682	53.316	25.229	63.8711	62.8298	59.1757
RED5V2.001861.1.1.PC	Acc01861.1	hypothetical protein	0	3.56932	2.69273	2.49737	8.59726	9.14029	7.6785	10.3655	7.94893	8.98431	8.16401	5.88328	5.37228	10.3776	11.5139	10.7857	15.8708	21.0716	15.8312	19.9186	20.8451	15.1837	26.1957	25.3654	22.9836
RED5V2.001862.1.1.PC	Acc01862.1	CBL-interacting serine/threonine-protein kinase	0	48.8085	40.403	40.9385	108.861	128.959	108.784	207.71	253.872	235.331	179.786	174.696	226.226	65.3319	51.5367	64.5182	88.7531	91.1413	91.2506	109.028	68.789	81.0004	58.6506	60.3389	69.7751
RED5V2.001864.1.1.PC	Acc01864.1	Transcription repressor like	0	3.41693	2.97705	1.85203	19.7987	22.9411	24.6792	7.79111	9.99249	9.77576	6.35525	6.33613	12.7761	1.39722	0.918468	0.507102	13.5437	9.44135	10.1394	17.8784	13.9256	17.3309	16.5719	18.9952	14.1062
RED5V2.001865.1.1.PC	Acc01865.1	Gibberellin 2-beta-dioxygenase	0	4.20662	3.60468	6.00662	216.32	227.851	225.429	119.506	127.981	124.268	135.944	145.487	231.904	1.6952	0.998039	1.31574	4.80108	9.36796	4.03181	15.9835	14.6218	24.0214	20.9099	19.6761	15.6147
RED5V2.001871.1.1.PC	Acc01871.1	Non-specific lipid-transfer protein like	5.74e-83	18.4216	13.3087	15.0069	29.3684	39.7425	49.0605	73.6839	104.218	71.802	50.1416	67.584	83.186	0.778607	1.13197	0.328722	0	0	0.117972	0.131591	0.130827	0.138332	0.142826	0	0
RED5V2.001879.1.1.PC	Acc01879.1	WRKY transcription factor 70	0	11.9203	11.4533	15.4866	0.641296	0.484325	0.537766	0	0	0.122725	0.130997	0.188272	0.45674	29.9489	21.3775	28.8954	0.986669	1.82217	0.951744	7.82941	6.39867	5.02198	1.44031	1.7583	0.993068
RED5V2.001886.1.1.PC	Acc01886.1	Receptor-like protein kinase	0	12.8344	10.487	9.59637	71.4932	67.2459	67.9484	33.0515	27.3864	31.9069	28.8427	31.4161	28.8284	37.1838	36.284	42.7419	25.8302	28.7417	29.1279	55.117	65.7191	54.23	85.3192	87.2041	77.6361
RED5V2.001889.1.1.PC	Acc01889.1	Golgin subfamily B member 1 like	0	7.83228	8.00327	8.34687	3.15507	3.42698	3.49383	4.9023	4.00664	3.58802	4.03357	5.58243	3.9776	3.83757	3.87316	3.67735	6.71294	7.78809	6.77134	7.42922	7.59124	7.20235	7.12272	9.08285	10.6045
RED5V2.001893.1.1.PC	Acc01893.1	Acid phosphatase	0	0.575525	0.875344	0.187537	7.73031	4.12626	6.44194	5.65816	6.55935	5.70312	8.0355	6.29935	2.73567	2.36301	2.37908	1.16392	0.229255	0.218523	0.589708	0.411116	0.408728	1.46939	0.803183	0.378942	1.33318
RED5V2.001894.1.1.PC	Acc01894.1	V-type proton ATPase subunit E like	2.79e-164	7.03983	4.5654	4.5645	9.90118	12.1359	8.9833	10.5354	15.4471	19.6469	16.7768	11.6192	23.3132	1.1711	1.37238	1.3844	1.80274	2.61842	0.993671	2.03203	4.22413	1.84483	7.01754	4.78894	2.88004
RED5V2.001895.1.1.PC	Acc01895.1	BTB/POZ domain-containing protein	0	44.7199	40.3537	38.3944	4.45191	3.3152	5.01307	1.63398	0.833001	1.01731	0.42777	0.472924	0.11473	22.0335	21.8705	21.0671	15.5212	21.7637	17.6912	5.06672	8.94784	5.71172	3.47323	3.34134	3.40917
RED5V2.001897.1.1.PC	Acc01897.1	uncharacterized protein	0	3.4402	3.17866	1.96736	3.51741	4.31857	3.62494	3.18989	3.84763	4.92947	2.9256	3.619	6.26749	0.299115	0.207549	0.202581	0.143889	0.137153	0.138796	0.309638	0.219885	0.11625	0.192041	0.229344	0.248267
RED5V2.001898.1.1.PC	Acc01898.1	uncharacterized protein	0	9.14466	6.78529	5.73128	1.71868	1.36362	1.2271	7.20981	6.40055	9.65465	3.94858	3.40915	2.82407	15.7348	12.959	16.8549	16.5658	18.0293	18.7772	3.75822	5.41886	2.95727	1.88448	1.94982	1.37059
RED5V2.001904.1.1.PC	Acc01904.1	uncharacterized protein	0	68.9182	72.3653	55.5416	45.0332	43.3151	42.1174	51.5874	60.4144	62.6028	66.6051	48.6428	64.0458	19.989	17.3588	18.9961	14.6253	15.3424	15.1715	16.923	16.5188	21.0706	21.8504	25.1198	20.1202
RED5V2.001916.1.1.PC	Acc01916.1	Methenyltetrahydrofolate cyclohydrolase	0	4.33637	5.21154	4.504	1.8882	0.847904	1.98753	1.97101	1.61888	2.90053	1.54801	1.04375	0.399806	7.51123	8.22089	9.6241	11.8216	7.82081	10.518	6.79537	3.86877	5.80024	6.36688	7.16027	4.92591
RED5V2.001917.1.1.PC	Acc01917.1	Protein SCARECROW like	0	2.86315	4.19918	4.22023	1.81953	2.04692	1.42453	0.48802	0.442298	0.664972	0.681399	0.598475	1.1549	0.29173	0.629764	0.335286	0.160384	0.152876	0.180492	0.460179	0.142971	0.0604689	0.0624331	0.132552	0.0358722
RED5V2.001919.1.1.PC	Acc01919.1	Crocetin glucosyltransferase	0	2.35017	3.00492	2.82761	5.84134	7.38086	6.86602	4.42627	2.94911	2.96663	6.24137	3.82555	7.57386	62.1665	51.8794	61.9768	27.2209	24.5874	24.4652	18.5494	19.0426	19.9883	10.2936	9.26664	9.50938
RED5V2.001928.1.1.PC	Acc01928.1	Protein RALF-like	1.11e-86	50.2673	52.0478	53.6185	43.0878	44.5859	52.5875	21.5616	11.6583	12.3395	9.40795	9.99759	20.079	0	0.677535	0.57715	0.805236	0.153508	0.46604	0.866401	0.86137	2.73235	0	0.199649	0
RED5V2.001931.1.1.PC	Acc01931.1	Receptor-like protein kinase	0	1.71314	1.9542	2.26394	1.29031	1.67488	1.57959	0.922871	0.784133	0.565873	0.885885	0.810227	0.748793	6.20635	4.43403	6.38571	0.0758238	0	0.0365699	0.285541	0.567767	0.0428812	0.309918	0.0939982	0.101754
RED5V2.001933.1.1.PC	Acc01933.1	Glycine-rich RNA-binding protein	3.02e-105	12.7191	10.9481	12.4337	1.351	3.57109	1.25877	4.48003	2.14957	2.1976	3.03563	5.68497	3.04697	18.5496	33.5579	26.7702	5.7161	6.56296	5.01252	9.36521	8.47703	15.2817	9.86131	7.24726	9.41429
RED5V2.001935.1.1.PC	Acc01935.1	Protein ECERIFERUM 26 like	0	0	0.0364013	0.181971	0.0841219	0	0.172434	0	0.0920193	0.0442708	0.0472546	0.0905538	0	4.36995	5.9521	4.18533	16.2389	14.4185	13.9046	19.3393	11.7075	13.1843	8.10518	7.8319	6.86608
RED5V2.001943.1.1.PC	Acc01943.1	Protein FAR1-RELATED SEQUENCE like	7e-140	0.148843	0.291063	0	0.168158	0.582074	0.057449	0.0601364	0	0	0.0629741	0.0603386	0.146379	2.42652	3.64179	1.328	4.74322	1.52589	3.14553	1.27588	1.45874	2.48128	1.731	1.47003	0.795663
RED5V2.001947.1.1.PC	Acc01947.1	Protein IQ-DOMAIN like	0	45.8195	49.3469	69.2479	75.3019	84.343	75.3109	88.115	100.799	94.2619	88.771	87.5819	103.308	7.64834	8.10466	6.30641	6.18685	4.2022	3.96665	5.81971	5.03295	2.30466	6.79245	9.18537	5.56823
RED5V2.001951.1.1.PC	Acc01951.1	Syntaxin-61 like	2.3e-180	12.1134	14.9676	18.0878	17.37	14.2896	20.0376	13.2303	12.1736	11.0012	13.0943	14.2461	12.3711	24.8116	27.9073	26.01	35.2352	40.1056	32.6069	17.7149	17.2717	28.9681	18.7628	19.1288	22.3082
RED5V2.001960.1.1.PC	Acc01960.1	Outer envelope pore protein like	0	5.09274	7.80431	6.60603	3.37473	1.4937	2.94847	1.42449	0.786723	1.28106	2.54834	2.14392	0.288949	21.3948	18.2674	23.5405	16.5608	19.2995	13.2087	12.7187	10.5791	9.0017	4.10034	4.78798	4.16214
RED5V2.001964.1.1.PC	Acc01964.1	4-hydroxy-tetrahydrodipicolinate reductase	0	25.494	22.152	21.5833	26.2483	19.5259	28.573	22.3885	21.46	22.8798	23.8723	30.7707	26.0418	8.31236	9.14133	9.52766	13.2211	15.5609	16.9671	13.9779	16.1104	10.1427	20.6087	21.022	17.7424
RED5V2.001965.1.1.PC	Acc01965.1	Microneme antigen like	1.86e-86	15.2794	15.065	16.5682	144.625	146.117	170.529	79.993	76.8006	78.1731	138.364	132.729	232.405	28.1887	22.5934	35.1925	33.6031	31.2986	30.1935	242.358	205.169	254.946	266.99	246.521	281.893
RED5V2.001966.1.1.PC	Acc01966.1	uncharacterized protein	0	82.0824	86.4905	75.727	62.9683	60.5738	62.0333	48.768	44.6972	42.7465	48.8368	43.2277	60.9753	50.6189	45.0623	62.2239	128.043	139.746	129.804	84.9513	87.2217	109.511	77.987	66.8268	74.6914
RED5V2.001967.1.1.PC	Acc01967.1	uncharacterized protein	0	60.4625	63.1302	57.6012	79.3625	72.7402	78.1569	55.6968	57.6037	54.6858	62.325	53.9232	52.0561	45.2423	54.9002	45.7067	95.4192	104.643	110.289	99.2747	116.967	119.417	109.131	92.1244	102.958
RED5V2.001978.1.1.PC	Acc01978.1	Myosin-binding protein	0	17.3586	22.2013	21.0185	14.4608	14.4767	13.3491	25.6624	20.1522	21.1629	19.7238	18.3119	14.6464	7.88464	7.03016	8.35394	10.7648	6.84058	8.86791	10.7371	13.9808	16.5899	11.042	10.2605	16.6254
RED5V2.001979.1.1.PC	Acc01979.1	Protein PHR1-LIKE like	0	35.8744	33.1742	35.3491	28.9592	27.3873	25.9704	27.324	30.6879	26.9427	31.5909	27.2071	46.2531	6.90248	12.7719	8.2087	3.69222	4.43179	3.49557	4.63479	3.07192	4.09884	3.43349	3.47529	2.66096
RED5V2.002002.1.1.PC	Acc02002.1	UbiB domain protein	0	13.2349	17.5764	12.9581	37.5674	37.1008	30.2917	52.8228	43.0814	46.4541	34.3301	35.601	34.5771	8.9173	6.52952	7.87963	20.9402	20.9226	25.8072	22.3453	20.1336	22.431	16.7728	15.484	17.8196
RED5V2.002021.1.1.PC	Acc02021.1	Alpha-L-arabinofuranosidase	0	35.3026	33.688	29.1337	25.4031	29.1084	25.2783	22.3199	17.8765	16.9416	17.2223	21.2457	14.2972	84.2941	79.6186	86.0488	83.1298	74.8496	82.282	44.3327	52.3142	54.3982	52.6823	57.7196	54.9439
RED5V2.002023.1.1.PC	Acc02023.1	Elongator complex protein	0	16.3513	12.0016	8.58342	9.26196	9.03985	8.40333	12.0544	9.74393	9.42894	7.50568	9.31634	9.71452	48.0068	30.9008	47.8678	34.9048	33.1686	35.7865	32.4296	32.7567	33.1219	19.756	22.6975	16.5239
RED5V2.002037.1.1.PC	Acc02037.1	Peroxygenase	0	4.78891	10.6094	7.05181	49.0359	49.0006	61.8389	44.4525	56.0367	50.603	54.6291	60.231	51.3292	1.84473	3.96194	2.92062	0.651972	0.552399	1.88668	2.33832	2.94467	0.983238	10.1518	9.33972	10.3048
RED5V2.002039.1.1.PC	Acc02039.1	Protein PROTON GRADIENT REGULATION 5 like	5.18e-94	5.72596	8.8847	5.84085	0.281262	0.292074	0.144134	0.301753	2.30751	0.29604	0.157996	0.454151	0.367252	15.0168	36.047	25.855	19.7842	23.2535	19.3709	43.0542	34.0524	74.0306	36.8279	22.3134	27.3485
RED5V2.002056.1.1.PC	Acc02056.1	Methyltransferase	0	74.5238	83.7397	89.9108	90.7398	83.3618	96.5195	56.3037	55.3302	53.8769	47.2048	46.7949	48.3737	24.0188	24.0552	21.0195	43.7596	52.9941	55.2366	21.5646	31.1763	26.1494	36.7803	37.4548	32.4018
RED5V2.002057.1.1.PC	Acc02057.1	Protein Brevis radix-like	7.52e-147	0.411782	0.40262	0.724575	0.744351	0.386482	0.858253	0.299467	0.610673	0.293797	1.25439	0.400632	0.36447	0.805572	1.07653	2.73345	4.92089	2.43906	3.32269	4.65931	4.10586	4.11876	4.13761	3.1722	3.16979
RED5V2.002066.1.1.PC	Acc02066.1	CASP-like protein	8.3e-107	142.496	134.636	109.292	188.2	189.183	159.444	403.306	386.317	390.854	459.403	436.677	474.496	5.09669	2.25048	8.44412	12.227	6.31287	4.79138	14.5261	7.90208	15.5583	30.045	23.8418	22.3906
RED5V2.002071.1.1.PC	Acc02071.1	Serine/threonine-protein like	0	46.6756	38.9574	45.0433	51.7187	55.1694	46.6553	34.3316	31.4301	28.7598	31.6475	30.1411	33.3239	58.4791	58.4653	58.196	61.3802	65.3229	60.0122	80.341	98.0423	105.958	79.6838	94.34	82.0511
RED5V2.002074.1.1.PC	Acc02074.1	Actin-depolymerizing factor like	5.01e-107	64.207	69.754	57.2313	12.2818	16.8723	17.3081	32.9414	41.7039	39.1852	41.9699	37.4591	50.9498	198.887	207.346	207.081	244.125	275.391	233.134	269.803	250.142	431.788	319.386	303.479	286.751
RED5V2.002089.1.1.PC	Acc02089.1	Peroxisomal membrane protein	1.19e-135	30.246	29.2302	38.309	35.2606	25.3021	26.5966	10.4137	7.04244	8.34004	11.1277	11.1951	13.5794	52.8819	61.1778	60.0733	96.0716	115.241	74.3793	59.5189	49.7594	92.0742	28.5073	29.8722	25.3072
RED5V2.002095.1.1.PC	Acc02095.1	D-cysteine desulfhydrase	0	43.4036	39.4067	31.5664	38.3465	40.8125	40.4671	25.7675	28.0141	25.6147	25.6547	24.1403	29.0442	107.561	131.616	114.366	108.163	102.503	111.853	98.4668	72.0573	101.171	45.8509	40.9783	38.8711
RED5V2.002109.1.1.PC	Acc02109.1	Heat stress transcription factor A-3 like	0	10.2234	10.2451	10.7724	3.02247	3.21338	3.28215	1.89155	1.73183	1.66638	2.26379	3.48597	2.49007	134.235	109.587	106.731	19.1061	13.0239	13.4002	36.4464	50.525	32.1143	19.3344	15.8062	15.0163
RED5V2.002112.1.1.PC	Acc02112.1	Enolase	0	157.837	128.194	128.311	85.3392	92.7374	96.1859	238.153	208.797	187.124	179.27	176.169	168.709	55.393	78.4893	63.4154	63.7469	50.9755	59.4674	63.0887	62.6756	90.5358	90.007	97.1176	93.8732
RED5V2.002113.1.1.PC	Acc02113.1	Glucomannan 4-beta-mannosyltransferase	0	0.641269	0.238858	0.477622	17.7327	17.5903	18.1744	0.370128	0.415121	0.798864	1.62789	1.11412	2.70281	2.09087	1.2896	1.53664	48.4613	56.5233	57.4468	5.81105	7.1826	5.07684	4.38943	2.75957	4.11361
RED5V2.002134.1.1.PC	Acc02134.1	uncharacterized protein	0	26.9869	26.2932	25.5889	28.442	34.1223	30.862	51.1458	47.67	48.8734	48.3547	45.5771	53.3852	9.84587	11.6021	14.9574	10.8829	11.6226	10.003	6.25329	9.50831	7.47587	7.11984	4.52071	5.5819
RED5V2.002141.1.1.PC	Acc02141.1	Fructokinase-4 like	0	4.94138	5.26627	5.36185	32.0443	36.2327	32.728	65.9426	91.5399	83.3208	117.286	108.351	125.159	1.77226	1.34152	1.53426	1.47627	0.562861	1.25313	0.571824	0.189501	0.534325	1.79297	1.83012	0.396224
RED5V2.002149.1.1.PC	Acc02149.1	hypothetical protein	0	7.80786	8.38815	6.65895	11.0536	11.1958	12.0358	14.8382	13.362	13.1818	10.8687	10.746	6.89655	14.0908	11.5825	13.8982	13.4775	16.1588	19.7414	27.4119	33.5781	25.1245	33.3618	31.6309	30.7369
RED5V2.002152.1.1.PC	Acc02152.1	Aldo-keto reductase family 4 member like	0	0.10944	0.963046	0.695397	0.123642	0	0	0.0663249	0.0676249	0.130138	0.416728	0.798575	0.161443	7.19608	6.49252	6.67887	1.50401	4.23846	2.39693	14.6346	12.2413	19.6001	22.1459	25.7788	30.8018
RED5V2.002158.1.1.PC	Acc02158.1	Lysine-specific demethylase	0	2.21915	1.46941	1.94967	1.49159	1.66427	1.59379	3.94956	2.96816	3.54075	5.13426	4.85106	3.5637	7.03713	6.35518	5.86471	4.59893	4.6396	5.81232	3.53963	5.6018	5.79025	8.87929	9.03047	9.0548
RED5V2.002162.1.1.PC	Acc02162.1	Ribulose bisphosphate carboxylase/oxygenase	0	3.70785	6.15921	4.20927	30.9898	33.4439	30.8845	3.43106	2.85777	2.74977	2.07481	4.9457	1.70561	0	0	0	0	0	0.0459583	0	0.0509661	0	0	0	0
RED5V2.002183.1.1.PC	Acc02183.1	Heat shock protein 70 family protein	0	55.9721	57.1487	59.996	83.5628	85.2009	86.3612	53.8737	61.0944	57.1491	58.2499	56.6907	58.412	28.2664	20.2014	29.0243	46.0446	38.0893	39.9336	41.8896	43.0976	38.1764	32.3109	34.5545	29.5714
RED5V2.002191.1.1.PC	Acc02191.1	uncharacterized protein	0	12.2815	12.6474	14.4273	8.55062	8.35461	8.00674	11.175	9.14078	8.79531	7.64148	7.19616	3.14643	2.28075	2.17926	2.13631	1.97334	1.99851	1.9828	3.58295	4.30976	2.27849	2.11245	3.10888	1.8758
RED5V2.002205.1.1.PC	Acc02205.1	Adenylate kinase	0	24.739	20.9125	20.6355	43.47	52.4133	49.4024	97.6734	107.732	116.012	121.066	121.433	153.804	9.89308	11.2304	13.0343	34.7691	37.276	29.4829	21.5413	22.9868	35.7788	29.1475	28.4596	27.0464
RED5V2.002211.1.1.PC	Acc02211.1	Single-stranded DNA-bindig protein	2.23e-95	114.484	110.217	100.605	95.324	86.6842	84.3011	58.5564	50.3387	51.3328	72.9995	71.1786	81.8469	25.8853	29.2549	34.5554	19.5676	29.1333	25.8945	14.7029	14.6175	14.5415	17.8467	17.1408	18.5551
RED5V2.002214.1.1.PC	Acc02214.1	Zeatin O-glucosyltransferase	0	0.206412	0.168183	0.10089	0.0388664	0.0403604	0	0.0416979	0	0.0409084	0	0.0418381	0.152247	0.523452	0.795604	0.699825	0.0411112	0.431052	0.317248	0.973147	0.791588	0.0929997	1.00822	0.305792	0.551705
RED5V2.002217.1.1.PC	Acc02217.1	Myb-related protein	8.93e-167	2.04657	1.93649	2.58148	1.64089	0.774528	0.917323	0.320078	1.14223	0.70654	0.251387	0.0802886	1.85038	8.82541	11.2849	10.4611	7.02153	3.3088	2.73963	4.75363	4.89481	8.47728	4.33025	2.83631	4.97606
RED5V2.002230.2.1.PC	Acc02230.2	uncharacterized protein	0	18.0313	19.3822	16.4005	18.5239	15.5832	16.1323	13.2489	10.8789	15.8214	17.9397	17.0527	11.8623	8.44744	5.24773	9.01718	1.65958	1.53086	2.1947	1.38243	3.20695	2.08904	1.21912	0.929136	1.22133
RED5V2.002238.1.1.PC	Acc02238.1	Mannose-6-phosphate isomerase	0	18.3164	22.0617	20.278	26.4773	20.8215	27.7076	18.9834	20.0116	19.6612	20.168	19.6007	25.7892	3.33844	3.12675	5.96847	1.04231	1.03671	2.2294	2.82809	3.3934	3.12673	2.91076	3.1461	5.89913
RED5V2.002239.1.1.PC	Acc02239.1	40S ribosomal protein	1.41e-139	93.5928	99.2333	100.708	19.1903	21.9208	21.6351	19.7648	20.677	16.5628	17.0323	18.1787	18.1665	205.471	208.883	190.956	137.117	170.556	127.663	104.944	82.2949	132.705	36.2688	41.8982	50.9396
RED5V2.002240.1.1.PC	Acc02240.1	LOB domain-containing protein	0	45.6102	39.3593	64.3508	16.9271	21.2486	16.7217	503.675	675.508	570.627	755.115	864.6	1075.64	25.374	34.1843	22.6771	2.01339	0.479782	1.04042	162.551	129.84	103.861	466.81	545.729	579.949
RED5V2.002242.1.1.PC	Acc02242.1	Cytokinin hydroxylase	0	1.48529	1.11236	2.47142	4.28435	3.8929	5.67179	1.57046	3.43681	1.91651	2.16602	2.03693	4.98815	14.7688	14.0767	14.3122	30.0609	31.4253	32.3846	29.2155	28.7631	31.5664	26.6379	23.8298	26.759
RED5V2.002245.1.1.PC	Acc02245.1	OTU domain-containing protein	0	11.9932	7.92045	7.76464	11.529	8.33117	7.55262	20.3386	20.7373	17.3264	16.7583	18.6798	13.269	12.2915	14.3336	11.6017	63.6147	71.9609	59.3619	104.023	111.555	106.863	86.6229	79.3302	75.753
RED5V2.002246.1.1.PC	Acc02246.1	ABC transporter C family member 2 like	0	3.06849	3.49688	2.91857	1.65137	2.22565	1.87255	1.26907	1.31957	1.38064	1.07895	1.05901	0.994008	0.394336	0.312709	0.776933	0.235377	0.106274	0.274844	0.146622	0.437311	0.112096	0.159139	0.32251	0.199498
RED5V2.002271.1.1.PC	Acc02271.1	WPP domain-interacting tail-anchored protein	0	4.08264	5.33024	5.79873	4.88378	5.24056	5.645	5.18135	4.1551	6.53969	5.70019	4.99433	4.64095	1.53996	2.58381	2.03129	2.35333	2.18844	0.802815	0.67934	1.38149	0.876443	2.78177	1.85006	2.58042
RED5V2.002278.1.1.PC	Acc02278.1	GDP-fucose protein O-fucosyltransferase protein	0	11.0474	11.3514	12.9983	22.3464	20.3726	24.818	9.38127	10.7097	9.04632	7.34698	8.56808	6.24551	4.45761	4.29032	3.01014	4.90132	5.99053	7.66366	2.16899	4.18594	3.4425	4.3852	5.83113	3.18265
RED5V2.002285.1.1.PC	Acc02285.1	Developmental protein like	0	16.3065	21.0848	17.7624	34.4392	40.1357	41	45.4187	46.0622	47.5663	42.6622	41.2814	57.3392	6.00397	5.42084	3.99058	5.56763	6.36837	4.06628	3.59433	1.70164	1.88922	2.97233	2.56366	1.38759
RED5V2.002288.1.1.PC	Acc02288.1	Protein STRICTOSIDINE SYNTHASE-LIKE 5 like	0	4.75953	6.51509	6.67565	54.8472	55.596	61.5328	40.0313	61.7865	50.5435	53.3722	48.3199	64.6554	0.719698	0.749072	0.487428	0.0494587	0.188573	0.047708	0.58537	0.581971	0.335649	0.462068	0.245254	0.331863
RED5V2.002289.1.1.PC	Acc02289.1	UPF0548 protein	2.37e-154	23.4655	17.3437	14.852	32.6216	38.2617	42.6447	27.8636	41.2875	29.5115	36.6497	41.8875	67.2366	4.84129	8.71806	6.72802	9.41066	12.1413	12.0117	1.12505	1.2202	8.06375	1.77615	2.35683	2.93399
RED5V2.002292.1.1.PC	Acc02292.1	Protein COBRA like	0	55.1914	56.5868	50.7171	415.062	425.171	410.513	297.021	241.052	286.84	174.558	155.853	178.665	43.0946	33.8087	42.1548	18.654	20.9161	21.1666	22.0869	33.762	23.8306	19.3044	19.8732	15.7575
RED5V2.002293.1.1.PC	Acc02293.1	Solute carrier family 25 member like	0	5.36799	5.79323	5.29705	61.2755	62.7991	67.9032	20.8083	21.091	15.2957	14.8482	18.3532	19.8715	2.97211	2.59694	2.43989	1.51294	3.3457	4.5533	2.86504	2.6542	3.1487	1.76684	1.42544	2.84248
RED5V2.002303.1.1.PC	Acc02303.1	uncharacterized protein	5.9e-91	3.26753	6.2984	5.93211	7.38314	8.76222	6.16173	6.33681	12.2298	9.65829	9.36127	7.37996	24.5141	12.5817	13.8931	11.095	28.0029	17.9718	15.8196	30.1299	25.0619	16.4045	23.4517	33.8851	39.0765
RED5V2.002313.1.1.PC	Acc02313.1	Zinc finger protein	0	0.0682282	0.733814	0.400184	0.192706	0.60034	0.711021	0.702933	0.674551	0.649058	0.519602	0.705296	0.0503242	0.0370765	0.034302	0.0365247	0	0.0777172	0.157297	0.131591	0.0872182	0.138332	0	0.0505388	0.164126
RED5V2.002322.1.1.PC	Acc02322.1	WRKY transcription factor 4	0	5.00279	6.34655	6.22149	4.86502	4.56911	5.57281	2.68648	4.18697	3.20039	3.3759	3.81223	1.68151	0.722668	0.827777	0.983117	0.908119	0.541002	0.547484	1.09924	0.930948	0.171192	0.309317	0.65671	0.558561
RED5V2.002331.1.1.PC	Acc02331.1	Transmembrane emp24 domain-containing protein	7.92e-161	0.927387	0.604503	1.28432	0.960425	2.08535	0.715888	1.31141	0.764065	1.10278	0.882831	1.03386	0.228009	4.28366	4.19622	4.05441	5.91066	4.22546	7.92857	5.96215	5.23598	5.53634	9.70672	9.15926	7.31231
RED5V2.002332.1.1.PC	Acc02332.1	SPX domain-containing protein	0	12.6947	13.7625	14.5906	11.1616	11.7153	13.2847	9.72146	10.6341	11.8112	15.8434	14.2759	22.5662	90.5179	104.467	87.9195	112.985	107.816	108.924	66.8619	47.3938	48.1741	32.9863	36.6691	37.2244
RED5V2.002333.1.1.PC	Acc02333.1	Cystathionine gamma-synthase	0	77.1823	64.6377	63.3165	112.427	96.8321	97.085	83.853	85.3838	81.6503	128.857	124.093	105.869	40.471	41.4803	48.3048	143.133	143.952	136.628	184.556	192.934	201.781	236.442	233.598	227.258
RED5V2.002335.1.1.PC	Acc02335.1	KH domain-containing protein	0	23.9854	25.0462	22.3169	22.3082	20.07	17.3024	28.677	18.137	20.8361	21.6383	21.1293	18.4567	12.9214	13.4152	15.3955	10.5937	10.6043	10.663	5.9851	9.51297	5.65049	14.3575	13.3086	13.9788
RED5V2.002339.1.1.PC	Acc02339.1	Protein of unknown function DUF1666 protein	0	1.26145	1.59438	0.872224	95.1376	91.1061	79.7301	52.3954	58.9738	52.7205	37.2945	31.6552	39.1234	0.300949	0.340302	0.428235	1.54423	2.76864	3.54659	0.672523	2.55648	1.08125	1.45987	0.866025	0.690776
RED5V2.002341.1.1.PC	Acc02341.1	Ribosomal protein L34Ae protein	1.2e-158	12.7584	14.1722	12.6197	24.4783	17.0052	19.9305	14.4576	20.3388	18.1338	15.9064	19.8313	24.2777	35.5272	45.8491	34.5943	32.2072	35.171	36.8107	42.7103	36.7685	56.5309	25.6015	27.5127	33.536
RED5V2.002355.1.1.PC	Acc02355.1	Binding partner of like	0	13.2574	16.203	17.8846	12.6562	15.8646	18.4978	20.729	29.9826	19.8635	20.8658	22.8946	26.6952	55.5451	81.7152	69.7642	114.702	138.78	113.24	131	112.615	201.325	91.9525	89.265	89.1891
RED5V2.002369.1.1.PC	Acc02369.1	RNA 3'-terminal phosphate cyclase-like protein	0	10.4276	12.4613	15.7309	7.41756	7.75303	7.10543	19.2447	25.8797	18.5231	19.826	21.2403	19.7504	7.36886	11.046	7.76457	5.12808	3.07944	3.75939	4.74514	4.8273	6.90229	9.88127	9.02729	7.84524
RED5V2.002375.1.1.PC	Acc02375.1	Protein ENHANCED DISEASE RESISTANCE like	0	8.16923	7.17626	9.9512	10.4912	9.84621	11.122	6.84613	6.58595	6.94419	8.87035	9.66338	9.36779	96.6244	89.2334	88.8998	2.28807	1.81746	1.69209	4.43136	5.26228	2.88991	4.36433	3.54563	5.32228
RED5V2.002395.1.1.PC	Acc02395.1	Protein ALTERED XYLOGLUCAN 4-like	0	0.537157	0.225088	0.0375074	5.33174	5.76176	3.95402	1.39516	1.04317	0.501874	1.1688	1.02656	1.1886	0.0834004	0.0385797	0.0410795	0.0458511	0.087409	0.176912	0.345337	0.19619	0.103722	0.107091	0.682095	0.123063
RED5V2.002396.1.1.PC	Acc02396.1	Phosphoesterase	1.04e-137	0.0891068	0.261373	1.82925	0.805364	1.14994	1.23813	2.3761	3.74413	4.02646	2.82753	3.46776	6.17806	0	0	0.28621	0	0.1015	0	0	0.113908	0	0.373063	0	0
RED5V2.002405.1.1.PC	Acc02405.1	Poly [ADP-ribose] polymerase	5.26e-87	3.60883	3.52854	3.65851	2.41609	1.88172	2.47627	2.4301	5.12065	5.08606	2.88408	7.47737	12.4218	0.726335	0.671982	0.57242	1.27782	0.608997	0.46222	0.515579	0.341724	0.722653	0.186532	0.198013	0.428702
RED5V2.002410.1.1.PC	Acc02411.1	UDP-glycosyltransferase	0	0.376832	0.368448	0.301399	3.83161	2.97412	3.92705	75.4053	75.6978	75.1182	69.0931	72.2425	91.1664	1.3776	1.55008	1.02699	0.245631	0.0780437	0.0789787	0	0.131377	0.601958	0.0478085	0	0
RED5V2.002411.1.1.PC	Acc02411.1	UDP-glycosyltransferase	0	0.174963	0.58164	0.273659	3.91383	3.32532	4.61909	80.5862	87.9606	89.6295	86.2544	82.2615	87.7026	1.48322	1.75927	1.57354	0.209085	0.0797185	0.0806736	0.224967	0.134196	0.709472	0.097669	0.259201	0
RED5V2.002420.1.1.PC	Acc02420.1	Glycerol-3-phosphate acyltransferase	0	5.98546	9.22863	8.70172	10.0566	10.8033	9.41857	14.7422	8.39281	11.0869	12.0289	13.2986	7.4712	5.46272	3.70365	4.02579	1.37553	3.97711	3.18442	1.57868	1.9619	2.28188	2.83791	3.41048	3.26116
RED5V2.002425.1.1.PC	Acc02425.1	Universal stress protein A-like protein	5.59e-133	36.5085	40.0366	36.752	37.7665	39.6434	45.4206	76.7534	73.4437	49.6615	43.5797	50.1291	57.9993	10.8305	22.3173	14.452	14.5068	9.90635	13.4711	4.89228	1.7371	4.16328	1.01142	2.54996	1.88867
RED5V2.002432.1.1.PC	Acc02432.1	uncharacterized protein	0	1.65898	1.10776	1.66131	7.95421	5.36423	5.29433	21.2361	23.6026	23.1917	27.9904	29.5255	34.1426	0.439766	0.406857	0.173288	0.531895	0.230452	0.139928	1.14459	0.775874	0.328153	0.282343	0.359666	0.519123
RED5V2.002436.1.1.PC	Acc02436.1	DExH-box ATP-dependent RNA helicase	0	0.139611	1.03744	0.532265	0.11041	0.589649	0.517303	0.592268	0.483101	0.348632	0.939184	0.186767	0.473686	3.85405	2.52684	3.28847	4.00412	3.18055	3.50833	1.36428	3.26598	2.84947	2.55235	2.91628	1.76876
RED5V2.002453.1.1.PC	Acc02453.1	Pullulanase	0	68.0144	72.7465	49.9694	32.8936	29.8758	30.1909	17.8805	15.8085	19.8528	16.4508	17.2008	13.6852	31.6803	23.6515	35.8041	54.7445	56.6279	62.2929	31.7219	34.1299	29.6239	21.2004	23.4816	21.2729
RED5V2.002466.1.2.PC	Acc02466.1	Zinc finger CCCH domain-containing protein	0	0.579194	0.871244	0.914627	0.503352	1.41129	1.13496	0.810034	0.385425	0.582778	1.58341	0.921125	0.722964	0	0.0447988	0	0	0	0	0.114573	0	0	0.186532	0.132008	0.214351
RED5V2.002476.1.1.PC	Acc02476.1	Trihelix transcription factor GT-1 like	0	28.1342	27.8957	32.0808	29.5062	35.1624	29.24	31.9614	33.8344	30.371	29.9946	27.2497	28.9085	45.6506	65.4526	50.6408	39.9923	39.433	40.5698	70.7285	55.2596	68.4599	58.8193	52.9936	49.9715
RED5V2.002479.1.1.PC	Acc02479.1	Lysine histidine transporter like	0	42.092	37.1429	33.3369	0.902671	1.23562	1.51389	1.40863	2.5583	2.15931	3.13459	2.25255	1.39294	6.94693	4.23603	6.92131	4.60043	5.46063	6.07028	14.0091	14.1134	17.0829	5.42313	5.97213	2.6209
RED5V2.002485.1.1.PC	Acc02485.1	50S ribosomal protein	1.42e-76	25.3306	27.0889	33.5837	11.1788	10.4012	13.2904	18.4216	16.0435	18.4493	16.6786	15.1141	24.8724	44.6506	47.04	53.7324	53.0682	61.7644	55.1134	42.5445	52.1129	77.5712	50.7058	35.2981	41.5112
RED5V2.002494.1.1.PC	Acc02494.1	hypothetical protein	6.42e-119	133.861	119.382	143.466	45.9812	40.3786	38.6917	22.7619	20.1522	27.7349	41.5646	35.2737	65.2639	60.8669	55.7073	51.0169	19.8062	15.6817	12.3259	37.2076	30.4988	34.7777	25.275	21.5834	22.9355
RED5V2.002496.1.1.PC	Acc02496.1	Sulfite oxidase	0	53.6792	66.891	61.416	36.9857	38.5045	35.7024	48.3084	43.8336	42.0294	52.0589	59.8462	52.6279	27.4835	33.8747	25.169	20.8221	17.3487	15.2665	7.98232	6.08424	9.28628	6.12241	6.25398	5.50892
RED5V2.002501.1.1.PC	Acc02501.1	uncharacterized protein	4.96e-45	84.0952	62.6362	60.119	74.2171	88.2752	106.546	50.2591	49.5169	49.0305	35.1857	50.7114	87.2853	13.6717	12.1802	16.7106	22.8273	34.23	39.205	18.5707	18.4628	29.2829	19.5059	6.55705	14.1961
RED5V2.002506.1.1.PC	Acc30511.1	Metal-nicotianamine transporter like	0	30.8794	33.7202	26.7052	3.75865	4.09554	3.66237	2.32861	2.37426	1.69946	2.49797	1.93754	2.38476	2.77552	2.26157	2.1071	1.31591	0.934058	1.21532	0.783246	0.958397	0.63336	1.24247	0.728891	0.37573
RED5V2.002509.1.1.PC	Acc02509.1	Transcription factor like	0	18.1249	20.4746	31.6519	36.0502	43.767	32.3296	38.5343	55.4549	32.9222	36.2578	30.5316	37.5535	33.5964	62.0466	32.1543	13.5285	7.81729	7.57287	9.42756	4.79888	4.9156	4.25668	6.25663	8.08982
RED5V2.002517.1.1.PC	Acc02517.1	Zinc finger protein like	0	84.4511	86.7098	84.0539	69.7754	64.1975	67.8384	67.784	59.7804	66.9344	67.4636	75.3766	74.6942	125.803	120.313	122.251	29.2083	34.4063	27.1652	83.68	104.459	85.4024	116.584	126.624	123.968
RED5V2.002525.1.1.PC	Acc02525.1	Short-chain dehydrogenase reductase	0	2.72685	3.03945	2.13253	6.59274	3.13516	7.51473	7.07303	9.03143	8.88466	13.6368	16.2497	24.4572	13.8698	14.3674	13.8386	0.847249	1.49092	1.00586	1.47259	0.55773	1.10573	1.59831	0.484767	0.699687
RED5V2.002529.1.1.PC	Acc02529.1	Aspartokinase	0	14.0425	17.1767	12.4948	3.10822	3.63116	3.98205	1.77154	2.76252	2.79443	1.85514	3.31102	1.81786	5.60644	5.1869	6.68896	11.1304	15.4406	14.4033	19.1982	14.5806	18.0123	7.9989	9.29789	10.2029
RED5V2.002534.1.1.PC	Acc02534.1	B2 protein	0	4.64322	4.91825	4.21481	3.99679	3.76132	3.32827	3.95296	2.59588	4.17391	4.20966	2.85705	4.2402	0	0.0555809	0.0591824	0.099085	0	0.0637184	0.0710742	0	0.0373575	0	0	0
RED5V2.002552.1.1.PC	Acc02552.1	Dynein heavy chain like	1.49e-123	116.087	113.315	120.314	145.298	131.183	161.73	193.295	222.874	191.713	239.376	223.338	343.929	31.7529	53.093	34.1901	42.6852	32.2841	38.8246	33.0728	23.0786	30.1751	19.7768	22.2882	31.7545
RED5V2.002553.1.1.PC	Acc02553.1	Inositol-tetrakisphosphate 1-kinase	0	2.22147	1.6637	2.8647	0.854386	0.110903	0.492562	0.572893	1.28507	0.899274	1.25985	1.72446	0.836695	0.0513698	0.142577	0.10121	0.0564832	0.0538389	0	0.0607736	0	0.0638867	0	0	0.0757994
RED5V2.002571.1.1.PC	Acc02571.1	uncharacterized protein	0	1.00291	2.90547	3.77637	3.02149	2.30965	3.26879	1.26063	1.37715	1.14842	1.79158	2.48456	2.35618	0.363333	0.672288	0.676081	0.488278	0.169243	0.428176	0.191042	0	0	0.207352	0.0550286	0.655259
RED5V2.002574.1.1.PC	Acc02574.1	Stomatin-like protein	0	15.156	14.2757	14.4668	5.82713	5.67874	7.76395	11.3011	9.70837	10.1907	9.81998	8.29922	8.48655	5.60568	5.42556	8.0285	2.79736	1.89812	1.46351	6.22375	3.85458	5.36275	5.86917	5.9953	3.81763
RED5V2.002576.1.1.PC	Acc02576.1	NAC domain-containing protein	0	7.75601	9.58106	7.39705	13.0797	11.2299	11.5655	12.7027	10.2865	8.68303	15.0789	17.6687	8.76249	62.0085	48.8467	65.987	6.0133	5.38701	6.84714	17.1724	29.5991	21.8875	10.032	10.3132	5.036
RED5V2.002578.1.1.PC	Acc02578.1	Caffeic acid 3-O-methyltransferase	0	19.8456	15.9438	16.072	8.09789	8.14638	7.67712	4.23532	6.25605	3.88877	4.89007	7.02812	4.8903	49.8082	37.2071	49.9782	26.9816	22.0444	16.783	72.1169	72.6717	73.6312	89.9021	89.9935	103.31
RED5V2.002583.1.1.PC	Acc02583.1	Serine/arginine-rich splicing factor SR34A like	0	12.9173	15.8187	15.9406	8.88624	6.75206	5.18317	7.20835	9.87854	11.4062	9.41533	10.81	7.16933	24.6726	25.5269	19.2389	30.3381	46.2539	30.2962	19.158	17.4936	19.275	21.5967	18.9471	16.1007
RED5V2.002585.1.1.PC	Acc02585.1	hypothetical protein	0	155.871	148.075	146.892	133.21	147.983	140.117	142.781	148.452	151.615	138.561	133.569	174.589	47.3538	42.3634	44.042	68.4239	58.3287	67.1927	63.9917	64.3276	69.1646	58.2823	73.9483	73.4826
RED5V2.002594.1.1.PC	Acc02594.1	Rhodanese-like domain-containing protein	6.23e-179	52.9103	53.8859	51.3867	5.9077	6.29623	7.24988	4.50338	5.8671	3.92721	3.31859	4.85322	5.27789	124.806	128.611	124.716	69.3957	110.976	84.5466	40.8722	47.2314	45.0118	27.4619	25.0749	32.5506
RED5V2.002599.1.1.PC	Acc02599.1	Dof zinc finger protein like	5.35e-169	17.4661	16.7941	17.145	11.5449	8.8427	14.5178	10.4534	8.68785	8.96277	9.56684	12.9564	7.05613	1.33904	3.2064	1.78468	1.99198	2.31148	1.67084	1.67735	0.463225	0.979596	1.2137	0.751568	2.32452
RED5V2.002607.1.1.PC	Acc02607.1	Zinc finger protein	0	47.793	52.4695	58.5456	15.676	14.609	16.7531	20.3398	18.1736	20.6598	18.9664	21.9226	16.095	4.25342	6.32005	5.33287	7.15694	8.17274	7.72383	36.7493	28.4252	35.9067	24.8257	27.6714	28.5281
RED5V2.002616.1.1.PC	Acc02616.1	Paramyosin like	0	5.97771	4.55252	6.02246	2.27412	2.79091	1.78927	2.71089	4.2968	4.18276	3.01946	2.07709	2.15955	1.65735	1.36977	0.674841	0.267274	0.301082	0.140625	0.0522865	0.103966	0	0.283751	0.451824	0.65214
RED5V2.002625.1.1.PC	Acc02625.1	PP2A regulatory subunit like	0	26.7952	24.3563	31.5609	28.0506	35.4738	34.0627	54.4277	43.6463	38.294	43.8392	49.9768	40.4341	36.7365	37.2008	35.3563	68.4973	56.9366	56.2019	75.8601	70.7059	82.2935	72.1587	73.99	76.087
RED5V2.002633.1.1.PC	Acc02633.1	Protein BOBBER like	0	2.02426	1.15455	2.30864	0.19058	0.197905	0.455762	0.204464	0.138981	0	0.214112	0.205151	0.0829482	4.76676	2.94004	3.19075	2.01587	2.56199	2.85195	8.89286	7.40362	5.32022	9.96594	7.49717	5.68104
RED5V2.002634.1.1.PC	Acc02634.1	Zinc finger protein	0	14.4429	16.5132	16.1114	2.50022	1.29816	2.9671	2.40001	3.52664	2.56233	1.10879	2.05395	3.1787	0.759539	1.75675	2.30706	3.75815	6.70006	5.03489	0.374409	0.446682	0.629741	0.487647	0.517661	0.840561
RED5V2.002637.1.1.PC	Acc02637.1	Protein like	0	25.4528	25.0399	19.6703	22.2608	23.8522	20.455	15.2037	18.8604	18.2098	16.1202	12.7124	14.4176	45.2153	43.9864	35.701	42.9083	44.8882	50.6674	38.1033	42.492	39.1368	29.759	20.6733	30.9283
RED5V2.002642.1.1.PC	Acc02642.1	Dihydrofolate synthetase	0	19.8579	23.2357	17.9368	6.687	7.91621	5.99687	7.96332	9.61894	11.2613	8.00103	8.85389	8.33848	2.54099	3.89823	4.46768	4.3854	4.44977	2.21742	2.89199	4.53978	3.52015	2.68457	2.98133	1.94589
RED5V2.002647.1.1.PC	Acc01367.1	ABC transporter C family member 10 like	0	2.52363	1.79367	2.06849	1.19528	1.49175	1.65214	1.04706	0.695732	1.0157	0.579037	0.920738	0.100229	1.02327	0.761259	0.862548	2.15746	3.60432	3.1552	2.30885	3.9705	2.13849	2.8717	2.47327	2.91083
RED5V2.002654.1.1.PC	Acc02654.1	Hybrid signal transduction histidine kinase	4.58e-161	18.3543	16.7595	12.4559	1.71374	1.60165	1.6686	8.18172	13.1224	14.4302	19.5423	21.3071	34.2364	5.60528	4.80451	4.4662	0.0906359	0.0863926	0	7.21651	3.29644	7.0736	2.5403	2.35957	2.91916
RED5V2.002656.1.1.PC	Acc02656.1	Late embryogenesis abundant protein	4.39e-161	6.90184	9.86289	7.11768	1.54236	1.60165	1.75642	6.8947	6.74865	6.22303	10.1081	8.94713	10.7408	4.61611	5.6434	3.41056	0.181272	0.0863926	0.262283	4.09586	2.03604	4.5107	1.58769	1.79777	0.72979
RED5V2.002664.1.1.PC	Acc02664.1	hypothetical protein	0	38.6161	35.4793	39.6326	69.0345	65.4338	68.316	51.8012	53.2041	46.2924	48.2752	48.3796	52.0751	20.936	21.1261	17.9864	31.4785	38.1184	31.5004	23.9622	28.2326	27.0062	24.6324	18.5827	26.079
RED5V2.002665.1.1.PC	Acc02665.1	uncharacterized protein	1.4e-125	3.20476	3.13346	6.81854	4.57905	5.97148	6.43938	10.5108	13.2795	7.84591	5.8623	9.0559	13.2094	12.6004	45.0189	14.3303	36.0448	42.6245	45.8515	17.2098	18.7968	42.9352	21.1784	26.8107	23.8834
RED5V2.002667.1.1.PC	Acc02667.1	Histone-lysine N-methyltransferase	0	8.05122	10.7105	9.99893	10.1466	10.0843	11.5548	11.1882	11.6597	11.246	8.3193	10.3983	7.69492	7.39468	5.67829	4.97782	7.34478	6.12258	5.59464	2.91612	4.49374	4.72086	5.47557	3.42708	3.05517
RED5V2.002673.1.1.PC	Acc02673.1	Receptor-like protein kinase	0	0.656239	0.816632	0.583194	1.05593	1.18985	0.80592	0.385655	0.41779	0.709412	0.429094	0.241845	0.146677	1.85871	1.89958	2.85302	1.61597	2.21987	2.682	0.920498	1.06768	1.53211	1.58188	1.2668	2.29617
RED5V2.002676.1.1.PC	Acc02676.1	Xin actin-binding repeat-containing protein	0	5.39418	2.84927	3.45482	1.96135	2.03674	1.72303	1.87879	2.29873	3.39151	1.02307	1.05566	1.0061	0.808635	0.87281	2.25703	0.37047	0.0706251	0.142943	0.159444	0	0.335223	0.086528	0.275561	0.298298
RED5V2.002679.1.1.PC	Acc02679.1	Chaperonin like	0	28.9042	31.5124	23.3796	6.79111	3.22599	5.10913	3.64293	4.89976	6.61562	7.22383	6.9215	14.716	2.50201	3.98657	1.78011	1.60479	3.13216	1.47427	1.31557	0.57222	4.06244	0.535456	0.663148	1.02552
RED5V2.002680.1.1.PC	Acc02680.1	60S ribosomal protein like	6.76e-75	35.2574	39.2131	57.8746	25.3934	28.6101	29.428	28.3118	42.12	32.4924	32.4447	43.5931	39.2248	68.3357	131.762	60.398	74.4357	75.1343	62.8258	133.168	69.4838	78.2353	69.2957	77.2606	80.5727
RED5V2.002697.1.1.PC	Acc02697.1	uncharacterized protein	1.44e-100	11.4708	22.8711	24.6255	15.6275	13.9853	15.1052	21.9458	21.1251	26.2107	19.6983	19.2842	19.4099	34.5896	53.5991	32.6299	28.0877	22.4174	17.371	42.5122	29.1832	34.9615	42.8457	44.6498	48.5142
RED5V2.002703.1.1.PC	Acc02703.1	Auxin transport protein like	0	0.821648	0.741571	0	0.142812	0	0.365922	1.22573	0.468656	0.375787	0.401114	1.30671	0	2.33553	3.5589	2.2331	2.19037	2.59178	1.45713	3.65702	4.44373	3.92978	1.7641	3.37082	2.43263
RED5V2.002710.1.1.PC	Acc02710.1	Chloride channel protein like	3.78e-131	3.3519	4.78313	2.83389	1.12583	2.01937	0.524488	2.19609	1.23152	1.93906	1.83978	2.0933	1.47003	13.3904	8.016	10.3783	8.44424	7.84253	6.37007	7.68786	3.59	1.46939	4.17209	5.36834	3.92262
RED5V2.002716.1.1.PC	Acc02716.1	Alpha-L-fucosidase	0	0.20049	0.0326717	0.424648	0.113254	0.0784051	0.0386917	0.0405017	0.123887	0.0794697	0	0.0406379	0.246465	59.0874	74.9596	56.0971	90.2459	82.1766	89.9018	73.6419	60.7841	58.7156	49.2444	49.7507	45.6567
RED5V2.002726.1.1.PC	Acc02726.1	Protein jagunal like	9.51e-82	3.15169	4.95731	2.81305	2.16738	2.57221	2.69737	1.16264	3.89497	1.79241	3.13071	1.33319	2.83	9.82933	12.9517	7.92248	7.04142	8.11655	7.424	5.81435	3.67855	4.63045	5.73702	10.9622	9.6692
RED5V2.002730.1.1.PC	Acc02730.1	Trehalose-phosphate phosphatase	0	2.56124	3.83986	4.63197	23.2454	16.2262	17.3493	4.08749	4.53689	5.88824	12.0284	11.3173	8.37517	34.3317	32.063	38.3454	0.0510123	0.243121	0.29524	0.38421	0.381979	1.09628	1.25103	1.01183	1.84835
RED5V2.002732.1.1.PC	Acc02732.1	Glycerol-3-phosphate transporter	0	26.0158	25.3457	21.7815	10.1254	10.4051	8.86424	46.2436	47.4193	49.2906	42.3035	37.2026	51.0939	9.8083	5.31943	6.16389	2.67756	2.0205	3.19261	1.64054	1.59123	0.378565	6.68809	6.50041	6.33808
RED5V2.002733.1.1.PC	Acc02733.1	uncharacterized protein	6.81e-179	9.48372	15.4101	14.54	17.6519	18.1703	23.6217	13.0663	12.8165	12.6566	17.1469	10.9528	12.2791	25.7311	22.6393	24.7637	41.3379	55.0238	54.8965	31.4942	41.167	49.4307	35.2303	32.2437	30.4181
RED5V2.002737.1.1.PC	Acc02737.1	Hybrid signal transduction histidine kinase	0	7.91062	5.5044	6.97403	2.19318	1.70811	1.91063	17.8825	17.5132	19.1598	11.5807	12.8077	15.5355	2.58454	1.65916	1.14314	0.347977	0.608091	0	0.43681	0.186117	0.262392	0.812745	0.28759	0.15566
RED5V2.002738.1.1.PC	Acc02738.1	Autophagy-related protein	0	26.0905	24.599	18.3191	44.4484	47.0679	52.3888	45.114	41.0721	50.2924	35.6785	44.1325	33.7534	16.9349	17.1251	16.8491	41.8191	32.1956	30.7315	26.2253	32.9552	24.9797	28.6809	23.8508	28.5583
RED5V2.002756.1.1.PC	Acc02756.1	Polyadenylate-binding protein	1.32e-164	19.049	19.7848	18.9839	31.4861	22.5222	33.901	28.659	28.3047	24.8552	33.0219	36.8681	37.8319	47.1259	37.1154	40.4727	56.6001	57.6651	47.6759	81.1991	76.8428	61.414	67.3396	63.4684	66.3279
RED5V2.002769.1.1.PC	Acc02769.1	Autophagy-related protein like	0	18.2601	16.6455	17.1878	12.5671	9.91623	10.4795	8.26353	7.04589	9.10268	7.69198	5.91544	5.88142	11.5262	10.9844	16.477	23.1077	25.1595	26.5179	23.5814	25.636	20.1548	21.9779	21.7359	20.78
RED5V2.002773.1.1.PC	Acc02773.1	ABC transporter I family member 6 like	0	15.2027	12.1173	12.6544	22.1639	25.9002	23.936	14.8996	11.0992	12.6486	12.1001	12.509	10.9543	0.381717	0.908106	0.429755	0.239837	0.171456	0.636204	1.16124	0.897945	0.542546	0.700211	0.445985	0.965568
RED5V2.002777.1.1.PC	Acc02777.1	UbiB domain protein	0	13.9304	16.0309	14.605	44.4292	48.5763	44.3665	54.0742	43.9017	47.3992	45.919	41.3964	29.3567	22.1774	25.2964	21.5611	27.4376	29.401	30.0272	29.9036	30.5273	31.6361	28.643	25.3456	27.7703
RED5V2.002785.1.1.PC	Acc02785.1	RING-H2 finger protein	0	5.54168	6.10347	9.02888	10.8665	12.7788	12.1698	32.8127	31.4091	26.2076	47.5396	47.7965	60.7013	0.346144	0.320241	0	1.06568	1.66879	1.98249	51.5163	39.0846	61.8179	103.917	113.71	109.609
RED5V2.002787.1.1.PC	Acc02787.1	Expansin-A8 like	0	1.69588	1.46683	1.65783	1162.4	1229.19	1276.47	323.115	314.697	318.471	361.047	343.16	443.285	24.0318	20.1347	41.4821	1961.07	1946.9	1794.88	1413.67	1483.76	1484.24	2460.75	2615.29	2530.04
RED5V2.002791.1.1.PC	Acc02791.1	Potassium transporter like	0	4.22004	2.98445	2.26293	268.749	263.338	258.791	112.183	105.571	113.274	95.3749	97.8609	90.6595	23.2887	20.4542	21.977	168.379	180.447	193.283	74.4114	95.7934	71.19	115.3	126.615	114.623
RED5V2.002804.1.1.PC	Acc02804.1	Wound-induced protein	1.63e-80	159.411	218.127	338.739	66.7028	64.1543	58.2724	45.4932	65.4947	56.8345	117.048	103.772	181.864	395.55	379.519	366.033	44.5171	30.2635	25.7648	121.102	110.515	78.2833	48.6526	60.6021	48.0183
RED5V2.002811.1.1.PC	Acc02811.1	Abscisic acid receptor like	4.66e-175	14.5569	14.2331	17.9247	22.7714	23.893	29.1732	28.2476	47.7426	40.3624	49.4786	54.3871	70.6164	60.6979	48.6261	54.2497	85.8921	71.5075	56.0681	137.86	105.836	81.3527	168.967	185.277	166.333
RED5V2.002819.2.1.PC	Acc01548.1	UTP--glucose-1-phosphate uridylyltransferase	0	5.67474	7.12733	6.02848	5.55982	5.91787	5.87637	8.81681	7.88731	8.06468	9.44758	8.02353	5.12709	1.97227	2.78341	2.74972	1.63563	1.47147	1.32955	1.66101	1.12057	1.5798	1.26626	1.04802	0.665896
RED5V2.002821.1.1.PC	Acc02821.1	LOB domain-containing protein	1.51e-126	217.863	209.401	214.457	20.3506	37.1494	21.7357	21.0288	18.5119	12.401	17.3281	15.3346	20.8383	4.94583	20.6861	9.64294	2.03931	12.7429	2.8414	5.24172	2.90862	5.1258	2.51384	1.96631	0.15204
RED5V2.002824.1.1.PC	Acc02824.1	RING-H2 finger protein	6.99e-111	4.5356	5.27939	5.91176	15.7386	17.9906	14.0049	2.87964	9.34209	11.8141	6.03106	7.48598	21.1875	36.9709	23.563	33.6458	7.22686	4.05931	2.36518	1.8051	4.83166	0.145966	1.80849	2.07979	1.0391
RED5V2.002832.1.1.PC	Acc02832.1	Zinc finger CCCH domain-containing protein	0	122.904	111.228	118.987	163.426	168.403	154.022	97.006	91.6119	101.383	195.398	178.893	157.464	936.01	649.578	953.136	70.025	73.0575	77.6141	174.641	192.895	166.582	18.9415	21.0034	21.0293
RED5V2.002838.1.1.PC	Acc02838.1	Esterase	2.72e-151	8.61918	11.6162	10.6271	9.56225	10.2031	10.9693	21.5531	14.5864	15.9742	25.3298	21.8144	30.4697	49.6232	50.9849	49.6329	13.6407	18.486	14.3215	39.6374	33.1537	56.3618	40.9624	39.3423	43.3356
RED5V2.002848.1.1.PC	Acc02848.1	Coronatine-insensitive protein	0	114.256	101.863	111.585	68.7594	81.2578	71.2668	63.5535	62.1869	61.5668	71.7095	67.8069	72.9344	83.0634	75.8539	91.4676	107.144	119.827	112.497	168.088	167.638	177.997	143.82	150.395	137.798
RED5V2.002850.1.1.PC	Acc02850.1	Sedoheptulose-1,7-bisphosphatase	0	10.1812	9.38821	10.8024	1.02868	0.922553	0.479227	0.351152	0.818364	0.590577	0.577849	0.754998	0.427373	34.0507	39.4511	39.0386	13.6506	6.2229	10.782	2.50113	5.97843	8.05556	2.19482	0.919703	2.72128
RED5V2.002855.1.1.PC	Acc02855.1	60S ribosomal protein L35a-1	6.34e-80	18.9041	24.8328	38.6525	11.7384	9.65007	12.0307	19.9397	42.9795	21.793	24.5439	20.7088	30.0155	37.484	118.692	21.3214	56.2183	39.4501	44.7467	60.8597	41.8748	67.8782	44.5068	62.6386	42.3504
RED5V2.002856.1.1.PC	Acc02856.1	GDP-fucose protein O-fucosyltransferase protein	0	0.0479604	0.281361	0.140653	0.162553	0.112534	0.27767	0.0581318	0.414899	0.570312	0	0.116655	0.21225	13.5526	14.2263	13.8643	13.4114	14.0947	9.39847	5.18006	2.57499	3.11166	2.34262	1.70524	1.6152
RED5V2.002857.1.1.PC	Acc02857.1	Syntaxin-81 like	0	17.8449	10.7796	7.16828	13.3246	14.5587	11.4002	5.59382	7.22438	6.52451	9.50262	8.29421	13.843	19.5617	16.3964	17.7333	16.8517	22.3127	19.5063	28.4833	25.4337	24.3282	22.9716	19.2197	23.0259
RED5V2.002861.1.1.PC	Acc02861.1	7-deoxyloganetic acid glucosyltransferase	0	0.257811	0.56717	0.126013	0.0364085	0.037808	0	0	0	0	0.0409041	0.0783845	0.095079	9.07144	11.9894	11.0756	1.07832	1.39492	1.003	1.82321	0.288372	0.174237	0.314818	0.286453	0.568496
RED5V2.002864.1.1.PC	Acc01613.1	hypothetical protein	4.52e-180	5.74435	7.06599	4.52859	2.23305	2.02903	3.21845	2.77007	3.1297	2.71762	3.13598	5.03294	3.55358	12.8891	8.57082	9.65524	11.072	17.1673	14.0265	11.3571	10.6594	11.7719	11.3784	5.76487	9.31127
RED5V2.002866.1.1.PC	Acc02866.1	UDP-glycosyltransferase	0	0.106347	0.0346604	0.0693071	0.200247	0	0.246281	0.085934	0.175237	0.0843069	0	0.30178	0.679815	73.5102	86.5086	77.7296	34.5254	27.4982	30.9332	20.7846	17.0386	8.24139	6.5797	8.87527	7.78839
RED5V2.002871.1.1.PC	Acc02871.1	Mannose-1-phosphate guanylyltransferase	0	263.743	255.981	277.64	53.1815	57.4982	54.6105	52.5788	51.1043	47.7801	55.1743	51.1121	57.4795	164.595	150.421	167.595	489.859	536.708	544.436	312.65	271.793	362.64	283.895	299.9	282.241
RED5V2.002879.1.1.PC	Acc02879.1	AP3-complex subunit beta-A like	0	3.361	3.06343	1.99084	5.32569	6.68326	5.59026	3.40058	3.99524	4.52165	4.22988	2.99634	2.83618	9.11668	6.42966	8.23384	10.0582	8.8411	12.7557	6.59221	7.50061	8.18113	8.96362	10.739	7.85666
RED5V2.002880.1.1.PC	Acc02880.1	Serine/arginine-rich SC35-like splicing factor	0	16.6041	20.7735	24.3764	21.4483	24.0881	28.9425	43.2085	48.3948	49.2549	44.1144	37.1294	49.4269	31.1115	38.8965	29.6927	26.1719	41.4874	34.5068	34.5877	31.1156	36.1986	25.7468	20.8954	24.6237
RED5V2.002891.1.1.PC	Acc02891.1	Ubiquitin-conjugating enzyme like	1.18e-125	107.778	128.022	119.225	61.4816	70.7502	56.6447	83.3865	79.178	68.3834	94.9145	104.906	116.29	250.213	200.152	214.051	139.174	94.6306	89.3133	128.159	106.693	99.3798	73.9261	89.7688	77.524
RED5V2.002892.1.1.PC	Acc02892.1	CASP-like protein	5.78e-147	5.87036	5.18172	9.48468	8.1981	9.37411	7.2694	9.38829	10.5799	10.9557	9.62433	9.41986	13.8316	76.2071	59.9287	73.1524	62.1626	68.5396	54.8871	167.316	155.296	162.001	84.5418	95.1807	85.6439
RED5V2.002898.1.1.PC	Acc02898.1	2-oxoglutarate dehydrogenase	0	36.8295	30.4353	35.3942	51.515	52.8768	51.3186	54.0484	51.2786	55.0192	44.4155	39.546	34.3979	66.6723	61.2816	67.0821	90.4291	99.6942	107.553	108.182	112.78	106.729	136.764	136.782	127.399
RED5V2.002899.1.1.PC	Acc02899.1	Alkane hydroxylase	0	1.42359	2.78383	1.80281	2.4856	2.92277	3.072	7.29416	10.396	9.1182	11.2933	10.8206	7.06377	132.462	113.994	106.346	72.0699	66.2635	61.3511	77.7522	88.5505	69.4464	131.439	130.422	120.273
RED5V2.002908.1.1.PC	Acc02908.1	Caffeoylshikimate esterase	0	0.481784	0.724717	0.253601	0.418698	0.260875	0.128738	0.40428	0.687008	0.572904	0.376318	0.315498	1.58544	5.67928	5.5524	3.37272	5.62457	3.50381	6.15173	7.0525	4.64278	1.20223	3.41353	5.92958	4.33866
RED5V2.002920.1.1.PC	Acc02920.1	Adenylate kinase	0	22.3172	21.4397	22.1428	42.3156	45.4439	46.9139	50.4576	44.5	47.186	54.6047	43.1821	50.4088	10.0408	10.2407	11.6193	13.7671	11.7279	17.0648	38.6421	28.0307	26.3287	22.2909	28.28	22.4022
RED5V2.002923.1.1.PC	Acc02923.1	Kinesin-like protein	0	1.93414	1.10699	1.26049	1.81207	2.36138	1.51125	1.67725	1.80729	2.01946	2.57471	2.02711	1.32221	0.581068	0.47434	0.303046	0.695283	0.949319	0.851935	0.525689	0.321622	0.595126	0.833906	0.838642	1.16002
RED5V2.002931.1.1.PC	Acc02931.1	Uracil phosphoribosyltransferase	0	22.1393	18.6419	23.3592	18.4227	16.6291	18.7363	13.5313	14.7266	18.1973	10.8264	12.5852	16.746	10.0201	14.1261	8.998	10.7177	10.2874	7.37418	4.75787	6.49406	5.42546	5.16406	3.53072	5.12958
RED5V2.002937.1.1.PC	Acc02937.1	BEL1-like homeodomain protein 9	0	43.9403	52.3013	81.3827	33.5227	42.5661	36.4819	47.8238	53.8352	52.8048	41.3211	42.2477	43.4278	27.9131	25.2387	24.0682	15.5894	11.9407	10.1034	9.88439	11.6882	7.59625	9.02147	10.7846	11.0207
RED5V2.002940.1.1.PC	Acc02940.1	Proteasome inhibitor	0	4.28534	7.18286	7.67109	3.45818	5.35402	4.25318	6.81313	6.94667	8.66952	8.05295	7.51287	5.17223	14.9402	16.1166	12.4535	14.6317	12.1716	12.1891	22.3981	15.5094	18.9567	12.66	12.4498	15.5298
RED5V2.002946.1.1.PC	Acc02946.1	Universal stress protein	9.69e-121	432.173	449.808	547.778	239.16	238.266	239.166	317.914	491.104	396.861	373.684	378.717	551.078	168.096	261.944	154.484	445.832	481.246	419.57	828.637	642.03	1023.23	1329.97	1218.42	1290.11
RED5V2.002947.1.1.PC	Acc02947.1	3-phosphoshikimate 1-carboxyvinyltransferase	0	4.86061	2.9128	4.52162	1.28427	0.551851	0.771602	1.04525	0.920414	0.978852	0.945318	1.81151	2.19733	13.6754	15.8446	10.7439	1.03055	1.56275	3.16295	5.59453	4.05879	4.18566	7.60386	10.6851	8.17212
RED5V2.002948.1.1.PC	Acc02948.1	Peptidyl-prolyl cis-trans isomerase	0	6.49426	5.18519	6.62576	1.24954	1.76336	2.39714	1.64993	1.12152	1.21402	1.22385	1.65548	0.543852	8.90752	8.06986	10.2627	11.6242	11.3708	16.3125	13.5282	15.2985	15.9078	13.3771	13.7383	10.6877
RED5V2.002955.1.1.PC	Acc02955.1	Laccase-7 like	0	0	0	0.0282135	0	0	0.100256	10.7045	9.87994	13.2474	8.68196	8.35371	8.30216	0.0313674	0.174121	0.0618011	0.310408	0.460251	0.199614	2.04103	1.77091	1.36537	281.057	283.263	274.699
RED5V2.002960.1.1.PC	Acc02960.1	Tubulin beta-8 chain	0	16.5249	20.7838	21.9184	24.4676	25.4509	27.6059	33.1767	42.1487	33.6739	34.1416	34.6162	48.9154	3.28342	2.89132	3.00073	3.87124	5.30698	4.69923	5.24172	3.86194	6.10061	4.92727	2.64223	5.37025
RED5V2.002963.1.1.PC	Acc02963.1	hypothetical protein	0	26.7277	19.8289	24.6255	13.2982	14.3811	8.81139	18.22	17.8822	18.7665	15.6064	15.5459	15.3178	54.4715	57.1422	55.4668	15.7238	16.781	19.3587	30.896	35.4128	34.4548	26.4189	29.3223	23.6259
RED5V2.002964.1.1.PC	Acc02964.1	Neutral ceramidase	0	31.9068	29.2065	32.6936	23.1633	26.1739	24.3897	13.3948	13.9397	13.2152	13.4204	11.5956	8.94784	12.5074	10.5062	12.6771	12.6602	14.4573	12.4515	4.48718	4.67356	5.11012	4.08754	5.84705	5.56329
RED5V2.002965.1.1.PC	Acc02965.1	Sugar phosphate/phosphate translocator like	0	20.1309	13.4509	14.4349	43.3863	48.1075	52.0934	23.7564	18.2486	23.4329	34.3835	38.8874	38.0805	191.716	160.065	184.142	19.8041	33.5791	25.6545	58.7346	75.64	75.3842	125.2	116.066	113.036
RED5V2.002966.1.1.PC	Acc02966.1	Mitochondrial uncoupling protein	0	52.9294	38.9446	39.8777	68.617	75.2689	70.8213	80.7441	72.8123	74.8922	64.5355	69.9621	81.2349	22.8941	26.2342	27.0182	42.9347	46.771	46.6534	19.3858	30.2084	47.3338	44.693	45.3845	29.1517
RED5V2.002970.1.1.PC	Acc02970.1	uncharacterized protein	0	17.0385	14.6516	19.0016	20.9725	21.4208	20.9769	8.74877	12.4381	13.1527	14.1424	13.3527	8.99813	2.78434	3.76176	3.3089	5.00532	3.6593	5.10939	3.26791	3.14497	1.86881	5.8169	5.27128	7.59743
RED5V2.002976.1.1.PC	Acc02976.1	Transcription factor DIVARICATA like	0	14.3153	8.99797	16.3615	5.59369	7.9554	6.16922	23.8743	18.3565	19.7106	12.9103	12.2391	15.4809	2.45659	1.78574	2.01669	1.86507	0.980827	0.124072	0.761174	1.16953	0.290969	1.57721	3.02966	2.50288
RED5V2.002977.1.1.PC	Acc02977.1	BAHD acyltransferase	0	84.5229	77.8151	112.706	112.265	146.969	125.971	109.444	129.722	129.822	278.07	245.29	323.178	196.611	129.353	191.004	82.1018	81.07	63.0038	306.635	254.097	199.214	738.992	905.573	836.658
RED5V2.002978.1.1.PC	Acc02978.1	Sulfoquinovosyl transferase	0	15.0301	16.1622	16.2214	28.3371	29.0519	28.1191	26.6883	23.7804	27.8526	26.8946	27.7095	23.9608	9.22545	9.04848	10.6256	7.55063	8.86919	8.23975	6.89323	5.30307	5.99547	8.28332	8.03675	6.90872
RED5V2.002984.1.1.PC	Acc02984.1	Nuclear receptor corepressor 1 like	1.43e-173	2.32951	4.42138	3.21492	2.86403	4.42099	3.25271	1.16264	1.94748	0.651785	1.13054	0.999896	2.72893	0	0	0	0	0	0	0	0	0	0	0	0
RED5V2.002985.1.1.PC	Acc02985.1	Oocyte zinc finger protein like	3.45e-55	5.82377	1.51845	2.84654	2.85113	3.64397	2.2478	4.47061	2.39907	1.1542	4.18878	0.944346	0.572738	0	0	0	0	0	0	0	0	0.262392	0	0	0
RED5V2.003003.1.1.PC	Acc03003.1	Ethylene-overproduction protein like	0	3.58573	4.24054	1.91955	2.62355	3.48562	3.26226	4.8429	5.10664	6.1522	5.22314	7.22648	4.68506	0.723749	0.257534	0.62157	0.693768	0.777986	0.905402	1.51489	2.7939	3.32345	3.4314	2.52958	2.95737
RED5V2.003008.1.1.PC	Acc03008.1	Ubiquitin-activating enzyme like	0	0.89188	1.17725	1.06077	0.403049	0.523177	0.309816	0.360343	0.183703	0.335844	0.830164	0.108466	0.175424	3.21494	2.55586	4.09017	4.40538	5.24892	8.51602	5.0267	7.98082	6.48971	6.38935	7.02484	5.64972
RED5V2.003011.1.1.PC	Acc03011.1	40S ribosomal protein like	0	36.5891	37.399	25.9281	18.7639	18.7766	18.5902	36.2355	32.7163	32.3775	31.2379	32.3176	35.8598	12.6902	15.6879	12.7708	5.77384	7.96865	10.5008	3.10621	9.52186	5.51023	6.11064	5.8157	4.51989
RED5V2.003014.1.1.PC	Acc03014.1	Protein of unknown function DUF538 protein	3.09e-125	94.2156	99.9516	138.618	34.3675	35.8004	32.7943	67.7321	56.3319	59.079	57.372	63.2049	94.5319	40.3163	50.8191	40.4309	21.7659	19.3348	18.3572	11.1578	5.97317	9.40928	7.18638	5.65089	5.81129
RED5V2.003019.1.1.PC	Acc03019.1	Cation/H(+) antiporter like	0	0.0616893	0.0201056	0.0402034	0.906034	0.964986	0.976222	0.473558	0.736967	0.391235	1.07011	0.900285	0.36401	0.379929	0.45488	0.440323	0.122867	0.023423	0.0237036	0.34372	0.0788593	0.138972	0.20088	0.121854	0.0989311
RED5V2.003025.1.1.PC	Acc03025.1	Solute carrier family 40 member like	0	4.12575	3.74583	2.97687	6.6588	6.45378	7.27964	11.589	14.6083	13.7447	13.6321	11.8271	6.47263	10.178	10.5687	12.7961	10.839	11.4132	9.88915	1.59988	2.46961	1.7261	0.868234	0.582109	1.89042
RED5V2.003027.1.1.PC	Acc03027.1	hypothetical protein	0	4.04	3.48962	3.45824	4.56429	3.32764	3.79328	3.69163	4.10029	4.79164	4.64963	3.47493	4.38486	2.29779	1.36812	2.36445	1.40084	3.09971	2.17166	0.847827	0.93656	0.311232	1.5775	0.82179	0.738533
RED5V2.003029.1.1.PC	Acc03029.1	Protein LURP-one-related like	3.17e-167	22.3758	23.0934	26.2342	6.93949	7.20624	11.0072	11.6994	12.3805	8.26057	13.8293	13.3394	16.9356	10.7289	9.92605	10.3344	2.7963	6.83005	1.9387	0.188044	0.560856	0.0988382	0.204097	0.10833	0.938145
RED5V2.003030.1.1.PC	Acc03030.1	Protein LURP-one-related like	7.59e-161	157.96	153.179	121.492	229.165	208.473	201.786	236.808	303.79	300.826	301.855	308.311	388.702	24.7619	30.4175	33.0412	27.8642	26.2993	22.3982	6.46643	4.96777	6.1797	6.80579	3.72523	5.7434
RED5V2.003033.1.1.PC	Acc03033.1	Alanine--glyoxylate aminotransferase 2 3 like	0	28.2124	35.7901	40.1851	55.9618	53.6304	51.865	39.4883	39.2505	35.5765	56.8532	56.2163	63.7608	18.2416	17.5626	18.7006	5.62587	8.3546	6.92105	4.29865	5.49475	10.006	6.18911	5.05388	4.21258
RED5V2.003035.1.1.PC	Acc03035.1	Aspartate aminotransferase	0	17.1628	18.7467	16.2318	7.40273	11.0505	11.122	63.807	69.0145	60.2082	90.6342	80.2759	67.1123	11.9769	11.1555	10.0049	2.58043	4.28314	3.43323	4.40401	6.18692	4.52896	26.186	21.9514	25.1955
RED5V2.003039.1.1.PC	Acc03039.1	CBL-interacting serine/threonine-protein kinase	0	65.4898	54.3119	47.5642	2.68044	2.03238	3.27048	0.775986	0.791196	0.626948	1.48181	1.05339	2.22217	7.1627	11.5873	10.5237	7.87569	7.07801	7.42327	12.493	8.66542	9.77334	8.25133	10.6003	8.15325
RED5V2.003040.1.1.PC	Acc03040.1	U-box domain-containing protein	0	17.0773	10.9039	14.4572	7.04797	9.24045	9.17582	17.5752	22.9503	21.4815	57.1703	54.2797	54.3991	45.707	42.771	48.1471	19.6882	24.7202	18.2694	42.2435	39.1963	41.3145	77.4473	75.5414	78.1434
RED5V2.003045.1.1.PC	Acc25173.1	MACPF domain-containing protein	0	17.5134	20.2522	21.4828	11.5102	13.9612	12.2844	13.3693	14.0129	15.1187	13.4658	10.786	13.5801	13.6046	15.07	12.7711	22.4047	18.6384	18.5705	23.06	18.7642	23.0652	19.3492	17.4217	18.6791
RED5V2.003057.1.1.PC	Acc03057.1	WRKY transcription factor 70	0	3.52135	3.2841	5.71957	0.61205	1.20759	0.627294	0.722302	1.20512	1.03073	1.16896	0.98827	1.99792	109.986	102.573	99.8226	4.33757	3.82596	5.12076	45.2774	35.2498	36.6128	9.97975	12.0386	11.7288
RED5V2.003060.1.1.PC	Acc03060.1	Serine/threonine-protein kinase	2.73e-150	2.46587	4.89979	2.0995	4.40347	4.75938	4.69736	5.592	3.04741	4.0673	4.44239	4.35321	0.352024	0.778064	0.799822	1.02198	0.380229	0.271821	2.384	0.102278	0.915153	0.32255	0.222018	0.117842	0.25513
RED5V2.003061.1.1.PC	Acc03061.1	Serine/threonine-protein kinase	0	9.43381	5.80062	8.17631	7.72801	8.21523	5.89345	6.32631	6.33012	5.28134	7.57125	8.24003	5.83441	10.7111	12.8759	14.8209	2.24698	2.10485	3.06431	1.08378	1.69911	0.876378	1.90018	1.34475	1.76765
RED5V2.003072.1.1.PC	Acc03072.1	BTB/POZ domain-containing protein	0	37.8409	39.1179	36.8859	12.3328	12.934	12.0754	8.93028	8.26844	7.31174	6.15424	5.3696	5.51427	14.8964	13.5093	11.9775	5.17919	9.78088	7.18155	2.36835	1.6967	2.67274	1.62549	1.52489	1.99823
RED5V2.003079.1.1.PC	Acc03079.1	Protein of unknown function DUF1191 protein	0	1.66599	2.86297	3.01046	0.171109	1.36226	1.40296	4.65055	2.30846	2.10115	1.85829	1.28934	1.415	6.09042	8.83271	11.459	6.51568	8.85591	8.67103	6.68604	6.51814	7.30148	4.86137	4.56226	4.77677
RED5V2.003090.1.1.PC	Acc03090.1	Receptor-like kinase	0	3.34629	3.9643	5.07124	14.2821	19.4216	12.7722	9.95752	9.1243	9.2637	8.96667	8.13922	11.8577	33.7325	35.2317	32.2448	66.7965	60.261	59.2685	80.1796	77.247	55.1621	77.1658	85.9547	82.9102
RED5V2.003091.1.1.PC	Acc03091.1	Glucan endo-1,3-beta-glucosidase	0	0.0692422	0.101553	0.101533	0.156456	0.121853	0.200441	0.125891	0.256716	0.164676	0.0878874	0.294732	0.306433	0.903061	0.278494	0.59308	4.67516	4.57459	4.82894	11.0399	11.3741	8.61047	16.2342	15.1818	9.43872
RED5V2.003110.1.1.PC	Acc03110.1	BAG-associated GRAM protein	0	13.4224	16.4047	11.2235	8.64739	9.79317	9.15178	8.70593	7.50567	7.98048	9.85595	8.49912	11.2502	3.19489	4.21063	4.48347	4.47399	3.00097	4.60333	3.24488	2.55247	2.02417	3.36709	3.32782	2.7574
RED5V2.003111.1.1.PC	Acc03111.1	Protein IQ-DOMAIN like	0	1.88275	1.80966	1.80931	0.865254	1.5724	1.36716	1.58583	2.12959	2.42857	1.82268	1.70759	0.941487	0.173411	0.641736	0.546655	0.0381345	0.43619	0.257492	0.328249	0.775064	0.215665	0.178136	0.9455	0.255879
RED5V2.003113.1.1.PC	Acc03113.1	Stearoyl-[acyl-carrier-protein] 9-desaturase	0	8.62563	6.18474	14.1739	25.337	24.6243	25.54	160.259	184.517	172.366	147.802	146.062	155.782	21.4724	22.5502	19.1299	86.8312	61.1973	55.2071	57.8306	46.8359	43.6932	107.02	100.159	113.825
RED5V2.003120.1.1.PC	Acc03120.1	UDP-glycosyltransferase	0	0	0	0.0706902	0	0	0.041866	0.0876489	0.0893668	0.0429947	0.137677	0	0	7.70205	7.67102	6.58092	0.993779	0.741329	0.125035	0.976286	1.06306	0.488712	0.403669	0.482079	0.115968
RED5V2.003121.1.1.PC	Acc03121.1	LETM1 and EF-hand domain-containing protein	0	12.8521	9.50333	12.2911	5.55105	6.16718	4.91914	12.6391	11.3754	12.6294	9.80408	8.8197	7.84952	16.0203	18.8342	17.6196	28.1275	21.2873	31.4354	33.9057	42.4857	28.7112	39.0759	41.5764	42.8735
RED5V2.003122.1.1.PC	Acc03122.1	2-alkenal reductase	0	2.58461	3.5839	3.53726	4.51276	2.64634	3.156	4.0441	4.58797	5.75571	3.16129	3.42904	5.26853	6.17992	11.6239	9.91177	8.7606	9.31397	7.58378	10.7554	11.2936	10.0994	21.5108	26.8726	23.0609
RED5V2.003123.1.1.PC	Acc03123.1	2-alkenal reductase	0	5.26321	3.30822	3.44538	8.91934	9.0968	8.70619	22.6128	23.4045	23.1905	17.5362	16.688	18.9251	111.954	135.754	128.903	21.1153	20.4479	18.3636	39.9398	35.7431	33.6013	65.385	66.0677	62.4002
RED5V2.003128.1.1.PC	Acc03128.1	WEB family protein	0	0.0874346	0	0.0427363	2.96344	3.2825	2.93601	7.52441	8.05008	7.32996	3.88425	4.94453	6.44906	0.0950272	0.0879161	0.468064	1.98524	1.44412	1.76379	22.316	18.7774	14.6546	31.3593	33.8724	30.6378
RED5V2.003130.1.1.PC	Acc03130.1	Serine/threonine-protein kinase	0	33.6967	28.399	25.7065	52.8495	46.5714	51.5341	65.1887	75.8403	75.0796	81.3475	79.4858	93.7638	14.563	11.8787	15.5347	17.7181	14.8415	16.8167	17.0929	18.041	20.0762	31.867	33.5152	33.8646
RED5V2.003139.1.1.PC	Acc03139.1	hypothetical protein	3.33e-148	10.5229	12.0167	19.3958	27.5887	22.335	22.323	23.8541	31.37	24.6442	41.293	43.5702	53.2054	29.8577	28.1888	34.9176	17.2789	7.68596	10.3707	10.8449	11.6035	8.1432	7.62299	5.11711	7.98694
RED5V2.003140.1.1.PC	Acc03140.1	Transmembrane protein	0	4.37493	4.34241	6.67433	0.299556	1.16651	0.460526	3.45483	1.55647	2.20706	3.0289	0.806149	2.44461	16.2817	15.5965	12.2779	11.5653	6.41799	7.56462	9.97206	7.4568	8.24295	7.49311	5.89208	6.16564
RED5V2.003157.1.1.PC	Acc03157.1	Serine carboxypeptidase-like	0	1.68184	1.35844	2.43041	0.991356	0.986568	1.3124	2.17147	1.26516	1.56516	0.928139	1.55627	2.10346	6.39761	6.21297	5.44119	1.83507	2.58209	2.48659	1.22229	0.794546	0.247095	0.204097	0.162495	0.117268
RED5V2.003161.1.1.PC	Acc03161.1	UDP-glycosyltransferase	0	4.11005	4.86808	6.30439	4.98319	7.7621	6.42283	3.52365	4.25344	3.05958	6.02263	3.25103	3.84486	1.12582	0.974374	0.894406	0.199659	0.342561	0.500738	0.601509	0.897025	0.54199	0.699494	0.643541	0.589465
RED5V2.003164.1.1.PC	Acc03164.1	Protein fluG like	0	3.03333	4.02372	3.38078	9.49511	6.9814	7.47209	6.95516	5.34846	6.29505	6.30244	8.17688	4.13267	1.63787	0.990775	1.75829	1.93944	1.25443	2.4053	0.447161	0.691545	0.652871	0.674078	0.686944	0.71264
RED5V2.003166.1.1.PC	Acc20474.1	Phosphatidylinositol 4-phosphate 5-kinase like	0	20.8971	18.6173	19.3551	9.65105	10.8416	10.9083	6.48344	5.54988	7.68978	6.66272	5.65568	4.82866	52.1048	46.259	48.6367	34.5847	34.0569	38.2381	23.8412	26.7389	23.0931	19.9436	17.5637	19.9732
RED5V2.003171.1.1.PC	Acc03171.1	Dual specificity phosphatase	2.78e-96	13.6925	18.6213	19.5912	23.626	22.0516	25.2235	32.8911	27.0747	27.2356	27.8073	33.0017	34.5217	6.62905	9.38723	9.86222	8.92521	9.21631	11.479	6.082	7.16055	7.40306	2.95318	2.76613	5.19024
RED5V2.003176.1.1.PC	Acc20465.1	S-adenosylmethionine synthase	0	180.086	147.96	144.266	256.34	241.729	251.965	92.9697	75.4054	82.3695	90.0001	84.9693	84.7114	33.003	34.0808	30.0161	149.105	157.231	166.522	333.742	328.059	419.814	425.317	441.136	437.323
RED5V2.003178.1.1.PC	Acc03178.1	KAT8 regulatory NSL complex subunit 1 like	0	4.09314	5.22852	5.03389	15.7376	14.1739	18.8051	14.4035	14.7674	13.9738	15.167	15.1745	16.0691	2.87005	2.25699	2.40324	6.39038	7.67041	6.77299	4.24431	4.89481	6.51412	7.55491	5.57482	5.71718
RED5V2.003183.1.1.PC	Acc03183.1	hypothetical protein	6.04e-71	40.3546	50.5691	99.0252	69.5968	75.7504	72.4747	130.568	168.342	118.89	129.203	130.205	209.206	14.1423	23.3524	21.5149	24.9981	18.5744	17.6577	16.0958	12.6334	26.271	20.6881	23.9135	19.8112
RED5V2.003189.1.1.PC	Acc03189.1	DNA-binding protein like	0	2.18726	2.25032	2.99984	20.2115	18.2116	18.6548	5.9156	5.91051	6.52176	7.41712	7.00745	5.6345	4.04479	4.97307	4.33412	3.56964	2.28694	5.73881	1.74199	3.83935	2.36074	2.43742	2.36981	2.25122
RED5V2.003198.1.1.PC	Acc03198.1	uncharacterized protein	5.7e-108	57.0167	38.0451	35.729	13.2135	21.9015	19.2722	12.4041	13.8981	9.89589	19.9838	14.7709	21.0689	112.202	80.0595	81.9961	6.85395	8.19836	12.056	4.62718	10.2069	3.64815	1.4125	2.83226	3.06596
RED5V2.003202.1.1.PC	Acc03202.1	Autophagy-related protein like	0	8.95524	10.4027	6.14107	18.5737	16.5905	17.8291	11.5349	9.74575	12.143	15.574	10.1107	10.6473	5.83973	4.70387	6.5542	10.2864	8.80001	14.3596	19.9014	24.2282	19.5478	24.8833	22.7714	22.6783
RED5V2.003206.1.1.PC	Acc03206.1	Maturase	0	32.8761	34.9091	31.4956	42.4168	49.7556	45.9857	63.7575	77.6836	73.1057	72.7751	77.7258	105.241	23.0822	16.5947	24.9914	26.9514	31.232	22.2077	42.3565	33.7053	44.5262	41.2927	45.198	42.2842
RED5V2.003209.1.1.PC	Acc03209.1	60S ribosomal protein like	4.12e-152	128.336	107.85	143.542	94.5049	114.877	109.023	169.996	168.097	130.327	156.823	163.417	185.848	183.446	226.869	195.572	235.808	222.982	200.26	236.079	187.606	330.296	224.615	217.766	214.613
RED5V2.003211.1.1.PC	Acc03211.1	Alanine--tRNA ligase	2.03e-90	15.2712	14.4253	16.9527	6.1409	7.28794	6.44371	6.11768	9.5963	5.84796	12.6485	7.71216	13.9366	5.06359	8.58857	9.00652	2.62916	1.91641	0.895092	1.16483	0.165438	2.44899	1.62549	0.575179	1.45282
RED5V2.003212.1.1.PC	Acc03212.1	uncharacterized protein	0	1.18789	0.598331	0.211134	0.0406682	0.253389	0.125043	0.261786	0.266917	0.0428049	0.0456898	0.0875553	0.159305	0.899822	2.09931	2.23534	3.05421	4.18232	3.15357	3.47134	2.43884	4.23302	2.56203	1.97313	2.94413
RED5V2.003228.1.1.PC	Acc03228.1	Sickle tail protein	0	22.3525	24.6883	23.6412	13.2785	12.4645	12.5054	15.0669	9.42504	13.7226	10.5716	9.44274	6.2543	33.1685	25.9189	36.368	21.3754	20.8748	22.0936	21.5959	25.848	28.5515	23.6846	23.8602	20.639
RED5V2.003231.1.1.PC	Acc03231.1	IAA-amino acid hydrolase ILR1-like	0	14.3635	16.9496	18.5105	3.83089	5.49788	5.33801	7.06546	6.45059	6.70516	7.15708	4.86515	5.62032	27.7433	26.5483	22.3946	16.2541	18.8782	23.4523	14.5005	13.7344	23.8948	12.7609	10.6677	12.1589
RED5V2.003233.1.1.PC	Acc03233.1	EF-Hand 1, calcium-binding site protein	0	17.8717	17.0114	18.3958	15.174	21.0525	19.0501	57.7062	47.9065	46.4422	83.252	81.7155	66.7419	6.56685	5.74604	6.66396	5.43714	4.72652	10.3635	16.7548	22.3341	19.7778	46.1741	42.9228	44.5381
RED5V2.003238.1.1.PC	Acc20359.1	Caffeic acid 3-O-methyltransferase	0	16.2174	17.7734	14.9389	6.19123	9.7745	6.44862	8.37035	5.01053	5.88076	6.50331	7.09808	13.0134	2.22743	3.5391	2.76669	0.638909	0.304499	0.513578	4.18192	0.740401	1.86685	21.5133	21.5174	23.9358
RED5V2.003245.1.1.PC	Acc03245.1	NDR1/HIN1-like protein	2.53e-156	9.89212	6.04503	5.36391	5.23868	5.71205	4.74276	3.84056	6.59006	7.25999	5.49317	5.73321	5.13021	81.2215	137.31	81.171	46.6388	42.3426	30.8234	16.3959	12.9418	18.6982	3.12772	1.94634	3.22237
RED5V2.003248.1.1.PC	Acc03248.1	StAR-related lipid transfer protein like	0	21.7675	24.8305	24.6389	56.7781	58.3334	69.9104	118.913	124.878	102.675	83.6625	81.1364	71.2636	42.1274	51.685	41.7457	47.6443	39.8023	41.1156	46.2548	55.9939	63.5935	59.1572	63.364	59.8345
RED5V2.003251.1.1.PC	Acc03251.1	Granule-bound starch synthase	0	100.809	92.085	94.7108	158.795	154.291	157.469	39.144	38.4039	39.9478	34.6641	38.3727	27.5752	47.3178	45.0033	47.011	49.1762	47.9612	44.9904	22.3647	20.4045	23.4386	7.69663	6.79553	5.3152
RED5V2.003257.1.1.PC	Acc03257.1	Small heat shock protein	1.07e-173	0	0.342141	0.13683	6.56259	6.40432	5.5105	43.6014	48.694	45.3557	43.3493	44.2586	61.015	8.06263	12.1741	11.6892	26.0938	27.742	22.1852	72.7092	55.1994	81.9203	14.8457	8.19075	17.7332
RED5V2.003259.1.1.PC	Acc20345.1	Unconventional myosin-XVIIIa like	0	7.89267	10.1742	9.24412	17.3712	19.6987	15.7562	13.8309	13.3428	14.2773	12.617	12.587	11.3685	12.6648	10.2758	12.3368	13.525	12.489	14.8487	11.6084	10.8985	8.1018	15.2492	17.7321	16.2398
RED5V2.003262.1.1.PC	Acc03262.1	60S ribosomal protein L40 precursor	7.17e-93	16.1801	20.8876	19.1535	27.1342	29.3636	31.762	29.8771	26.8696	20.7434	25.3504	22.7522	43.2617	60.5865	79.3126	72.542	89.2764	74.1537	63.6765	57.8621	47.9923	68.8565	47.9835	63.671	50.4771
RED5V2.003264.1.1.PC	Acc03264.1	GTPase-activating protein	0	11.5998	10.3323	12.5269	20.6183	19.7009	17.4751	15.4217	13.5099	14.227	15.8796	13.8487	9.81014	25.2142	25.7395	21.5228	5.4795	8.75107	6.19564	10.2297	10.6749	6.23877	9.11122	8.81728	9.5448
RED5V2.003273.1.1.PC	Acc03273.1	Cell division control protein	0	27.2513	19.0785	15.7785	26.0416	27.8856	27.7143	42.8796	32.8584	33.7857	33.3966	35.6291	43.5436	6.60842	8.11481	13.0201	11.626	14.4188	16.1845	12.7223	12.1538	17.035	11.2627	9.90868	11.6127
RED5V2.003276.1.1.PC	Acc03276.1	WD repeat-containing protein	0	5.23129	5.96739	2.51088	5.56408	5.1974	5.92095	3.3703	3.349	4.14712	3.64898	2.98042	2.60712	0.409771	0.308024	0.151377	0.45056	0.348941	0.516101	0.212093	0.542215	0.254808	0.361742	0.488736	0.453482
RED5V2.003277.1.1.PC	Acc03277.1	Nuclease	4.4e-54	74.1948	49.8243	45.2316	124.814	136.307	119.19	142.554	156.18	119.252	166.097	169.062	155.455	20.381	16.1914	22.6964	44.3323	30.4156	26.0808	40.0992	31.0072	43.8063	31.8596	51.6367	30.4003
RED5V2.003285.1.1.PC	Acc03285.1	Aminoacrylate hydrolase	0	12.5404	13.4758	11.9849	21.5912	21.011	20.5517	18.9393	15.2008	16.2938	23.647	19.7338	19.2085	15.8502	15.7518	18.7457	16.8055	15.7449	12.0079	8.70616	10.1409	13.0513	14.5935	15.9665	11.7582
RED5V2.003295.1.1.PC	Acc03295.1	E3 ubiquitin-protein like	0	55.5858	60.2153	53.8373	54.457	55.8284	62.8198	34.1223	34.1574	31.342	40.3536	34.1123	42.5879	24.9677	22.8415	27.5058	33.2132	33.5274	24.8853	14.1098	21.304	29.9424	19.3219	16.9407	20.1476
RED5V2.003297.1.1.PC	Acc03297.1	Dipeptidyl aminopeptidase	0	11.7618	9.87485	10.1609	17.1153	17.4523	17.4929	9.00256	9.33503	8.50684	6.94368	6.55072	5.40073	2.21818	1.77715	1.66703	0.854901	1.27025	2.66795	3.48997	2.31314	2.04767	2.76019	3.17944	2.96938
RED5V2.003299.1.1.PC	Acc03299.1	Tocopherol O-methyltransferase	0	21.5615	15.8908	26.5324	184.349	187.431	199.981	29.6801	39.7688	28.5383	36.5129	40.2555	57.7799	0.471032	0.92604	0.348016	0.453179	0.308545	0.562035	0.905547	0.69253	0.366128	0.604834	0.642061	0.434399
RED5V2.003300.1.1.PC	Acc03300.1	Protein BOBBER like	0	54.1081	41.1974	34.2222	13.9781	13.9802	12.4777	25.2243	22.3366	22.5094	22.4343	24.6157	24.9802	84.585	80.8352	95.9013	162.298	218.671	164.703	177.999	136.878	191.741	156.195	172.566	148.95
RED5V2.003301.1.1.PC	Acc03301.1	Zinc finger protein	0	3.34198	5.40849	4.33721	1.04157	0.270401	0.266877	0.209521	0.498465	0.959252	0.658224	0.630677	0.255	2.56758	2.37544	2.52937	4.33803	5.18508	4.9151	13.0395	12.8901	14.7199	4.18147	2.64623	5.17472
RED5V2.003302.1.1.PC	Acc03302.1	Histone-lysine N-methyltransferase	0	4.73203	4.11088	5.39951	5.17847	4.89394	5.97566	2.13836	1.93575	2.66645	1.06731	0.701815	1.04587	2.63419	3.1168	3.08927	3.4087	3.86889	4.46641	4.43082	4.55263	3.69949	2.9913	2.07623	1.95668
RED5V2.003315.1.1.PC	Acc03315.1	Trehalose-phosphate phosphatase	0	9.55212	10.5901	10.6662	16.4359	15.7079	15.8272	14.3876	10.9158	10.3607	11.9214	11.4224	11.4379	2.73657	1.72805	3.55167	5.49258	5.41754	5.29816	3.64865	6.43747	2.91718	3.84859	3.55258	3.39704
RED5V2.003317.1.1.PC	Acc20288.1	ATP-dependent zinc metalloprotease FTSH 11 like	0	27.6832	32.1217	29.7351	23.0227	20.6763	21.2389	18.6036	17.291	19.2245	22.0148	17.9137	14.8982	52.7773	55.5309	53.1243	36.7552	35.33	37.7779	32.0278	34.3677	22.3647	31.0296	31.1949	30.0878
RED5V2.003324.1.1.PC	Acc03324.1	Sterol 24-C-methyltransferase	8.33e-176	4.28392	7.97188	10.8748	191.331	243.675	188.976	99.4941	134.405	109.031	120.326	133.105	198.556	33.1172	28.5547	37.9507	104.948	133.641	77.4179	93.9957	70.7498	60.7059	17.8391	19.8583	30.5831
RED5V2.003328.1.1.PC	Acc03328.1	Protein WVD2-like	0	2.67221	4.86923	4.36364	14.1344	13.6802	10.6538	0.478478	0.900658	0.686073	0.732314	2.25271	1.25426	0.0990088	0.152666	0.227582	0.0362881	0.172946	0.0350036	0.117134	0	0.205223	0.0423778	0	0
RED5V2.003333.1.1.PC	Acc03333.1	Pentatricopeptide repeat-containing protein	0	8.6273	6.42695	5.90051	6.60503	7.30383	4.97653	7.69909	9.1388	8.9813	6.57827	8.07087	6.01375	4.49934	2.60562	4.22936	1.66166	2.44779	4.0071	4.26652	2.58544	3.33177	3.39589	3.88581	3.29419
RED5V2.003335.1.1.PC	Acc03335.1	TLC domain-containing protein	0	18.6266	17.4993	25.0774	24.0394	28.774	24.9451	46.7607	69.3859	61.7977	131.084	132.128	184.519	44.6667	30.5266	37.5435	0.950572	0.830563	1.68103	15.1712	15.0831	3.85268	8.32568	8.83812	8.71693
RED5V2.003341.1.1.PC	Acc03341.1	Lipoxygenase	0	6.30066	7.89313	8.81897	0.606675	0.734994	0.663238	0.499002	0.287573	0.553409	0.0908781	0.282993	0.818556	18.4035	18.9521	22.9207	9.68988	13.9257	13.5767	4.6721	5.85769	3.91946	2.49801	3.23515	2.78444
RED5V2.003353.1.1.PC	Acc03353.1	GDSL esterase/lipase	0	3.76305	6.25486	6.70325	0	0	0	0	0.0516724	0	0.0530705	0	0	1.4996	1.84985	1.11915	0.599591	1.33355	1.7351	0.0537613	0.641389	0.565152	0.466807	0.123885	0
RED5V2.003380.1.1.PC	Acc03380.1	Myosin heavy chain IB like	6.59e-161	42.4711	59.2094	51.8071	46.7266	41.0444	42.9985	48.4238	51.0218	51.2088	58.5175	51.381	90.3156	31.3367	34.805	31.2671	28.2557	37.2333	27.9391	25.065	18.4764	29.7552	14.9988	17.4593	10.9358
RED5V2.003381.1.1.PC	Acc03381.1	Inactive receptor kinase	0	1.6771	1.81638	1.7908	6.47126	9.14164	9.94867	4.53465	3.89014	4.75561	5.30537	4.17335	9.47736	0.757135	0.155662	0.386746	0.0925002	0.382069	0.356904	0.199053	0.0659656	0.0348749	0.792169	0	0
RED5V2.003384.1.1.PC	Acc03384.1	Hydroxyproline O-galactosyltransferase	0	15.0116	11.9578	10.0801	14.2505	10.1844	11.3845	11.2776	12.8026	13.6875	14.5491	13.8236	13.2302	3.23176	3.80974	3.79986	7.16423	7.86681	4.53338	5.24172	5.947	5.05645	4.95296	6.46569	6.76844
RED5V2.003394.1.1.PC	Acc03394.1	uncharacterized protein	0	0.0390109	0	0.228813	0.0220367	0.0915351	0.0451712	0.0236421	0.0241055	0.046389	0	0.0474432	0.0575478	2.7135	2.35354	2.08837	0.629356	0.4888	0.427203	2.08164	1.09711	0.527295	0.707749	0.462345	0.782022
RED5V2.003407.1.1.PC	Acc03407.1	Late embryogenesis abundant protein	2e-153	187.064	185.008	327.234	122.876	155.393	121.038	200.072	288.31	255.736	371.188	380.536	525.465	501.833	444.171	509.352	22.8877	18.5744	20.7476	90.2961	65.7802	84.3169	33.2765	41.0222	38.2394
RED5V2.003410.1.1.PC	Acc03410.1	UDP-glycosyltransferase	0	4.86094	3.64044	4.85297	1.20741	1.29426	1.19756	3.42646	1.91723	1.76278	2.58172	1.29972	0.864556	14.8	10.7114	15.6502	16.7676	16.6109	13.8295	11.9684	12.8244	9.9254	9.04501	6.74164	10.2834
RED5V2.003419.1.1.PC	Acc03419.1	Beta-carotene hydroxylase	0	7.32998	8.62106	10.1252	509.894	515.785	493.073	232.285	271.825	236.73	221.807	231.063	265.388	18.9349	21.6304	22.8045	20.3119	22.8701	17.6948	27.2501	25.666	33.3845	16.0855	16.9181	15.5883
RED5V2.003423.1.1.PC	Acc03423.1	Protein of unknown function DUF819 protein	0	24.0768	21.4367	22.6806	14.2601	14.423	16.8962	9.94873	10.6847	13.838	13.8446	14.2413	23.7321	13.0441	11.3711	12.889	5.79806	5.9837	4.6677	0.703587	1.91197	4.635	1.0182	0.216175	1.11156
RED5V2.003430.1.1.PC	Acc03430.1	Scarecrow-like protein	0	52.4367	53.4325	74.572	150.482	193.997	179.313	175.009	193.29	186.048	232.001	215.487	262.168	219.708	170.983	215.354	62.2174	61.6112	62.8407	426.361	402.631	363.819	636.56	737.989	709.533
RED5V2.003433.1.1.PC	Acc03433.1	30S ribosomal protein	0	20.7575	21.2056	28.1236	17.6913	15.9503	23.0983	29.8189	30.5534	27.5221	25.5766	26.5729	25.5472	10.5544	9.96801	14.9028	11.9918	9.81725	9.32851	15.1399	10.5002	12.8526	9.5432	9.71097	14.7301
RED5V2.003435.1.1.PC	Acc03435.1	uncharacterized protein	0	5.0958	3.42542	5.79094	8.41975	10.1633	10.1783	12.2758	15.7439	13.4068	16.7359	15.803	23.0214	1.73072	1.66525	3.34172	2.2836	0.435338	0.66083	1.55614	1.30282	1.03317	0.533364	1.03802	1.53227
RED5V2.003440.1.1.PC	Acc03440.1	Short-chain dehydrogenase TIC 32 like	0	27.4199	32.3953	23.0479	32.0344	25.8327	24.9549	36.4453	32.3462	32.4206	40.5381	39.4731	50.4082	20.4882	18.8506	16.736	11.3569	15.6167	13.3494	10.4834	11.6839	12.4243	11.4509	7.30881	8.74469
RED5V2.003446.1.1.PC	Acc03446.1	hypothetical protein	0	1.39855	1.28016	0.989018	1.44558	1.50114	1.82614	0.649209	0.845805	1.45076	0.944229	1.59229	0.965711	10.0902	11.4894	8.5701	12.0903	7.76194	8.91826	13.0852	9.20534	7.32016	10.8386	9.30153	9.49637
RED5V2.003459.1.1.PC	Acc03459.1	Oxalate--CoA ligase	0	40.2685	42.111	50.0122	543.047	658.189	601.976	318.953	366.201	384.926	540.386	503.086	540.411	355.06	289.815	300.964	41.3907	29.7049	31.5674	199.146	227.069	161.816	218.926	266.424	233.012
RED5V2.003462.1.1.PC	Acc03462.1	Protein O-glucosyltransferase	0	20.6088	21.5917	20.8522	16.4173	15.6718	17.1397	4.74064	7.39906	7.69184	5.30803	4.86635	6.03594	2.41969	2.11761	1.93271	1.90553	1.78205	1.76872	1.27658	0.384597	0.243995	0.293908	0.0445711	0.289492
RED5V2.003464.1.1.PC	Acc03464.1	uncharacterized protein	2.69e-55	16.3384	17.5631	18.4936	61.5289	74.7672	72.2441	74.9287	58.9216	54.5361	47.5396	48.5711	94.8575	6.74981	12.8737	10.7413	10.7329	11.7541	3.52443	13.391	5.8627	9.5568	2.13346	2.83096	3.21777
RED5V2.003474.1.1.PC	Acc03474.1	Flap endonuclease GEN-like	0	24.4731	20.5843	17.2366	5.78143	8.27448	6.20175	8.77365	8.71625	7.85083	8.07707	9.96401	8.01833	6.05161	5.91868	6.61447	1.26743	2.5672	2.10892	0.443203	1.83031	1.2902	2.07217	2.55324	2.29617
RED5V2.003477.1.1.PC	Acc03477.1	Membrane steroid-binding protein	9.14e-162	86.6704	89.62	58.0123	129.8	140.118	138.637	114.889	116.404	99.8749	98.6675	121.704	191.232	49.5261	62.5158	52.5358	34.1685	31.7207	25.2342	22.7859	14.9438	26.5699	10.5991	8.93498	12.2992
RED5V2.003483.1.1.PC	Acc03483.1	E3 ubiquitin-protein like	0	7.97845	12.6493	10.6892	9.26521	9.62136	10.0113	5.97183	6.20673	5.89656	5.44671	4.63889	6.42404	6.46028	6.52019	8.78045	11.5097	15.8951	13.5206	8.41946	9.75211	9.10853	14.6389	13.4209	14.0694
RED5V2.003484.1.1.PC	Acc28034.1	Homeobox-leucine zipper protein like	0	0.185771	0.50455	0.363205	0.0932794	0.242163	0.215106	0.250188	0.229582	0.171815	0.235794	0.52716	0.0913481	8.92859	8.98686	11.0499	1.20867	0.728869	1.14209	1.45972	2.13729	3.01319	2.13166	1.74301	1.95303
RED5V2.003493.1.1.PC	Acc03493.1	E3 ubiquitin ligase BIG BROTHER like	0	74.2274	73.6602	58.7253	39.0561	41.1696	44.485	16.5234	15.2351	14.6593	18.545	16.4203	22.2268	22.3304	22.4302	19.903	12.5494	12.8535	8.94734	5.87073	4.66931	7.22942	1.54747	3.38206	3.3473
RED5V2.003507.1.1.PC	Acc03507.1	Calcium-dependent protein kinase	0	45.6647	44.1235	36.2063	23.314	24.8775	20.7112	24.9742	25.4246	23.1485	30.0033	23.0981	19.0202	13.2576	11.1216	13.0264	9.479	10.5111	10.1635	11.1742	10.3014	9.65358	12.8338	11.2361	10.5414
RED5V2.003508.1.1.PC	Acc03508.1	Zinc finger CCCH domain-containing protein	0	24.8571	22.0845	17.457	30.1773	23.8803	25.4529	19.4438	18.6092	21.1452	21.0817	19.0951	31.9245	13.1994	13.9997	13.9346	15.9601	12.9288	20.8903	8.51324	9.57619	18.768	13.8864	13.508	13.4698
RED5V2.003510.1.1.PC	Acc03510.1	Spore coat assembly protein like	1.72e-77	23.4029	17.42	29.6673	13.6464	13.8167	13.9863	22.5099	21.2718	25.495	40.2451	42.9678	59.2466	2.78966	6.22454	4.84967	0	1.03191	0.522137	8.54207	4.82526	5.51023	6.53206	14.0919	6.05343
RED5V2.003513.1.1.PC	Acc03513.1	Xyloglucan galactosyltransferase	0	9.73079	11.4951	13.8953	4.61505	3.07808	2.99951	2.8983	1.06712	1.61917	1.26461	0.646233	0.146976	48.5476	36.8	46.4027	34.8062	27.3887	27.602	18.2766	25.1755	17.2377	28.9211	27.6508	24.8193
RED5V2.003529.1.1.PC	Acc03529.1	Molybdenum cofactor sulfurase	0	2.68817	3.84337	3.84261	1.69042	1.2496	1.61506	2.36686	2.0685	3.28705	2.51074	1.91219	1.27196	0.330748	0.382497	1.16754	0	0.20221	0	0	0	0.0342783	0	0	0
RED5V2.003533.1.1.PC	Acc03533.1	Aminotransferase	0	5.576	2.75767	4.53183	2.7103	2.62431	2.92796	4.63668	2.08333	2.54429	2.55118	2.16843	0	65.1824	65.3898	54.2854	62.9928	58.1604	58.4088	47.5611	42.8507	49.2087	54.6527	61.4264	50.222
RED5V2.003538.1.1.PC	Acc03538.1	Microtubule-associated protein	0	1.02505	0.622083	0.621962	0.599004	0.414686	0.368354	2.999	2.35886	2.26971	1.79458	2.32129	2.29426	0.115248	0.248789	0.0378442	0.08448	0.3221	0.0407448	0.318139	0.225923	0.525542	0.64127	0.733104	1.13371
RED5V2.003540.1.1.PC	Acc03540.1	Enolase	0	502.432	505.446	530.259	379.194	369.877	422.041	2133.09	1775.02	1611.46	1383.67	1428.79	1478.57	38.5844	42.3144	37.2272	99.3997	116.777	126.648	165.197	167.415	234.691	482.997	453.902	486.839
RED5V2.003551.1.1.PC	Acc27970.1	Transketolase	0	41.0667	45.8302	47.474	141.928	138.614	137.014	112.306	122.315	125.047	123.027	124.155	102.98	26.6201	23.2636	25.819	5.87526	4.07978	6.00066	3.08926	4.97667	2.79646	2.29742	4.21851	1.74814
RED5V2.003552.1.1.PC	Acc03552.1	Protein EXORDIUM-like	0	63.2656	70.3677	85.6401	111.238	126.791	118.55	81.03	100.525	95.9294	97.0536	93.1663	130.08	25.4145	22.1183	25.9578	24.287	23.041	24.1439	23.3649	17.2385	21.3299	7.20745	9.63468	6.21177
RED5V2.003553.1.1.PC	Acc03553.1	Cryptochrome DASH like	0	5.93174	2.28408	3.29112	7.60712	8.14136	7.13362	8.88306	6.73628	8.98722	7.38366	8.35587	7.50029	14.2129	12.919	13.6826	21.7036	22.1223	25.0274	40.4614	56.2995	47.1156	44.491	49.4347	44.3682
RED5V2.003554.1.1.PC	Acc03554.1	Serine/threonine protein kinase	0	0.667519	0.55943	0.479418	0.384768	0.335629	0.441674	0.231167	0.589246	0.421183	0.864557	0.646132	0.884227	2.42816	1.98619	2.21699	22.9543	20.6382	23.1782	23.822	32.8263	16.2959	34.1828	32.5733	33.4914
RED5V2.003558.1.1.PC	Acc03558.1	hypothetical protein	1.85e-145	21.2065	21.7558	32.6665	4.44686	4.24083	3.25544	4.08927	10.4236	7.45057	12.5408	10.5506	7.46534	76.1285	39.5774	55.2145	52.4125	70.1802	49.4461	228.26	151.256	111.29	288.44	275.372	278.77
RED5V2.003563.1.1.PC	Acc03563.1	BAG family molecular chaperone regulator like	0	96.3939	93.7421	110.643	64.3119	73.2624	67.5016	45.0997	48.8691	43.6288	38.5256	38.8963	42.4243	35.2035	38.5687	24.2042	13.2864	14.7329	12.7307	15.8681	9.80669	12.1726	10.2923	8.61985	9.27165
RED5V2.003577.1.1.PC	Acc03577.1	Branchpoint-bridging protein	0	3.74282	5.02446	6.7639	3.65711	3.39418	3.06884	7.11141	5.07556	6.01445	4.46819	4.52724	3.58139	1.64912	1.15954	1.51627	1.64404	1.24444	1.18938	2.02905	1.57761	1.3673	1.9764	1.43866	2.04405
RED5V2.003580.1.1.PC	Acc03580.1	Ethylene-responsive transcription factor	1.66e-141	1.70749	1.58603	0.834589	4.62979	6.81098	5.4371	1.34525	4.85341	5.58368	6.06838	5.39909	12.3424	0	0	0	0.306074	0	0	0	0	0.346192	0.119146	0.126479	0
RED5V2.003585.1.1.PC	Acc03585.1	Hexose carrier protein	0	5.92883	4.07638	9.05097	211.988	241.703	233.757	180.508	197.463	165.212	211.877	228.263	212.381	0.441348	0.462764	0.521735	0.0647041	0.0308374	0.124827	1.63604	0.346073	1.64667	0.302249	0.320853	0.130247
RED5V2.003611.1.1.PC	Acc03611.1	ATP-dependent DNA helicase SRS2-like protein	0	1.0771	1.01315	1.05294	1.32471	1.1197	1.31034	0.561876	0.454941	0.324257	0.415334	0.364789	0.0603386	2.8451	2.17978	2.93413	3.20977	2.65571	3.5205	1.96346	2.0392	0.995159	2.11205	2.30264	1.55243
RED5V2.003613.1.1.PC	Acc03613.1	Polyadenylate-binding protein	1.8e-164	8.598	10.0011	9.49193	8.79265	7.21755	12.1872	18.1477	12.5493	12.6039	14.0178	14.1523	11.4808	17.3198	19.6756	21.6648	16.5637	22.8803	23.3253	24.0166	16.9604	31.6588	21.1018	17.6789	19.9697
RED5V2.003618.1.1.PC	Acc03618.1	Neurofilament medium polypeptide like	0	8.21992	8.12394	8.25265	9.95595	7.12411	8.26604	1.40023	1.94018	1.39133	1.46631	2.55771	2.73104	16.467	12.8967	13.3042	30.6372	23.0114	26.8723	4.03722	4.63857	2.92277	5.06397	6.49467	4.10907
RED5V2.003626.1.1.PC	Acc03626.1	Protein ENHANCED DISEASE RESISTANCE like	0	1.02849	1.54085	2.14055	4.47917	4.00911	3.93766	3.67951	2.52159	3.35341	2.56876	1.81568	2.54498	0.342552	0.567117	0.710429	1.30837	0.793617	0.917857	1.06647	1.90851	0.246643	1.20382	0.78641	1.01092
RED5V2.003627.1.1.PC	Acc03627.1	RNA-binding protein EIF1AD	2.32e-138	14.3326	9.14669	11.9135	7.07819	7.24958	13.4158	18.5165	16.3339	12.859	10.8934	15.1344	20.1302	14.5512	24.4219	20.3992	24.5122	30.5989	29.2837	31.4503	20.9549	30.6253	22.0382	24.4118	29.3164
RED5V2.003629.1.1.PC	Acc03629.1	Glutamate [NMDA] receptor subunit 1 like	3.51e-113	0.841628	2.16012	2.05686	32.5666	37.768	44.9503	1.78521	1.56017	0.250201	0.267064	0.127944	0	13.7207	40.6207	9.79945	5.28027	4.07439	2.30414	14.7445	9.68291	8.67417	9.83684	10.754	13.8346
RED5V2.003637.1.1.PC	Acc03637.1	Coiled-coil domain-containing protein	0	0	0.0297458	0.08922	0.0343707	0.0713837	0.0352268	0	0	0.0361765	0.0772295	0	0.0448787	1.12419	0.703575	1.27032	1.67237	1.66338	1.64824	1.09529	1.08893	2.01493	0.254741	0.63098	0.487888
RED5V2.003638.1.1.PC	Acc03638.1	Chalcone--flavonone isomerase	1.28e-154	16.4788	17.5157	24.9213	29.645	29.1678	34.3059	23.7317	32.428	22.5313	16.5434	19.7614	28.2053	114.073	186.191	115.019	295.183	289.081	231.917	92.3577	70.9762	88.1637	48.7991	49.8462	48.5263
RED5V2.003641.1.1.PC	Acc03641.1	Superoxide dismutase	2.6e-170	22.6999	19.3021	25.7311	48.1218	48.4754	44.1817	43.6516	52.1352	55.1995	51.5387	56.5781	75.4007	38.6977	45.3422	35.0086	33.4058	40.9644	25.6375	43.3549	33.061	31.1653	32.2488	33.7047	33.2952
RED5V2.003656.1.1.PC	Acc03656.1	Wound-induced protein	2.03e-80	0.283592	0	0.693071	0.800987	2.66168	1.14931	6.18725	4.20568	6.57594	6.47922	11.0365	19.0348	3.08219	4.13473	1.82179	0.16945	0.161517	0.653807	1.27625	0.181262	0.19166	0.989429	1.05033	1.59179
RED5V2.003658.1.1.PC	Acc03658.1	Protein EARLY RESPONSIVE TO DEHYDRATION 15 like	7.53e-120	537.723	457.855	542.654	103.433	129.652	98.1614	198.124	326.199	236.659	408.588	405.585	540.658	234.13	275.676	234.011	66.9122	57.8492	42.3497	38.0183	24.9891	26.4225	7.67701	9.89586	9.29456
RED5V2.003665.1.1.PC	Acc03665.1	PRA1 family protein	1.62e-154	15.1998	14.2845	11.7571	18.7561	18.3518	14.4388	15.2037	26.6265	27.9014	40.2711	36.8808	43.9738	1.60385	0.741917	1.10599	0.617226	1.34475	0.510324	5.50262	0.754575	0	0.823778	0.765171	0.946635
RED5V2.003674.1.1.PC	Acc03674.1	ACT domain-containing protein	0	87.2652	83.8089	72.7742	14.8782	13.3143	10.4947	10.8448	7.89814	11.1461	10.6683	9.1384	13.256	35.3189	35.2853	36.7423	10.5534	8.55923	8.30459	5.8269	2.77275	4.24065	1.94596	2.69692	2.67098
RED5V2.003676.1.1.PC	Acc27695.1	Elongator complex protein	0	7.37531	8.56483	6.93436	0.913522	0.991757	0.964648	8.47912	8.1154	7.24052	6.62444	4.66355	2.81937	4.6337	4.49637	3.72524	1.4055	1.81418	2.14661	1.96909	2.52146	2.1362	2.8211	3.01289	2.14158
RED5V2.003690.1.1.PC	Acc03690.1	Factor of DNA methylation like	0	6.47535	3.37361	5.49837	7.90307	9.42679	8.2641	8.36424	7.18471	4.04673	8.93892	9.13963	3.6954	2.87671	2.18618	2.47966	1.52505	1.13062	2.0159	1.58011	1.87304	2.04438	2.7704	1.89059	1.81919
RED5V2.003691.1.1.PC	Acc03691.1	Ferritin-3 like	0	63.4768	53.3292	63.8237	31.4809	39.801	29.733	78.0748	86.477	83.3573	89.134	92.6219	102.948	0.0679026	0.188464	0.0668919	0.149323	0	0.0720189	0.481998	0.559065	0.337792	0.174382	0.0925576	0.100195
RED5V2.003692.1.1.PC	Acc03692.1	Apyrase	0	7.285	2.94028	5.05132	9.28312	10.0623	10.299	9.42037	6.88316	7.32814	8.78971	6.82505	7.81006	1.42701	1.4267	2.56214	1.0376	4.07672	2.44116	1.68824	2.16573	1.34535	2.27569	1.12944	2.10565
RED5V2.003693.1.1.PC	Acc03693.1	Cell number regulator like	7.09e-163	2.10317	2.0975	4.89322	3.13645	2.12199	4.72445	1.2746	1.61148	1.35051	0.640679	0.920799	1.48922	0	0.08459	0.225178	0	0.14374	0.145462	0.270424	0.161312	0.0568553	0	0	0.0674569
RED5V2.003699.1.1.PC	Acc03699.1	uncharacterized protein	0	15.6388	11.7517	15.2879	8.93342	8.24605	6.67365	12.6938	12.2477	15.8384	12.1776	12.2663	9.22799	8.32655	10.3537	9.55719	4.45171	4.96385	3.56494	4.88023	6.37933	9.26289	7.55293	7.08066	4.95963
RED5V2.003703.1.1.PC	Acc03703.1	Codeine O-demethylase	0	26.4215	25.2343	30.8026	55.4066	74.5096	61.6135	54.4647	62.9568	63.5662	52.8331	60.2394	73.7023	4.93034	4.31483	3.01919	6.81302	5.09749	3.67459	14.1093	11.6764	5.8831	11.1218	15.9839	10.1261
RED5V2.003709.1.1.PC	Acc03709.1	ABC1 protein	4.34e-169	2.12058	2.0734	0.78631	3.22191	3.86048	3.72551	5.67241	6.23544	5.99978	7.14667	9.78224	5.60924	0.953681	0.514684	0.626325	0.174769	0.24988	0	0.282066	0.093476	0.0988382	0.918439	0.433319	0.586341
RED5V2.003713.1.1.PC	Acc03713.1	Arginyl-tRNA--protein like	0	14.134	13.8446	10.4938	14.1491	14.1532	13.5841	6.97035	9.06534	10.3032	9.44039	9.76022	7.23912	10.2502	6.5277	10.0703	10.3237	8.26823	9.19223	14.0984	15.9769	18.4135	16.8001	14.5778	16.2315
RED5V2.003714.1.1.PC	Acc03714.1	TPR repeat-containing thioredoxin like	4.07e-147	5.14527	5.95956	4.95243	2.77235	3.06465	4.03295	0.479729	1.56522	3.10626	1.90899	1.92537	1.16772	0	0	0.0847514	0.189191	0.0901671	0	0	0	0.106995	0.11047	0	0
RED5V2.003721.1.1.PC	Acc03721.1	Nematode resistance protein like	0	220.396	202.335	201.993	215.177	248.701	218.271	62.8313	70.5964	72.7862	121.222	131.012	152.939	702.523	499.692	784.506	52.6346	42.8971	53.502	89.8707	81.5374	89.6021	73.3969	74.3035	72.8369
RED5V2.003723.1.1.PC	Acc03723.1	Aquaporin PIP1-4 like	0	89.2599	90.4406	115.639	3.53048	0.933212	2.69737	4.20088	6.74081	7.16168	2.88467	1.79656	2.1792	24.824	31.0217	21.352	4.95655	7.70159	6.87693	0.365277	0.508418	0.998369	0.0792922	0.33669	0.273353
RED5V2.003724.1.1.PC	Acc03724.1	uncharacterized protein	0	57.7001	46.6606	40.3532	31.5634	33.3786	29.9068	42.2939	45.8005	54.6462	54.4938	39.6626	67.7913	6.56851	5.50367	10.0113	9.94776	12.0149	8.084	5.57162	8.38179	4.46984	8.27522	8.19329	7.77209
RED5V2.003730.1.1.PC	Acc03730.1	Transcription factor DIVARICATA like	0	2.14411	2.09641	2.26148	1.14743	1.39013	1.11068	1.4362	1.32489	1.5432	0.429706	1.09793	0.998823	4.23134	3.7445	3.14138	7.14738	5.97723	6.50413	4.57064	3.17366	3.05065	2.67728	3.09283	3.07656
RED5V2.003732.1.1.PC	Acc03732.1	LIM domain-containing protein	1.41e-138	65.6553	49.6774	54.8694	60.6979	68.4683	66.3836	45.3551	31.7132	32.7599	39.9788	47.2819	49.8825	6.99575	3.96964	5.78897	24.2046	24.7333	19.8852	6.29007	4.38845	7.88833	8.14456	9.40872	6.19361
RED5V2.003736.1.1.PC	Acc03736.1	Methyltransferase	0	1.25807	1.18277	0.780477	1.99534	0.652833	1.26064	1.75948	2.00326	1.26586	1.65826	1.58886	0.927937	8.20392	8.63606	6.68304	17.2316	15.1296	15.785	10.639	16.9174	16.7432	18.874	15.3762	19.6713
RED5V2.003739.1.1.PC	Acc03739.1	Protein phosphatase	0	0.433266	0.385115	0.423544	0.266996	0.184839	0.182431	0.143223	0.389415	0.234186	0.24997	0.191607	0.174312	35.7448	37.2284	34.9598	23.9112	15.3441	15.8911	18.6372	14.8031	12.032	8.84989	9.33625	12.5701
RED5V2.003757.1.1.PC	Acc03757.1	Metal tolerance protein	0	61.7759	69.1968	64.124	54.7576	50.7907	52.9349	42.3176	36.1928	41.956	36.0251	34.917	43.808	24.6866	26.3911	20.3613	14.1855	18.7616	14.7724	15.3159	15.0169	20.653	11.5791	11.6832	13.6353
RED5V2.003769.1.1.PC	Acc03769.1	uncharacterized protein	1.69e-168	0.291188	1.63708	1.77909	0.904686	0.683244	1.01151	2.02942	0.449826	1.21191	2.03279	0.973857	0	4.50976	9.14975	3.50735	7.82948	5.3899	5.6223	6.27135	4.46682	6.29741	3.14939	4.96092	3.73583
RED5V2.003771.1.1.PC	Acc03771.1	RING-finger protein	3.28e-90	2.49858	1.15721	1.15698	3.11997	2.93134	7.30899	2.23151	5.36309	7.34966	4.67363	4.95782	9.5056	9.14714	18.1153	10.7006	27.03	12.8823	13.1882	20.9669	15.6339	20.6189	18.1688	16.9492	14.1299
RED5V2.003772.1.1.PC	Acc03772.1	Heterogeneous nuclear ribonucleoprotein like	0	2.16267	4.69432	7.6532	9.28465	8.88037	10.0167	13.5261	13.7377	11.9841	8.34488	7.57481	11.4851	18.3337	32.4883	15.7453	19.5384	18.6237	23.1846	38.4857	23.8309	24.7887	29.9401	25.2469	30.1046
RED5V2.003773.1.1.PC	Acc03773.1	uncharacterized protein	0	5.16374	4.19853	3.50694	1.04395	1.02031	1.95109	2.76707	2.01522	2.39151	1.72479	1.5865	1.84422	0.472602	0.491891	0.058196	0.194867	0.309574	0.563908	0.349448	0.138968	0	0.151712	0.3221	0.435847
RED5V2.003783.1.1.PC	Acc03783.1	Exocyst complex component like	0	4.50207	2.69591	2.99019	3.91817	3.10845	2.66886	4.22972	4.1529	3.4068	3.74578	3.43183	2.82813	10.4416	10.7865	9.66346	9.88494	12.7592	14.2777	14.8458	9.47256	14.7619	11.7542	13.4989	12.7127
RED5V2.003793.1.1.PC	Acc03793.1	Receptor-like protein kinase	0	0.465901	0.321555	0.589402	0.154813	0.289374	0.222136	0.830455	0.169346	0.391071	0.382643	0.666597	0.283	0.0297858	0	0	0.0655016	0	0.063183	0.105715	0.0700677	0	0.0764937	0.0812018	0.0439509
RED5V2.003796.1.1.PC	Acc03796.1	Nucleic acid-binding, OB-fold protein	1.12e-99	29.659	17.5613	16.0562	12.8158	20.5171	12.5877	16.6139	14.7491	12.646	10.9487	12.3586	16.9082	3.08219	4.1585	2.78329	2.96537	2.15356	3.81387	2.43094	2.41683	7.82612	2.96829	2.27571	2.65298
RED5V2.003797.1.1.PC	Acc03797.1	Formate dehydrogenaseprecursor	0	42.6935	32.7158	37.0154	52.732	48.0507	48.8959	44.458	46.6903	43.2637	41.2337	47.183	46.7354	61.1774	45.8672	69.155	23.6877	20.6007	18.0646	16.4468	17.9756	21.0104	16.3731	16.8162	14.1961
RED5V2.003800.1.1.PC	Acc03800.1	ADP-ribosylation factor	1.01e-135	533.832	437.484	465.654	539.893	517.808	544.085	477.223	513.368	391.386	339.033	393.826	523.078	62.4113	106.93	73.1216	110.501	101.322	102.019	107.795	70.71	141.148	92.5446	91.2302	84.6055
RED5V2.003803.1.1.PC	Acc03803.1	V-type proton ATPase subunit G 1 like	1.62e-75	96.664	94.6571	131.977	314.182	292.306	286.455	343.302	528.315	393.402	399.779	458.442	642.983	53.6467	93.5035	36.0186	79.0002	75.6363	48.2624	89.3454	49.9532	65.1299	77.9064	78.784	92.1168
RED5V2.003822.1.1.PC	Acc03822.1	Golgi to ER traffic protein	3.17e-117	7.13202	9.62519	9.9179	8.05756	11.3135	8.66536	16.3151	13.6555	8.54062	8.925	11.0558	13.8551	1.14633	1.66657	1.02172	2.34081	2.1168	1.10003	1.16244	1.02728	0.746766	1.19158	1.19052	1.53039
RED5V2.003829.1.1.PC	Acc03829.1	Disease resistance protein	0	0.0353721	0.103756	0.0691568	0.0799249	0	0.0409578	0.0428738	0.0437142	0	0.0448969	0	0	1.80686	0.533504	1.40125	0.929952	1.20875	0.774711	0.227407	0.859127	0.717167	1.28347	0.943244	0.794167
RED5V2.003835.1.1.PC	Acc03835.1	Two-component response regulator-like like	0	3.88449	3.39186	2.82261	13.1423	12.6239	12.267	11.8841	7.75283	11.2391	10.2037	9.80196	8.45755	11.0851	10.1511	10.7866	27.6538	25.247	27.7764	54.9413	66.9435	30.8573	67.4589	66.3794	62.2955
RED5V2.003837.1.1.PC	Acc03837.1	TBC1 domain family member protein	0	5.78302	6.34674	7.74919	7.13351	6.36926	7.76672	5.17366	5.44523	5.16927	4.61886	4.59301	4.55565	10.6036	11.6297	12.1727	15.6317	14.2053	14.5569	9.40855	8.27268	9.59804	9.47059	10.1118	8.95878
RED5V2.003843.1.1.PC	Acc03843.1	uncharacterized protein	0	13.3385	9.42287	9.21622	9.9017	6.10385	6.83294	5.37501	4.44471	6.43585	4.87521	5.09583	2.78152	3.18779	2.4577	2.87865	1.33528	2.10802	2.89803	1.66119	1.07127	0.519165	1.16952	1.03458	2.0719
RED5V2.003845.1.1.PC	Acc03845.1	Beta-glucosidase btgE precursor	1.02e-136	12.6082	9.77994	19.8026	25.7348	46.1507	29.7823	53.691	71.4677	49.6759	57.9316	48.4537	72.7849	3.10602	4.47942	3.50976	0.301341	1.7234	1.84094	6.70076	4.08307	6.24871	3.98832	3.61118	2.83076
RED5V2.003850.1.1.PC	Acc03850.1	Chalcone--flavonone isomerase	0	0.638335	0.453915	0.907652	0.0655612	0.612732	0.604747	0.140675	0.143432	0.276023	0.0736566	0.211722	0.256815	10.4696	11.1449	15.0978	4.71565	6.87452	5.81969	2.61154	0.74182	2.03937	1.61971	0.687759	1.0237
RED5V2.003856.1.1.PC	Acc03856.1	Calcium-binding protein CML31	3.75e-101	1.82451	3.12186	4.45892	5.41086	7.89315	5.14952	0.829293	4.93236	2.71197	4.63161	4.29909	8.74727	20.8209	196.756	17.4588	0.953895	0.909237	0.525789	0.293243	0	0.308265	0.159139	0.168934	0.914364
RED5V2.003858.1.1.PC	Acc03858.1	Ribosome-recycling factor like	0	19.8008	21.0386	21.394	2.07775	1.94185	1.06475	6.61304	8.25787	12.6841	6.84729	7.75358	8.9528	12.4591	12.4514	14.4396	6.22696	4.888	3.81592	5.04467	3.52643	7.62317	2.1388	2.90617	4.12907
RED5V2.003862.1.1.PC	Acc03862.1	Transcription factor like	0	13.4145	17.3576	18.0501	18.473	19.6006	22.5909	20.6277	18.7226	16.4278	14.7396	14.5285	10.0092	11.267	10.2002	10.5991	10.6871	11.5552	13.3092	9.12475	6.91046	5.80341	7.85469	8.27223	7.59907
RED5V2.003864.1.1.PC	Acc03864.1	uncharacterized protein	0	20.6313	21.3161	24.1882	1.40173	1.03972	2.0113	0.42967	0.963802	0.590149	0.584929	0.819118	0.0522935	167.286	177.651	178.232	105.991	127.558	128.146	18.5056	26.1471	24.82	11.8237	9.24288	10.4603
RED5V2.003867.1.1.PC	Acc02017.1	Histone-lysine N-methyltransferase	0	14.3258	17.7003	19.5881	24.7978	32.1279	31.9493	20.2394	19.8676	21.8555	20.9606	17.1703	19.0945	37.698	36.915	36.1752	72.7449	62.8067	75.8515	119.345	118.152	125.428	136.477	136.006	130.643
RED5V2.003874.1.1.PC	Acc03874.1	L-2-hydroxyglutarate dehydrogenase	0	24.7146	27.5101	22.9858	15.503	12.5546	13.0654	15.3971	13.1799	17.5294	15.1997	14.5193	20.9407	6.56685	5.12386	3.27352	7.612	5.14113	6.29362	5.19492	7.39817	7.92096	6.90833	6.84823	4.14443
RED5V2.003877.1.1.PC	Acc03877.1	WAT1-related protein	0	1.79412	2.02708	1.94873	4.63946	1.02904	2.81608	1.06314	0.344904	0.474098	0.151815	0.921257	0.588142	10.0529	13.7505	11.2692	0.619382	0.544971	0.597458	0.358847	0.152898	0.10778	1.39101	2.24447	1.91815
RED5V2.003879.1.1.PC	Acc03880.1	Protein NRT1/ PTR FAMILY 3.1 like	0	0.909529	1.65155	1.84175	0	0.0762185	0.0752253	0	0	0	0	0.158018	0	0	0.0653241	0.347785	0.465818	0.370008	0.599106	0.167067	0.913532	0.0878124	2.81061	1.82866	1.35442
RED5V2.003883.1.1.PC	Acc13241.1	Protein NRT1/ PTR FAMILY 3.1 like	0	3.91252	3.54306	3.97874	0.474659	0.369678	0.395266	0.318274	0.421866	0.0312248	0.0333293	0.191607	0	0.371004	0.0264032	0.168684	0.941387	1.34597	0.696183	1.35052	0.973445	0.67436	3.77449	4.00681	3.74786
RED5V2.003892.1.1.PC	Acc03892.1	uncharacterized protein	0	4.38881	5.08118	4.50575	3.13269	2.77914	3.35956	10.4389	9.53146	8.64716	7.15555	8.15137	5.93248	1.21743	0.664717	2.02506	0.987503	1.4642	1.18539	1.34585	1.80752	2.03531	2.51146	2.04033	2.53262
RED5V2.003915.1.2.PC	Acc03915.1	Condensin complex subunit 1 like	0	0.35133	0.426431	0.651364	0.588541	0.696442	0.462921	0.411155	0.344354	0.878772	0.67659	0.780875	0.339558	0.0131668	0	0.0907961	0	0.0413991	0	0.0934631	0.0929204	0.0655005	0.0676281	0.125634	0.0388571
RED5V2.003941.1.1.PC	Acc03941.1	uncharacterized protein	0	2.31299	1.31922	1.50739	3.74551	3.88949	2.81215	2.80352	4.43063	5.27168	6.8013	3.7506	5.57302	9.17552	7.94622	11.6805	9.02931	11.7682	11.5537	8.42641	14.7345	13.7039	18.1302	14.9057	18.1139
RED5V2.003953.1.1.PC	Acc03953.1	Glucan endo-1,3-beta-glucosidase	0	1.65362	0.67368	1.57161	1.24548	1.07779	0.63825	0.723782	1.07857	0.819321	0.874542	1.34071	1.8973	8.3371	10.3459	9.04907	7.73979	8.00531	10.0074	88.8878	81.3841	72.3936	114.938	123.169	125.008
RED5V2.003966.1.1.PC	Acc03966.1	Calcium-transporting ATPase	0	0.693324	0.930141	0.677766	0.72865	0.756658	0.541429	1.11397	0.856835	1.0737	0.613967	0.803971	0.856275	0.017524	0	0.0172631	0	0	0.0185863	0.0621958	0	0.0653818	0	0.0477736	0.0258577
RED5V2.003975.1.1.PC	Acc03975.1	Protease Do-like	0	11.1048	12.5293	7.0276	11.8856	9.70256	12.0463	12.7161	11.7916	12.8402	11.7768	10.5198	9.57027	19.2789	16.7784	20.0088	18.1422	19.8227	26.1574	17.9421	26.5047	27.7486	27.0391	26.9499	24.0887
RED5V2.003977.1.1.PC	Acc03977.1	Methionyl-tRNA formyltransferase	0	15.0556	13.8907	10.6999	8.58043	8.75302	5.74206	6.06482	7.95047	6.79999	9.2997	6.03088	6.59041	3.54451	2.96482	3.1091	3.84395	3.20599	2.88391	2.18286	2.11307	2.35506	1.62104	1.38989	1.36127
RED5V2.003979.1.1.PC	Acc03979.1	Ell-associated factor Eaf like	0	5.9388	8.41477	9.39711	11.4858	11.4549	13.1705	8.05233	10.4493	12.2687	9.45441	13.8329	8.83501	10.9946	11.2851	11.1542	19.186	17.4852	14.7939	37.3392	34.6132	34.8981	29.9913	26.2452	29.6214
RED5V2.003985.1.1.PC	Acc03985.1	DNA ligase	0	18.7788	17.3581	11.0813	10.6822	9.19515	12.8516	11.3807	9.55605	9.99241	9.66439	8.04446	6.14954	6.11715	4.98502	5.75859	3.91306	3.89463	6.65472	2.97595	4.01773	2.38184	3.41353	3.46778	3.01578
RED5V2.003991.1.1.PC	Acc03991.1	uncharacterized protein	0	1.09093	1.03859	1.17871	0.129737	0.134724	0.698086	1.2875	0.425751	0.887598	0.728785	0.698284	1.01641	3.83781	2.54028	3.65774	2.02415	1.07915	1.88631	2.58395	2.09185	1.66859	1.88305	1.82883	1.24308
RED5V2.003996.1.1.PC	Acc03996.1	Mannose-6-phosphate isomerase	0	8.92888	11.8746	10.8367	8.33509	7.67897	9.50649	22.1494	17.4871	13.9018	16.3275	15.8742	18.6412	3.24845	2.24451	3.32163	2.39628	1.81004	1.65727	3.69718	2.56332	2.14784	4.11841	2.9146	2.12361
RED5V2.004000.1.1.PC	Acc04000.1	LOB domain-containing protein	0	84.3818	82.2082	125.155	30.5447	37.4083	33.9728	882.731	1281.2	1118.24	1507.53	1660.52	2019.72	41.3088	60.2825	43.8742	1.2315	2.2096	0.349385	274.752	179.78	171.165	505.727	572.147	645.021
RED5V2.004002.1.1.PC	Acc04002.1	Cytokinin hydroxylase	0	0.0948055	0.834267	0.463391	0.285623	0.593204	0.622067	0.459647	0.234328	0.187893	0.641783	0.384327	0.652655	1.23646	1.0486	1.48873	3.47438	2.55578	4.0071	2.27548	2.78743	2.39204	2.99897	3.324	3.85167
RED5V2.004016.1.1.PC	Acc30831.1	Transmembrane protein	0	8.46229	11.9927	9.94547	4.88765	4.85243	6.71589	13.1381	9.45921	13.8504	13.5771	14.3965	11.5015	2.17011	2.00772	1.78151	1.64756	1.46213	1.53444	0.855792	0.911595	0.0642592	0.796159	0.563441	0.609931
RED5V2.004018.1.1.PC	Acc04018.1	Protein CROWDED NUCLEI like	0	20.9616	18.2331	26.4368	34.341	37.4002	37.4102	22.7707	20.8371	22.702	21.8229	21.7521	15.4508	29.9643	31.525	28.3019	30.4304	24.7922	25.3926	28.1993	35.899	23.6514	39.23	37.047	39.5039
RED5V2.004019.1.1.PC	Acc04019.1	uncharacterized protein	0	25.0773	24.4948	24.7363	41.3728	42.2239	43.8916	44.4479	40.8651	44.6253	40.7232	37.3024	37.1793	16.0243	13.6087	19.6445	23.4624	28.4214	34.4853	25.7306	25.9034	25.652	24.9024	25.4644	22.594
RED5V2.004029.1.1.PC	Acc04029.1	Sodium-coupled neutral amino acid transporter 6	0	16.5531	13.0512	13.2552	36.3679	30.8242	29.3623	14.5568	10.7943	15.8726	13.9026	17.1757	21.5092	48.3447	46.0373	55.8078	88.553	93.7948	101.292	68.0632	75.6818	100.969	85.8175	87.0819	78.0005
RED5V2.004038.1.1.PC	Acc04038.1	E3 ubiquitin-protein like	1.16e-170	18.3179	22.1246	19.522	30.1093	19.7208	30.1107	39.3555	28.0533	37.927	27.2623	27.1697	39.4205	25.2176	29.6146	38.3017	65.3277	53.8412	56.1424	88.9477	91.186	122.633	91.9297	82.3697	81.5628
RED5V2.004041.1.1.PC	Acc04041.1	Developmental protein like	0	6.09838	7.5182	7.38713	10.9338	10.2653	13.125	6.34724	8.51964	6.38471	4.62749	7.49719	8.70282	2.59355	2.46612	2.62592	2.85171	2.94472	3.97334	1.27847	1.69473	1.34396	0.832568	0.491007	1.70087
RED5V2.004045.1.1.PC	Acc04045.1	Protein COBRA like	6.06e-70	0	0.161048	0.161017	0.372176	0	0	0.199645	0.407116	0.587594	0.209066	0.400632	1.70086	46.5441	30.8053	45.675	19.8804	9.56864	7.97446	41.2984	32.6363	22.9315	22.7569	13.9089	20.8678
RED5V2.004046.1.1.PC	Acc04046.1	Protein COBRA like	0	0.192749	0.753842	0.113054	0.566182	0.859305	1.02666	0.373803	0.238206	0.550088	0.440372	0.18753	0.511808	9.385	4.26383	7.22291	1.47417	2.54685	1.37755	4.26277	5.42072	2.65742	2.79753	2.51284	2.2256
RED5V2.004049.1.1.PC	Acc04049.1	ABC transporter B family member 27 like	0	2.0478	2.17527	2.29842	3.77023	2.1652	2.54681	1.47087	2.18706	2.04428	1.79699	1.26059	1.97661	31.7907	33.0215	30.7762	16.1634	20.9646	19.7295	11.7025	7.36852	10.4908	10.1612	9.06376	12.8524
RED5V2.004050.1.1.PC	Acc04050.1	uncharacterized protein	0	59.3478	51.1775	48.0581	53.4485	52.102	55.8521	65.1019	61.9992	66.5026	53.5069	56.8497	64.6812	22.7549	22.1857	27.9772	25.6936	37.0112	23.2525	22.7789	25.2715	29.4423	31.4101	23.6804	25.1177
RED5V2.004054.1.1.PC	Acc04054.1	Protein LONGIFOLIA like	0	1.24948	0.510324	0.788528	0.42885	0.630891	0.604356	0.70931	1.34869	1.57984	1.98744	1.19257	0.233317	0.292225	0.254454	0.321743	0.0756032	0.0180159	0.0182318	0.0203365	0.24262	0.0427564	0.242799	0.538917	0.27901
RED5V2.004068.1.1.PC	Acc04068.1	WRKY transcription factor 4	0	53.0125	52.913	58.9677	17.7254	20.8458	18.0165	22.1665	19.7508	23.0215	18.4298	18.5671	19.9819	17.6167	18.4867	20.9019	15.6437	11.6923	11.9447	18.0432	18.1045	9.65937	12.6024	11.9825	14.9508
RED5V2.004069.1.1.PC	Acc04069.1	Protein ENHANCED DISEASE RESISTANCE like	0	0.319736	0.341043	0.454635	0.0985171	0.272811	0.33657	0.317083	0.107766	0.0691287	0.147576	0.10605	0	8.71913	6.4884	6.47314	0.764185	0.463533	0.737135	0.971728	0.891771	0.235732	0.851861	2.41145	0.745834
RED5V2.004073.1.1.PC	Acc04073.1	uncharacterized protein	0	23.8835	27.3381	27.4997	33.2525	31.8514	28.3223	26.5428	24.0033	27.1824	18.1509	20.4802	13.4443	14.9389	11.2242	16.5447	21.7568	20.3006	25.7597	18.1128	22.6732	14.0496	27.9993	28.2681	28.3072
RED5V2.004087.1.1.PC	Acc04087.1	E3 ubiquitin-protein like	6.23e-138	3.74963	5.28617	9.46209	8.47247	7.46819	6.86602	2.85374	4.84947	2.28125	3.54182	4.87828	6.81772	0.189546	0.526086	0.186725	0.208414	0.297985	0.201037	0.112122	0.334414	0.117866	0.486778	1.42103	0.419532
RED5V2.004093.1.1.PC	Acc04093.1	hypothetical protein	8.77e-137	37.0442	45.8383	42.5373	41.1507	29.2161	29.4511	7.84148	16.3189	13.9106	24.1846	22.7413	30.8531	94.6809	77.4371	90.0456	12.2851	16.1517	14.4042	22.3343	23.9039	31.7437	5.81289	7.35229	6.11133
RED5V2.004094.1.1.PC	Acc04094.1	RNA 3'-terminal phosphate cyclase-like protein	0	5.27817	4.57334	5.41143	2.61796	2.81928	2.48442	5.14926	5.67444	4.18429	7.08072	6.57563	2.78531	11.0067	17.3888	9.00506	11.1792	10.6558	10.9319	9.98686	9.59974	11.4265	10.8395	9.72659	7.63879
RED5V2.004097.1.1.PC	Acc04097.1	Eukaryotic porin/Tom40 protein	0	21.4281	18.1886	20.9473	7.64841	5.2489	5.79398	18.2664	12.7315	14.3504	18.7548	14.6766	18.4103	23.1609	34.8645	32.5856	46.8525	51.5658	44.1762	57.6779	59.7511	70.2604	54.8794	56.6001	50.0358
RED5V2.004101.1.1.PC	Acc04101.1	5'-adenylylsulfate reductase-like	0	27.8171	35.2743	26.3073	25.6473	29.509	31.099	27.0636	27.8575	28.1987	26.785	25.7288	27.6711	7.29753	7.07294	9.92755	11.208	11.4117	9.76704	7.74268	6.60777	8.78756	13.1633	12.8682	14.1009
RED5V2.004103.1.1.PC	Acc04103.1	Plant cysteine oxidase	0	49.759	48.1244	43.3093	36.3035	38.8947	37.2078	106.236	87.6474	90.1805	87.5078	100.177	116.649	7.81878	8.1379	10.4624	15.9046	19.189	13.5449	50.7214	37.9351	52.1851	69.2746	65.7227	71.1456
RED5V2.004104.1.1.PC	Acc04104.1	Protein IQ-DOMAIN like	0	11.6709	8.87839	10.6626	4.06655	4.15888	3.2206	1.95004	2.08936	1.75099	2.14589	1.9566	0.84474	8.15001	6.11436	7.474	11.0794	9.50463	10.5615	24.438	15.2678	18.7237	62.4862	72.4726	70.0999
RED5V2.004105.1.1.PC	Acc04105.1	Polyvinylalcohol dehydrogenase	0	0.329123	0.146273	0.0584978	0.0676062	0.105307	0.20787	0.145063	0.554648	0.355791	1.13931	0.400264	0.308963	51.6719	52.6489	48.8526	417.731	379.497	326.17	4127.29	3059.34	3006.18	13209	15334.8	15075.8
RED5V2.004106.1.1.PC	Acc04106.1	Aldose 1-epimerase	0	8.28916	6.24464	11.6012	4.81037	4.03873	5.66447	0.439218	1.11957	0.915667	0.862396	0.936477	3.27415	37.4143	45.2266	45.0534	20.028	26.2622	25.2714	34.9448	29.7043	44.4492	97.8545	110.923	112.666
RED5V2.004107.1.1.PC	Acc04107.1	3-dehydroquinate synthase	0	15.6559	14.8305	12.2437	12.0827	9.20761	11.6774	5.22462	5.37728	5.51254	5.41954	5.93455	3.53926	4.55218	4.41598	4.44089	5.34548	4.8173	5.90627	15.8428	12.3199	13.0816	44.2085	47.6524	49.7583
RED5V2.004113.1.1.PC	Acc04113.1	Tubulin alpha-1 chain	0	113.17	100.435	118.547	227.118	212.73	210.042	76.8681	90.7967	87.6231	79.1645	76.9506	104.007	62.8739	51.0432	68.0932	430.004	437.343	398.237	134.216	103.07	129.362	131.647	132.84	140.553
RED5V2.004119.1.1.PC	Acc04119.1	Serine/threonine-protein kinase	0	0.532894	0.703402	0.625123	0.451537	0.0937786	0.339374	0.0322955	0.164642	0.221788	0.101458	0.032404	0.117917	1.30313	1.20561	1.25521	4.39406	2.88328	3.0714	4.14542	5.04098	4.97001	11.2297	12.3156	12.6908
RED5V2.004125.1.1.PC	Acc04125.1	Cytadherence high molecular weight protein	0	43.4113	22.8684	28.6761	63.2693	71.8561	68.7937	57.8638	73.2071	60.927	68.3073	79.7504	75.6475	54.8782	54.7717	49.1468	44.3022	51.1917	42.5829	34.008	31.631	38.2318	25.6244	24.4814	23.3464
RED5V2.004126.1.1.PC	Acc04126.1	Beta-galactosidase	3.19e-61	0.732879	2.14972	2.50752	2.06997	4.29907	3.60659	0.888306	3.39644	1.74298	3.25579	3.11953	2.16225	77.0633	140.198	91.4135	139.472	157.987	122.497	87.8725	82.9121	192.425	66.7364	64.8725	75.5141
RED5V2.004133.1.1.PC	Acc04133.1	Serine/threonine-protein kinase	0	0.749152	1.09873	0.927633	1.35419	0.878906	0.954198	0.605354	1.23444	0.920534	1.74328	0.698498	1.32616	16.0127	14.4127	14.1702	14.5031	15.4455	16.379	14.6415	22.122	17.2479	22.5478	24.6015	20.4641
RED5V2.004144.1.1.PC	Acc04144.1	Protamine-2 like	2.3e-76	5.59514	6.20994	6.57829	13.155	14.9912	14.2706	4.94884	5.60649	2.87712	7.38968	3.95399	11.3769	1.97222	3.34516	0.89048	0.542134	1.37801	0.784416	1.26385	0.483272	1.02199	2.00486	1.45617	0.970045
RED5V2.004151.1.1.PC	Acc04151.1	Myotubularin-related protein like	0	1.14103	0.819078	1.14366	2.6761	2.03339	2.50862	3.20369	3.73057	3.41783	1.59494	1.91462	0.894871	0.141278	0.0871374	0.231959	0.207122	0.230329	0.149843	0.352853	0.22156	0.0976126	0.0403133	0.0641919	0.231628
RED5V2.004160.1.1.PC	Acc04160.1	Glutathione S-transferase	1.01e-166	38.3132	35.3444	40.8391	70.5116	68.6509	84.2151	24.5748	17.2096	15.8728	2.56429	3.94871	4.36396	9.41022	13.712	9.65641	0.0862244	0.410938	0.332689	1.02051	0.737881	2.82826	0.906247	0.855134	0.809981
RED5V2.004163.1.1.PC	Acc04163.1	Malate dehydrogenase	0	248.32	257.111	198.66	486.293	477.926	467.73	504.389	455.271	483.775	502.085	535.921	600.869	156.416	134.913	187.223	316.586	359.83	316.838	207.528	202.943	218.291	295.976	285.248	297.554
RED5V2.004166.1.1.PC	Acc04166.1	Inorganic phosphate transporter 1-4 like	0	13.0086	11.5846	12.5077	3.13945	2.22118	2.75798	4.47855	5.32109	5.11999	5.96894	6.9818	6.66693	37.005	28.2177	29.4576	29.8139	21.6006	20.733	48.1767	40.9096	39.2526	18.0265	19.9051	17.7277
RED5V2.004168.1.1.PC	Acc04168.1	Activating signal cointegrator 1 like	2.98e-171	7.79251	11.076	16.5049	16.3033	13.0361	10.3598	9.09531	11.057	11.4971	9.61609	12.2849	5.21546	4.07776	4.57067	1.46778	4.39744	2.95876	2.82786	2.96876	5.16517	3.12084	1.7118	1.17581	3.23992
RED5V2.004180.1.1.PC	Acc04180.1	uncharacterized protein	0	1.47482	1.98617	1.71376	6.57055	8.61867	7.82972	4.65451	3.09505	3.40825	3.81456	5.78694	4.51544	0.332676	0.811424	0.625657	2.1615	2.37727	1.98875	1.21651	1.49402	2.1063	2.9514	3.29796	1.51728
RED5V2.004189.1.1.PC	Acc04189.1	1-aminocyclopropane-1-carboxylate oxidase	0	53.3845	44.225	40.6739	4.82499	6.52878	5.0201	10.5099	13.9946	12.0807	9.69168	6.92521	11.932	5.41523	4.16415	4.3647	1.23725	2.87461	1.11887	0.083202	0	2.1866	0.72244	0.383453	0.415092
RED5V2.004190.1.1.PC	Acc04190.1	1-aminocyclopropane-1-carboxylate oxidase	0	9.18617	8.07932	11.1284	2.33387	1.18601	1.73039	1.11876	2.00979	1.46344	1.50629	1.38979	2.26934	2.5318	3.22624	2.1647	0	0.550724	0.405325	0.0565145	0.168559	0.118819	0.184018	0.0651147	0.0704873
RED5V2.004193.1.1.PC	Acc04193.1	MATH domain-containing protein	0	2.75191	2.66207	2.54707	1.07493	1.28798	1.32205	2.34197	2.18889	2.75019	1.8951	2.49226	1.44675	6.49085	5.1073	5.689	5.42269	3.80159	4.20147	3.74543	6.41821	3.40309	5.63815	6.52731	4.83579
RED5V2.004200.1.1.PC	Acc04200.1	RNA polymerase-associated protein	0	2.24918	1.66553	1.45503	1.27053	1.00893	1.12983	0.942136	1.10367	1.47494	0.650733	0.724063	0.365948	5.73377	4.24044	6.49836	9.44691	8.38298	9.89413	4.33798	4.20708	5.49905	5.26224	5.14511	5.06572
RED5V2.004201.1.1.PC	Acc04201.1	Pre-mRNA-splicing factor like	0	1.41354	1.24659	1.84243	2.75558	4.16218	3.20933	3.15789	3.25404	3.29585	2.53295	1.28089	1.63547	2.77135	3.59512	1.75083	1.58985	1.92585	1.75722	1.99572	1.31094	1.34868	0.580203	0.287427	0.977877
RED5V2.004213.1.1.PC	Acc04213.1	Auxin-induced protein like	7.74e-144	7.69335	9.72979	17.8208	6.42432	4.80724	5.51922	13.6833	12.1947	9.04895	5.73161	10.2716	4.56428	2.81743	4.87687	1.88018	1.59891	0.57152	0.771156	6.98897	2.56556	4.63424	2.68414	1.6105	2.95035
RED5V2.004219.1.1.PC	Acc04219.1	Acylamino-acid-releasing enzyme like	0	40.747	46.0281	41.4457	23.8179	18.4021	19.9605	15.553	14.0346	16.4358	17.6668	15.8886	9.96564	14.7899	13.7222	16.4612	11.2049	12.0291	14.769	3.71913	4.88868	5.01169	1.35458	2.12816	1.27641
RED5V2.004222.1.1.PC	Acc04222.1	Toll-like receptor 7	0	2.06936	2.22565	3.43897	0.327307	0.53411	0.143768	0.300987	0.306887	0.196859	0.525317	1.25833	0.36632	7.55683	6.86649	8.86233	4.84695	4.33717	5.05704	1.06431	0.581971	1.51042	1.73276	2.45254	0.530981
RED5V2.004223.1.1.PC	Acc04223.1	GDP-mannose 3,5-epimerase	0	123.186	122.179	98.3923	176.262	185.219	185.961	202.629	203.553	159.548	164.866	170.433	183.507	9.44891	14.3957	10.4197	11.5783	9.55819	9.07438	21.968	16.9747	29.7582	36.58	28.0022	27.1219
RED5V2.004224.1.1.PC	Acc04224.1	3-ketoacyl-CoA synthase	0	0.582377	1.67663	1.2335	55.7067	82.1791	78.7856	19.608	19.3125	20.1216	31.5801	32.6193	31.3574	5.80203	8.00298	6.54705	0.309313	0.626518	0.0372955	3.07847	3.84643	4.98545	8.03715	7.71699	6.43393
RED5V2.004227.1.1.PC	Acc04227.1	Uro-adherence factor A like	0	0.0552764	0.16214	0.027018	1.68614	1.55641	1.72814	1.03849	0.478188	0.328654	0	0.302511	0.244627	0	0	0	0	0	0	0.0355371	0.0353308	0	0	0	0
RED5V2.004231.1.1.PC	Acc04231.1	Protein argonaute like	0	6.09219	5.6653	4.93594	5.85411	3.90386	4.84978	0.802632	0.552396	1.10241	0.525317	0.543598	0.415162	0.161932	0.466089	0.301319	0.158268	0.132001	0.286248	0.298007	0.148138	0.134259	0	0.171678	0.0530981
RED5V2.004233.1.1.PC	Acc04233.1	Stem-specific protein	0	60.6604	80.0377	63.3162	226.894	206.613	210.718	143.414	176.211	163.967	173.611	181.02	274.9	49.9068	47.7462	54.8206	93.6921	93.0207	80.075	61.0556	38.9387	44.6108	46.6061	51.6971	47.8037
RED5V2.004235.1.1.PC	Acc04235.1	Perakine reductase	0	0.630908	0.996486	0.806521	1.75454	1.76505	0.674341	1.00001	1.49942	0.577101	0.923995	1.12141	1.64662	3.53397	5.12386	4.88431	5.79962	3.98023	3.07688	4.49291	5.14925	9.31491	8.05972	4.31385	7.86081
RED5V2.004238.1.1.PC	Acc04238.1	uncharacterized protein	1.85e-152	260.986	229.003	230.148	260.301	268.308	269.227	411.62	473.828	381.831	399.843	474.273	660.615	57.2236	65.096	53.1581	47.6019	66.0732	56.2038	69.4724	76.2248	114.92	105.067	115.98	113.971
RED5V2.004239.1.1.PC	Acc04239.1	uncharacterized protein	2.85e-139	6.68379	8.55124	11.886	20.7255	26.2771	22.0651	8.61838	14.6748	8.4552	9.20557	14.0087	13.0065	1.39102	2.57385	0.98967	1.61445	2.83476	1.5573	4.6627	2.27236	3.3638	1.88538	3.89751	1.25433
RED5V2.004248.1.1.PC	Acc04248.1	Serine/threonine-protein kinase	0	5.88959	7.36469	6.0316	8.28342	6.76865	6.21653	3.93354	3.8621	3.90671	4.32257	6.77284	8.03803	8.9266	9.10461	10.1664	12.9752	23.5032	15.4255	27.2518	21.511	27.7813	29.8579	25.8788	29.9417
RED5V2.004255.1.1.PC	Acc04255.1	Acyl-CoA N-acyltransferase protein	1.06e-132	6.19467	8.28363	6.9462	4.73432	5.23693	2.63709	3.20212	5.29137	4.98306	5.43454	3.76683	2.55332	0.198018	0.0915998	0	0	0	0	3.1626	1.04808	1.4776	0.3814	0.404875	0.438282
RED5V2.004257.1.1.PC	Acc04257.1	hypothetical protein	0	105.993	105.64	125.725	3.68454	2.28336	1.94906	73.0661	62.0818	67.8671	68.3017	54.3121	70.4578	26.0693	14.2807	23.0907	11.5663	13.3017	8.00386	40.9193	42.2282	24.245	209.73	220.223	206.676
RED5V2.004259.1.1.PC	Acc04259.1	Taste receptor type 1 member 2 like	1.62e-86	0.679439	0	0.398516	0	0.159424	0	0	0	0	0	0	0.200458	23.9255	47.9593	19.4957	50.8279	42.2568	29.6052	29.8778	18.4132	22.2246	8.72347	6.64332	11.332
RED5V2.004262.1.1.PC	Acc04262.1	uncharacterized protein	2.07e-144	0.754268	1.21159	1.63269	1.94777	2.65472	4.55403	3.06921	2.2638	2.05011	2.32505	3.34161	6.19919	19.5573	33.9665	14.5362	29.6808	21.2951	19.4387	38.447	18.9397	28.6192	9.9248	11.1742	16.4163
RED5V2.004265.1.1.PC	Acc04265.1	FRIGIDA-like protein	0	38.0694	36.6432	46.4504	39.6634	47.2601	42.4203	40.7012	44.62	33.0715	33.7571	32.7993	43.6945	95.1191	96.3404	92.535	62.4097	59.4523	53.0483	77.6136	77.9999	76.3214	77.8868	84.6207	81.4525
RED5V2.004270.1.1.PC	Acc04270.1	Stem-specific protein	8.21e-179	1662.79	1498.85	1876.91	4399.77	4379.19	4791.24	7800.63	8178.33	6970.84	5726.94	6089.28	6984.03	1223.6	1447.91	1306.92	1480.5	1569.85	1476.35	1817.6	1477.47	2133.8	2143.83	2091.35	2154.14
RED5V2.004276.1.1.PC	Acc04276.1	GPI-anchored protein	1.35e-143	3.24467	3.33518	4.55447	3.75973	2.44016	4.81672	0.907568	0.41127	1.28611	1.68959	0.5059	6.38194	14.8291	10.3732	8.19495	46.0324	54.207	47.6637	17.9716	12.8687	22.7156	16.371	18.7344	18.946
RED5V2.004280.1.1.PC	Acc04280.1	Methyltransferase	0	5.82699	9.09811	6.22612	3.57227	5.40539	5.07344	8.21253	7.03374	8.54046	6.02005	8.02041	4.39787	11.8805	13.3987	18.5711	10.2562	9.15857	13.6421	9.58321	19.5748	17.2176	12.8598	12.1122	11.9526
RED5V2.004283.1.1.PC	Acc04283.1	40S ribosomal protein S16	2.36e-104	128.456	111.281	121.778	85.4713	86.6744	72.0582	116.169	203.716	157.235	183.602	172.141	237.932	252.697	321.458	195.253	235.829	189.282	140.785	346.168	280.771	225.057	313.333	333.604	383.011
RED5V2.004294.1.1.PC	Acc04294.1	Photosystem I reaction center subunit II like	3.91e-151	480.844	400.927	384.364	3.32507	2.14639	3.5921	12.9194	11.01	9.08048	8.07707	9.28684	8.2139	1281.99	1259.16	1253.2	691.161	828.781	625.801	246.693	185.674	326.743	84.922	78.3647	84.4479
RED5V2.004299.1.1.PC	Acc04299.1	TVP38/TMEM64 family membrane protein like	0	23.4221	25.3361	16.9261	47.1621	42.5748	52.3877	26.952	40.451	40.826	43.5024	45.7201	57.557	99.1175	96.2913	117.704	93.7488	116.917	106.972	133.654	127.572	163.103	127.438	123.774	121.34
RED5V2.004304.1.1.PC	Acc04304.1	Ribosomal protein L34Ae protein	0	4.5369	3.08589	4.62793	11.6628	13.3453	10.2783	10.8388	13.164	15.5594	20.2802	17.9121	33.3666	12.5058	8.92544	13.8685	42.5093	49.8813	31.8335	45.3156	40.9338	21.8632	45.3302	48.4125	67.1696
RED5V2.004306.1.1.PC	Acc04306.1	Endo-1,3 like	5.24e-179	16.986	19.4647	20.59	85.3585	81.3061	81.0334	17.3766	22.5033	19.1482	8.10652	8.51092	11.2257	47.1125	49.394	45.6111	4.95287	11.0673	5.63908	8.82357	7.03524	8.54086	4.17209	5.03282	6.5377
RED5V2.004310.1.1.PC	Acc04310.1	hypothetical protein	0	9.50504	8.95967	7.26092	20.191	22.9036	18.1566	21.0756	16.6353	18.2062	20.5891	19.7274	18.5555	19.5474	22.5486	25.4722	33.022	29.0448	25.6203	38.8235	47.3654	36.5425	37.1735	35.0348	35.7349
RED5V2.004312.1.1.PC	Acc04312.1	BI1-like protein	4.48e-174	82.6153	78.6603	83.6718	145.853	137.647	148.78	324.52	335.313	329.077	363.881	379.016	475.81	143.104	174.509	140.757	243.301	214.492	197.095	230.723	216.928	247.572	330.211	334.396	344.626
RED5V2.004318.1.1.PC	Acc04318.1	Peptide methionine sulfoxide reductase	2.26e-103	25.0959	20.2407	33.351	1009.33	1133.88	988.804	1934.99	3014.97	2468.24	2108.36	2213.37	2965.76	49.5227	50.8171	52.5002	4572.47	5475.1	4714.83	6707.03	6010.79	8676.77	8034.95	8378.21	8416.85
RED5V2.004320.1.1.PC	Acc04320.1	Pyruvate, phosphate dikinase	0	2.99371	3.69568	3.80941	1.79503	1.96214	1.95594	2.47314	4.36115	3.54003	2.84458	3.01029	4.09552	0.563487	0.420419	0.949042	3.87736	3.92444	4.39559	6.02126	5.32353	6.91746	6.02182	6.9871	7.64408
RED5V2.004323.1.1.PC	Acc04323.1	Hypothetical protein	0	9.67179	13.02	14.7074	4.4869	5.7557	6.16762	8.09848	9.35433	11.6677	12.7506	9.8304	16.2664	3.1992	3.05376	3.95199	1.95426	1.33055	0.592454	1.50193	1.67239	2.52618	0.586853	2.1458	1.9482
RED5V2.004339.1.1.PC	Acc04339.1	Acyl carrier protein like	1.27e-100	2.05257	0	0.557365	17.6497	24.8835	26.1437	19.212	29.7351	18.4414	24.7501	23.437	41.7177	22.1842	40.9336	22.3424	49.4663	54.1645	47.7153	12.1696	5.24773	14.6426	5.25158	8.78456	10.2409
RED5V2.004352.1.1.PC	Acc04352.1	Serine/threonine-protein kinase	0	2.81368	2.34467	2.62552	3.25106	3.41354	2.29541	1.89897	2.56842	2.66145	1.50158	2.13867	0.0471666	4.17002	6.1406	4.41605	17.3088	13.3299	14.3741	11.7579	13.5698	7.21732	11.4677	12.1735	11.3833
RED5V2.004354.1.1.PC	Acc04354.1	Acyl-CoA-binding domain-containing protein	0	1.29634	1.48986	2.28994	0.513883	0.560318	0.368678	0.220528	0.337276	0.189308	0.375268	0.331904	0.570341	3.93011	2.8585	3.96902	6.00637	7.04636	5.26943	1.60834	1.25013	1.26036	0.793475	0.80862	1.02123
RED5V2.004355.1.1.PC	Acc27232.1	uncharacterized protein	0	26.0291	23.3486	22.9439	23.5872	22.933	23.3847	12.5701	15.5568	16.9566	15.5448	12.1145	12.9837	33.7767	34.7136	36.196	72.1579	74.8417	64.3736	75.9721	64.8031	75.806	56.7493	57.4121	61.6568
RED5V2.004363.1.1.PC	Acc04363.1	Acetyl-coenzyme A synthetase/glyoxysomal like	0	85.1792	69.9242	76.7995	125.881	121.587	127.379	111.636	100.154	97.221	78.3177	76.8836	58.0825	53.8134	65.3588	55.8199	70.9698	71.3808	74.5738	59.5818	58.0312	55.1854	59.894	56.6913	52.5973
RED5V2.004387.1.1.PC	Acc04387.1	Coiled-coil domain-containing protein	4.42e-150	7.274	9.84762	20.9416	6.95366	11.0659	8.978	22.7683	27.2648	14.7331	16.0304	22.456	21.225	1.56376	2.97385	1.96839	1.91046	0.637357	1.01356	4.11116	1.94146	2.05283	1.56175	0.828935	1.02552
RED5V2.004389.1.1.PC	Acc04389.1	Transcription factor like	0	3.65267	4.04972	3.50694	5.48996	4.47662	4.90921	2.72754	3.14375	3.21884	3.43578	3.52997	2.74227	0.673458	0.918196	0.523764	0.467681	0.371488	0.451127	0.461272	0.583664	0.396737	0.318596	0.144945	0.470714
RED5V2.004391.1.1.PC	Acc04391.1	Mitochondrial phosphate carrier protein like	0	44.0449	46.1441	30.7005	47.5676	50.965	46.105	102.171	104.226	102.852	87.0061	82.1581	109.457	98.9745	91.221	107.293	123.931	172.673	165.692	187.815	198.691	227.873	155.746	167.888	164.376
RED5V2.004394.1.1.PC	Acc04394.1	Ammonia regulation of amino acid uptake protein	5.13e-76	9.70307	10.9366	11.5932	7.30817	5.53372	4.99347	9.96408	15.3224	13.942	18.4738	14.5866	27.037	1.17174	1.49058	1.29859	1.93257	2.76314	1.70881	4.85184	3.2732	2.9145	2.25688	2.39579	2.37735
RED5V2.004395.1.1.PC	Acc04395.1	Translocon-associated protein subunit beta like	7.69e-141	79.4738	107.822	75.3558	85.4143	82.7071	82.9644	71.6724	74.9093	78.5417	104.01	100.859	140.807	37.1458	23.1868	26.8054	35.6272	31.0512	33.9864	41.722	37.5844	29.9445	38.9625	39.0425	34.6036
RED5V2.004398.1.1.PC	Acc04398.1	NAC domain-containing protein	0	11.2319	6.68183	11.4429	1.75818	1.42886	3.21222	0.820117	0.919811	0.804589	2.31881	3.04464	2.89458	92.2162	137.838	96.1321	0.808577	0.770723	0.233987	0.608997	2.50834	3.01805	0.660988	0.80191	0.868076
RED5V2.004401.1.1.PC	Acc04401.1	uncharacterized protein	0	4.30443	7.09636	7.77068	7.06381	8.88349	9.0224	10.1299	10.0567	8.33161	9.29194	10.3168	6.25708	11.8833	12.7633	10.3609	21.1763	15.246	10.648	16.7654	25.6648	10.4471	26.3085	24.5299	21.2633
RED5V2.004424.1.1.PC	Acc04424.1	Vesicle-associated membrane protein	1.77e-168	10.9445	6.46369	7.39588	7.96657	8.18662	12.3325	8.19083	6.26353	3.75584	5.68715	5.3598	11.7024	2.7941	3.91445	1.73015	1.05334	1.67337	3.21749	2.26669	2.15963	2.58137	1.43512	0.761724	2.70932
RED5V2.004426.1.1.PC	Acc04426.1	Histone-arginine methyltransferase	0	26.637	26.1031	21.1661	24.4957	22.3369	22.7761	20.5656	19.1131	20.1405	21.6885	23.52	26.1371	15.5032	12.9842	12.7645	15.1803	17.8561	16.893	13.669	15.4707	11.3655	15.1712	10.8108	13.7256
RED5V2.004439.1.1.PC	Acc04439.1	Diacylglycerol kinase	0	0.0545369	0.0533236	0	0.0616144	0	0.063149	0	0.336994	0.129703	0.138445	0	0	0.296364	0.0548373	1.16781	1.49898	2.29851	0.502928	1.40247	1.04574	0.221146	0.532769	0.72715	1.13699
RED5V2.004442.1.1.PC	Acc04442.1	Pinin like	1.26e-99	4.12575	2.43319	5.18551	1.62771	1.30612	2.19906	3.17507	2.83264	2.88133	3.65739	1.91145	2.89819	16.2991	17.9767	23.1382	9.86075	12.1592	11.6254	19.1986	15.0688	31.6894	14.1659	11.7392	9.66214
RED5V2.004443.1.1.PC	Acc04443.1	uncharacterized protein	0	58.445	55.6226	50.7366	50.3494	51.9443	49.7398	106.276	110.315	108.531	101.98	109.81	91.3155	15.0843	12.8942	13.6167	31.2796	34.3536	33.7311	16.3528	20.8451	22.5759	47.134	48.1196	40.0725
RED5V2.004449.1.1.PC	Acc04449.1	3-hydroxy-3-methylglutaryl-coenzyme A reductase	0	19.8479	17.8763	15.5918	41.0324	48.1814	42.1815	7.08738	8.27802	8.71598	14.2165	16.1254	9.96217	55.3458	47.312	55.1098	77.0283	78.5191	76.77	21.6023	34.5314	30.5011	35.2846	41.8487	37.069
RED5V2.004450.1.1.PC	Acc04450.1	Cinnamoyl-CoA reductase	0	21.1627	24.3405	20.2881	26.5656	25.5478	20.894	21.3138	21.7947	22.2475	30.1703	28.5347	24.1304	7.27792	4.16334	5.41825	2.74891	6.98724	7.30665	4.33798	2.28708	1.65825	0.998734	0.908747	0.491865
RED5V2.004454.1.1.PC	Acc04454.1	AT-hook motif nuclear-localized protein	0	9.95997	8.28895	9.10247	9.15901	7.93495	8.04612	11.2862	14.0837	8.09778	8.70236	8.95788	6.2871	30.4607	23.1971	29.3625	18.2688	18.9438	24.5642	23.0517	15.1601	25.3596	12.8654	13.6572	15.6013
RED5V2.004464.1.1.PC	Acc04464.1	uncharacterized protein	0	21.8486	20.1121	23.1556	28.8682	26.6331	28.2298	24.3831	21.0742	20.6263	17.3832	17.4334	18.7094	28.3503	22.3976	31.9222	38.655	38.4539	49.8487	28.9151	31.6083	32.3051	32.053	33.5127	32.4321
RED5V2.004469.1.1.PC	Acc04469.1	Glyceraldehyde-3-phosphate dehydrogenase	0	80.3475	72.4844	73.0671	41.309	37.3768	44.2926	56.9436	64.0965	62.8272	43.0362	40.2304	38.4668	35.0938	37.1266	30.649	29.9598	26.757	23.2685	14.0395	7.02491	6.79676	3.90977	2.34126	2.93764
RED5V2.004478.1.1.PC	Acc04478.1	uncharacterized protein	0	14.7472	15.2903	18.5539	56.8285	55.0404	64.4346	26.3531	30.1182	27.3376	22.9595	19.6687	20.3744	1.84005	1.97115	2.76669	4.79182	5.43022	4.26269	8.82214	14.9789	14.0315	15.2956	13.3989	17.6482
RED5V2.004479.1.1.PC	Acc04479.1	HMG1/2-like protein	5.35e-103	2.05182	2.85087	3.80042	3.78214	4.30761	5.62695	4.97393	6.00563	4.36609	3.70088	6.56665	2.23026	5.63367	7.2752	3.23739	5.93635	11.5629	8.21588	11.8026	10.7677	12.2612	8.59034	11.5188	11.9497
RED5V2.004480.1.1.PC	Acc04480.1	Transport and Golgi organization like	0	12.6763	9.19385	7.85397	19.4985	19.5498	27.2887	47.1037	57.8089	46.495	220.345	233.633	277.071	2.45788	1.9149	1.97527	2.63142	7.86362	3.91031	20.5078	14.4547	14.6403	36.8761	29.4475	43.9028
RED5V2.004493.1.1.PC	Acc04493.1	uncharacterized protein	0	229.806	238.868	186.442	57.0903	57.0002	62.1793	66.0894	55.4004	60.6746	51.157	50.4992	28.6106	29.502	27.6899	37.171	36.9049	36.3422	39.9973	6.57587	9.35391	12.4429	7.96079	7.19772	7.09762
RED5V2.004494.1.1.PC	Acc04494.1	Capsid polyprotein	1.74e-151	0.546152	0.38143	0.152542	0.0881468	0.274605	0.271027	0.945685	0.482111	0.742224	1.48547	1.80284	3.56797	5.42701	5.09935	3.92614	8.01846	6.75433	7.28494	4.11312	6.88189	7.48758	7.07749	4.62345	6.13105
RED5V2.004498.1.1.PC	Acc04498.1	Vitamin K-dependent protein like	0	21.9994	26.6516	16.1765	20.1123	21.0552	18.8816	5.84758	9.12216	9.23635	16.656	12.2039	11.0311	30.464	26.4864	33.213	49.8122	57.4268	70.2939	52.045	54.4564	66.188	57.5654	46.7427	55.0095
RED5V2.004503.1.1.PC	Acc04503.1	Dehydrin like	6.05e-138	227.894	240.556	681.793	559.6	847.263	716.762	258.1	331.479	227.863	405.065	403.494	424.893	841.52	1334.9	797.824	453.993	275.898	279.112	114.449	67.1112	91.6042	91.8045	112.657	106.134
RED5V2.004505.1.1.PC	Acc04505.1	Vinorine synthase	0	0.545978	0.355888	0.320236	0.863564	1.87892	2.69737	2.29413	1.97924	1.21191	1.70939	1.85918	2.7921	0.988983	0.841777	1.67573	1.26142	0.290225	0.587404	0.795619	0.279176	0.344389	0.406373	0.377461	0.992329
RED5V2.004506.1.1.PC	Acc04506.1	L-ascorbate oxidase	0	17.2108	15.1775	14.6147	68.5147	73.1286	71.5126	32.0402	37.1755	36.0572	46.4068	42.2285	49.933	8.35352	4.97043	6.16383	1.65691	1.16734	1.35505	2.24784	0.385308	0.77408	1.34606	1.20564	2.56191
RED5V2.004507.1.1.PC	Acc04507.1	Enoyl-CoA hydratase 2, peroxisomal like	0	71.95	67.8128	66.4021	85.4741	92.6107	91.3426	45.4334	35.8553	39.2219	56.9181	62.5844	56.0762	48.5069	42.8009	51.4694	42.5797	43.2398	40.4012	24.5748	25.6504	19.4647	18.767	15.2161	22.5848
RED5V2.004511.1.1.PC	Acc04511.1	Mechanosensitive ion channel protein	0	0.445958	0.0758324	0.435951	0.0657171	0.0227477	0.179611	0.164511	0.0958489	0.230566	0.0984423	0.0707418	0.0572057	1.20117	1.28675	0.47747	0.486589	0.198775	0.558768	1.39613	0.570081	0.26208	0.541186	0.344697	0.342044
RED5V2.004516.1.1.PC	Acc04516.1	RNA pseudouridine synthase	0	7.01128	8.66261	6.69819	6.08489	3.66415	3.69021	6.72133	5.04134	8.79209	6.31038	7.17027	9.54364	19.466	16.3429	17.7431	17.6713	15.9365	24.5034	15.6125	20.5328	17.5753	19.347	18.2244	14.5661
RED5V2.004517.1.1.PC	Acc04517.1	Calcium-dependent protein kinase	0	0.217007	0.757784	0.545497	1.08575	1.81852	1.68714	1.50303	3.02666	2.83855	2.91181	2.97846	5.21344	2.59437	2.96132	2.15746	15.745	15.0785	12.6504	32.4867	28.5729	29.2482	23.276	20.4834	19.4888
RED5V2.004518.1.1.PC	Acc04518.1	Nucleoredoxin like	0	51.8017	44.1235	58.6467	52.8688	54.4562	55.5469	23.6718	25.5886	25.1176	30.613	27.9944	37.0894	12.5294	13.3077	9.58204	17.4021	19.7839	15.6058	148.865	133.07	118.713	176.498	168.878	183.36
RED5V2.004521.1.1.PC	Acc04521.1	Ribonuclease P protein subunit p25-like protein	0	1.76287	1.16962	1.10784	3.76989	2.88071	3.06187	4.4261	4.74628	8.08565	6.23322	6.5849	9.28764	0.684269	0.633064	0.337042	1.80572	1.86461	1.30635	3.56194	1.85111	3.3189	2.37234	3.45108	3.8368
RED5V2.004522.1.1.PC	Acc04522.1	FAD-dependent urate hydroxylase	0	2.10792	5.24978	3.69356	0.539201	0.513267	0.460526	0.433862	0.442366	1.04047	0.252408	0.435321	0.469366	20.2297	30.8731	25.805	21.5304	28.4053	22.7397	22.7568	21.9637	25.9653	17.817	16.4389	19.1347
RED5V2.004532.1.1.PC	Acc04532.1	hypothetical protein	0	44.3775	55.7756	50.8832	63.3957	67.7854	62.1981	96.1227	78.6216	90.9144	95.6095	80.6289	89.3531	42.712	34.4097	39.5088	44.1654	38.4343	35.8052	46.3231	65.7091	49.8781	60.3175	58.7638	61.0336
RED5V2.004537.1.1.PC	Acc04537.1	Rac-like GTP-binding protein	7.35e-148	5.02373	3.70411	4.91101	11.3514	12.1742	15.1625	9.88241	8.24409	7.73665	10.9759	13.5213	15.1862	12.9787	7.78413	10.7574	39.0719	34.616	24.5879	18.3196	19.0554	23.7107	30.1126	19.3992	27.3395
RED5V2.004544.1.1.PC	Acc04544.1	Thaumatin-like protein	0	6.51236	8.72395	9.27365	1.04279	0.421119	0.831264	0.186461	0.253487	0.121953	0.325432	0.561263	0.680802	30.3179	22.3774	29.9215	5.69895	10.7475	7.03407	15.4285	11.6025	10.6739	11.3784	12.6105	14.4734
RED5V2.004546.1.1.PC	Acc04546.1	Elongation factor G like	0	13.9156	12.0301	11.4762	31.8679	34.3221	32.5061	22.9233	23.107	24.5337	24.005	24.1112	23.3417	22.4233	18.2872	19.012	7.06273	5.01846	5.17148	4.52498	8.27624	6.49971	8.58537	9.39239	7.84093
RED5V2.004551.1.1.PC	Acc04551.1	ER lumen protein-retaining receptor like	0	27.1776	28.6754	26.0422	17.5454	14.9963	17.2908	22.0092	18.3068	13.2822	16.376	11.4048	17.4465	5.51802	6.54653	5.9475	5.21073	3.7421	7.50501	1.15203	1.67983	3.06797	0.500151	1.15036	0.862114
RED5V2.004552.1.1.PC	Acc04552.1	Snakin-2 like	1.49e-74	913.318	754.229	1239.39	82.9021	91.4029	76.5752	83.6345	147.223	112.753	100.421	105.4	157.917	8.53309	9.71636	10.346	20.5693	20.8102	19.4931	13.2014	10.0366	22.245	5.26779	7.60515	6.77984
RED5V2.004557.1.1.PC	Acc04557.1	Transcription factor E2FC like	0	0.252163	0.164369	0.287589	0.712217	1.23266	1.26526	1.32445	0.623265	1.09947	3.25399	2.24891	1.54993	1.14192	0.887432	1.16992	4.11833	5.88828	6.63706	10.2673	9.99278	9.82752	12.3755	12.8882	11.997
[truncated: 6,122 more rows]

## Sheet: Upregulated DEGs between S1+S2
AV-AA-S1_AV-AA-S2_AV-AA-S3_AV-AA-S4	Accession number	Annotation	NA	AVFLS11	AVFLS12	AVFLS13	AVFLS21	AVFLS22	AVFLS23	AVFLS31	AVFLS32	AVFLS33	AVFLS41	AVFLS42	AVFLS43	AAFLS11	AAFLS12	AAFLS13	AAFLS21	AAFLS22	AAFLS23	AAFLS31	AAFLS32	AAFLS33	AAFLS41	AAFLS42	AAFLS43
[truncated: 1,213 more rows]

[truncated: 1 more sheets: Upregulated DEGs between S2+S3]
