# Supplementary material for: Comparative transcriptomic and plastid development analysis sheds light on the differential carotenoid accumulation in kiwifruit flesh
Source: Front Plant Sci. 2023 Aug 30;14:1213086. doi: 10.3389/fpls.2023.1213086 (PMC10499360; doi:10.3389/fpls.2023.1213086)
Supplement: Supplementary file 4 [file Table_2.xlsx]

## Sheet: Downregulated DEGS bw 4 stages
	ID	Description	GeneRatio	BgRatio	pvalue	p.adjust	qvalue	geneID	Count
GO:0010118	GO:0010118	stomatal movement	180/5711	373/20491	2.89384e-17	8.20405e-14	6.14409e-14	AtSPP1/LPPdelta/SPP1/AHA1/HA1/OST2/PMA/ATPLDDELTA/PLDDELTA/ATHEXP/AHG3/ATPP2CA/PP2CA/ATWRKY70/WRKY70/FER/AT-HSC70-1/AtHsp70-1/HSC70/HSC70-1/HSP70-1/COI1/HCF106/SCAP1/PHS1/BGL1/ATCIPK23/CIPK23/LKS1/PKS17/SnRK3.23/OZS1/Cand2/AtGH3.11/FIN219/JAR1/AtACER/ATCES1/ATCDPK3/ATCPK6/CPK6/ZIFL1/AKT1/ATAKT1/KT1/PLD/PLDALPHA1/FAB1B/CCR2/LHCB2/MAPKKK18/ArathEULS3/EULS3/ATHO1/GUN2/HO1/HY1/HY6/TED4/ATPCAP1/MDP25/…	180
GO:0042440	GO:0042440	pigment metabolic process	185/5711	405/20491	9.49916e-15	1.34651e-11	1.00841e-11	ATCHS/CHS/TT4/NTRC/AtMYB113/MYB113/ABAR/CCH/CCH1/CHLH/GUN5/DFR/M318/TT3/SGR1/AtELP4/ELO1/ACD1/AtCOMT/ATOMT1/COMT1/OMT1/OMT3/B1/BCH1/BETA-OHASE/chy1/ABO1/AtELP1/ELO2/ACSF/CHL27/CRD1/APT1/ATAPT1/XK-2/XK2/ATCAO/CAO/CH1/ACLA-1/MYBD/PUR2/PDE226/PDS/PDS3/COX10/AtCLA1/CLA/CLA1/DEF/DXPS2/DXS/DXS1/ATG4/CHLG/G4/PDE325/IM/IM1/PTOX/ABA1/ATABA1/ATZEP/IBS3/LOS6/NPQ2/ZEP/ACD2/ATRCCR/AtHEMA1/GluTR/HEMA1/NYC1/CCR…	185
GO:0046148	GO:0046148	pigment biosynthetic process	157/5711	332/20491	2.79321e-14	2.63959e-11	1.97681e-11	ATCHS/CHS/TT4/NTRC/AtMYB113/MYB113/ABAR/CCH/CCH1/CHLH/GUN5/DFR/M318/TT3/AtCOMT/ATOMT1/COMT1/OMT1/OMT3/B1/BCH1/BETA-OHASE/chy1/ACSF/CHL27/CRD1/APT1/ATAPT1/XK-2/XK2/ATCAO/CAO/CH1/ACLA-1/MYBD/PUR2/PDE226/PDS/PDS3/COX10/AtCLA1/CLA/CLA1/DEF/DXPS2/DXS/DXS1/ATG4/CHLG/G4/PDE325/IM/IM1/PTOX/ABA1/ATABA1/ATZEP/IBS3/LOS6/NPQ2/ZEP/AtHEMA1/GluTR/HEMA1/CCR2/CRTISO/AtOR-like/CIA1/CIP7/ATPURM/EMB2818/PUR5/ATGLK1/…	157
GO:0005982	GO:0005982	starch metabolic process	84/5711	151/20491	6.34453e-13	4.49669e-10	3.36761e-10	ATGWD3/OK1/PWD/AtBAM1/BAM1/BMY7/TR-BAMY/NTRC/ATISA1/ISA1/SBPASE/FRK4/FRK7/ATLDA/ATPU1/LDA/PU1/GBSS1/BE3/SBE2.1/SOP1/ACLA-1/AMY3/ATAMY3/ATIDD15/IDD15/SGR5/GWD/GWD1/SEX1/SOP/ATSS3/SS3/APL3/AtcFBP/cyfbp/FBP/FINS1/DPE2/PTST2/AtBE2/ATISA2/BE2/DBE1/ISA2/ATSUS3/SUS3/AtPPa1/PPa1/AtBAM3/BAM3/BMY8/CT-BMY/SBE2.2/AtAVP1/ATAVP3/AtVHP1;1/AVP-3/AVP1/FUGU5/VHP1/MFP1/ATISA3/ISA3/ATPTPKIS1/ATSEX4/DSP4/SEX4/LSF2/AT…	84
GO:1901605	GO:1901605	alpha-amino acid metabolic process	209/5711	490/20491	8.96896e-13	5.0854e-10	3.8085e-10	ACS1/ATCS-B/CPACS1/OASB/SHM1/SHMT1/STM/AK-HSDH/GDH1/MS2/P5CS2/ACD1/ATACD1/AtDCD/D-CDES/DCD/AtCGS1/AtCYS1/CGS/CGS1/MTO1/CARAB-AK-LYS/WAT1/ATHSPRO2/HSPRO2/ATARD2/ARD4/ATARD4/ASA1/ATR4/CYP83B1/RED1/RNT1/SUR2/PSAT1/AtGAD1/GAD/GAD1/CARA/VEN6/PDH2/ACS8/AOAT2/GGT2/CPA/ATMTK/MTK/MTK1/EDA9/PGDH1/ADC2/ATADC2/SPE2/ATMTAN1/ATMTN1/MTAN1/MTN1/DMR1/HSK/AIP3/ALDH6B2/DCT/DIT2.1/ATPAL2/PAL2/SHM4/ARGAH1/ATGSTZ1/AtM…	209
GO:0006084	GO:0006084	acetyl-CoA metabolic process	31/5711	37/20491	2.11316e-12	9.98468e-10	7.47762e-10	ACS/AtHMGR1/HMG1/HMGR1/MAD3/ACLA-1/MK/MVK/LKR/LKR/SDH/SDH/AT-E1/E1/IAR4L/ACLA-2/ACLA2/PDH-E1/FKP1/HMGS/MVA1/MAB1/LPD1/ptlpd1/LOI1/MEF11/AtMDD2/MDD2/LTA2/PLE2/ACLB-2/ACLA-3	31
GO:0080167	GO:0080167	response to karrikin	97/5711	190/20491	1.03714e-11	4.20041e-09	3.14572e-09	BBX24/STO/PAP2/SMAX1/UGT74E2/ATHEXP/RTNLB5/ELF4/AtLHT1/LHT1/EXL3/AtCHIL/CHIL/JAO2/JOX2/FDH/A11/AtCHI/CFI/CHI/TT5/ATFLS1/FLS/FLS1/AtBGAL10/BGAL10/CYP81D8/MYBD/ATGSTU17/ERD9/GST30/GST30B/GSTU17/PCH1/ADC2/ATADC2/SPE2/BIC1/ATPAL2/PAL2/ATGSTF5/ATGSTF8/GST6/GSTF8/AMT1;1/ATAMT1/ATAMT1;1/ATGPX7/GPX7/GPXL7/AtSIP2/RS2/SIP2/KAI2/SDR1/BBX20/BZS1/STH7/ATEXP20/ATEXPA20/EXP20/EXPA20/ZIFL1/FB/GI/SNRK2-8/SNRK2.8/…	97
GO:0031408	GO:0031408	oxylipin biosynthetic process	31/5711	39/20491	2.9936e-11	1.06086e-08	7.94486e-09	AtOPR3/DDE1/OPR3/JMT/AtCLO1/ATPXG1/ATS1/CLO1/ATLOX6/LOX6/ATOPR2/OPR2/AOS/CYP74A/DDE2/PLA/PLA2A/PLAII/PLP2/ATLOX1/LOX1/ADS3/AtADS3/FAD5/FADB/JB67/DGD1/ATLOX3/LOX3/ATLOX2/LOX2	31
GO:0071417	GO:0071417	cellular response to organonitrogen compound	39/5711	55/20491	4.04434e-11	1.27397e-08	9.54087e-09	SHM1/SHMT1/STM/AtLYK5/LYK5/AtLYK4/LYK4/SHM4/CIK2/CLERK/SHM2/ABCG36/ATABCG36/ATPDR8/PDR8/PEN3/ATGLR3.4/GLR3.4/GLUR3/AtMYB3R4/MYB3R-4/ABCG37/ATPDR9/PDR9/PIS1/ATMYB3R-1/ATMYB3R1/MYB3R-1/MYB3R1/PC-MYB1/ATGLR3.3/GLR3.3/AtCERK1/AtLYK1/CERK1/LYK1/LYSM/MSA1/SHM7	39
GO:0009658	GO:0009658	chloroplast organization	167/5711	390/20491	1.20974e-10	3.42962e-08	2.56847e-08	MRL7-L/ARC11/ATMIND1/MIND/PMI1/GC1/TREPH1/HSP21/ACSF/CHL27/CRD1/AUXILIN-LIKE6/JAC1/PHS1/PCH1/ATKEA2/KEA2/MSL2/FTSZ2-2/CURT1A/IM/IM1/PTOX/RSY3/WEB1/ATCNFU2/NFU2/ATSULA/SULA/CLPR1/NCLPP5/SVR2/EMB2279/EMB88/SOT5/ATOBGC/ATOBGL/CPSAR1/EMB269/EMB3138/Obg/ARC6/ATSCO1/ATSCO1/CPEF-G/SCO1/APO1/CIA1/abc1k7/AtSIA1/SIA1/ATGLK1/GLK1/GPRI1/AtCGL160/CGL160/ARC12/ATMINE1/MINE1/PP2A-2/VEN4/ALB4/ARTEMIS/NCLPP1/MAR1…	167
GO:0016109	GO:0016109	tetraterpenoid biosynthetic process	43/5711	65/20491	1.45817e-10	3.44492e-08	2.57993e-08	B1/BCH1/BETA-OHASE/chy1/XK-2/XK2/ACLA-1/PDE226/PDS/PDS3/IM/IM1/PTOX/ABA1/ATABA1/ATZEP/IBS3/LOS6/NPQ2/ZEP/CCR2/CRTISO/AtOR-like/ATHO1/GUN2/HO1/HY1/HY6/TED4/HPD/HPPD/PDS1/BPG2/YL1/PSY/AtLCY/LYC/SZL1/AtOR/ABC1K1/ACDO1/AtACDO1/PGR6	43
GO:0016117	GO:0016117	carotenoid biosynthetic process	43/5711	65/20491	1.45817e-10	3.44492e-08	2.57993e-08	B1/BCH1/BETA-OHASE/chy1/XK-2/XK2/ACLA-1/PDE226/PDS/PDS3/IM/IM1/PTOX/ABA1/ATABA1/ATZEP/IBS3/LOS6/NPQ2/ZEP/CCR2/CRTISO/AtOR-like/ATHO1/GUN2/HO1/HY1/HY6/TED4/HPD/HPPD/PDS1/BPG2/YL1/PSY/AtLCY/LYC/SZL1/AtOR/ABC1K1/ACDO1/AtACDO1/PGR6	43
GO:1990748	GO:1990748	cellular detoxification	47/5711	74/20491	1.69567e-10	3.48921e-08	2.6131e-08	NTRC/ATCPN21/CHCPN10/CPN10/CPN20/CPN21/CAD1/ATMSD1/AtSOD1/MEE33/MSD1/ATNTRA/NTR2/NTRA/DHAR3/APX3/ADH/ADH1/ATADH/ATADH1/ATCCS/CCS/LOL1/ATGPX6/GPX6/GPXL6/LSC803/PHGPX/LSU2/CSD1/SOD1/CAT1/ADH2/ATGSNOR1/GSNOR/HOT5/PAR2/ARA8/ATPCS1/PCS1/AtSOD2/CSD2/CZSOD2/SOD2/NTR1/ATSFGH/SFGH	47
GO:0046500	GO:0046500	S-adenosylmethionine metabolic process	23/5711	26/20491	1.72307e-10	3.48921e-08	2.6131e-08	MAT3/AtSAM2/MAT2/SAM-2/SAM2/AtSAMS3/MAT4/MTO3/SAMS3/ATB'/AtSAM1/MAT1/METK1/SAM-1/SAM1/ATSAHH1/EMB1395/HOG1/MEE58/SAH1/SAHH1/MSA1/SHM7	23
GO:0006732	GO:0006732	coenzyme metabolic process	153/5711	356/20491	5.2407e-10	9.90493e-08	7.4179e-08	SHM1/SHMT1/STM/FAR2/MS2/ATDFA/DFA/EMB9/GLA1/CYT1/EMB101/GMP1/SOZ1/VTC1/CAC3/MAT3/GME/ACS/AtHMGR1/HMG1/HMGR1/MAD3/PHS1/NAPRT2/ACLA-1/GPPS/GPS1/CAC2/SHM4/BIO2/BIOB/ATPMM/PMM/MK/MVK/SHM2/ATCOAB/COAB/LKR/LKR/SDH/SDH/AtSPS2/SPS2/ATFMN/FHY/FMN/FHY/AT-E1/E1/IAR4L/ACLA-2/ACLA2/PDH-E1/FKP1/HMGS/MVA1/EMB3127/PY/THIC/ABC1/ATNUDT15/ATNUDX15/NUDX15/CNX1/MAB1/HPD/HPPD/PDS1/TPK1/GGP/VTC2/APG1/E37/IEP37/VTE3/AtS…	153
GO:0010119	GO:0010119	regulation of stomatal movement	113/5711	245/20491	7.23002e-10	1.28107e-07	9.59404e-08	AHA1/HA1/OST2/PMA/ATPLDDELTA/PLDDELTA/ATHEXP/AHG3/ATPP2CA/PP2CA/ATWRKY70/WRKY70/HCF106/PHS1/BGL1/OZS1/Cand2/AtGH3.11/FIN219/JAR1/AtACER/ATCES1/ATCDPK3/ATCPK6/CPK6/ZIFL1/AKT1/ATAKT1/KT1/PLD/PLDALPHA1/CCR2/LHCB2/MAPKKK18/ATHO1/GUN2/HO1/HY1/HY6/TED4/ATRBOH/ATRBOHF/RBOH/RBOHAP108/RBOHF/CYCH;1/AtCDPK6/CDPK6/CPK3/ATEXO70B1/EXO70B1/ATNHX2/NHX2/ATB/ATPWP2/PWP2/ATBCA1/ATSABP3/CA1/SABP3/ATMYB61/MYB61/ATCCH…	113
GO:0033014	GO:0033014	tetrapyrrole biosynthetic process	84/5711	168/20491	9.27964e-10	1.54752e-07	1.15895e-07	NTRC/ABAR/CCH/CCH1/CHLH/GUN5/ACSF/CHL27/CRD1/ATCAO/CAO/CH1/ACLA-1/COX10/AtCLA1/CLA/CLA1/DEF/DXPS2/DXS/DXS1/ATG4/CHLG/G4/PDE325/AtHEMA1/GluTR/HEMA1/CIP7/ATGLK1/GLK1/GPRI1/ATHO1/GUN2/HO1/HY1/HY6/TED4/ATCPO-I/HEMF1/LIN2/LIL3:1/CHL/HEMG1/PPO1/PPOX/FC2/ATHSP93-V/CLPC/CLPC1/DCA1/HSP93-V/ATFC-I/FC-I/FC1/BPG2/YL1/GATA21/GNC/IDI2/IPIAT1/IPP2/ABCB25/ATATM3/ATM3/STA1/PORA/ABC1K1/ACDO1/AtACDO1/PGR6/GSA2/GSAM…	84
GO:0009251	GO:0009251	glucan catabolic process	38/5711	57/20491	1.22324e-09	1.82521e-07	1.36691e-07	ATGWD3/OK1/PWD/AtBAM1/BAM1/BMY7/TR-BAMY/ATLDA/ATPU1/LDA/PU1/SOP1/PHS1/AMY3/ATAMY3/GWD/GWD1/SEX1/SOP/ATPHS2/PHS2/AtcFBP/cyfbp/FBP/FINS1/DPE2/AtBAM3/BAM3/BMY8/CT-BMY/ATISA3/ISA3/ATPTPKIS1/ATSEX4/DSP4/SEX4/BGLU42/LSF2	38
GO:0044247	GO:0044247	cellular polysaccharide catabolic process	38/5711	57/20491	1.22324e-09	1.82521e-07	1.36691e-07	ATGWD3/OK1/PWD/AtBAM1/BAM1/BMY7/TR-BAMY/ATLDA/ATPU1/LDA/PU1/SOP1/PHS1/AMY3/ATAMY3/GWD/GWD1/SEX1/SOP/ATPHS2/PHS2/AtcFBP/cyfbp/FBP/FINS1/DPE2/AtBAM3/BAM3/BMY8/CT-BMY/ATISA3/ISA3/ATPTPKIS1/ATSEX4/DSP4/SEX4/BGLU42/LSF2	38
GO:0015979	GO:0015979	photosynthesis	154/5711	363/20491	1.39858e-09	1.98249e-07	1.4847e-07	RBCS1A/ATLFNR1/FNR1/LFNR1/SBPASE/LHCB4.2/ATFER1/FER1/AtPGR5/PGR5/SEP2/ATPUMP1/ATUCP1/PUMP1/UCP/UCP1/STN8/ATFER4/FER4/DEG7/DegP7/GAPB/STZ/ZAT10/LHCB5/LIL8/PSB33/ATLFNR2/FNR2/LFNR2/LTO1/DEG8/DEGP8/MSP-1/OE33/OEE1/OEE33/PSBO-1/PSBO1/LHCA2/AB140/CAB1/CAB140/LHCB1.3/CP24/LHCB6/PCH1/HCF244/TROL/ATKEA2/KEA2/PSAN/CRR31/NdhS/RBCS3B/ATFRO7/FRO7/AtcFBP/cyfbp/FBP/FINS1/AtBBX21/BBX21/LHUS/STH2/CP12-3/ATPD/PDE…	154
GO:0006631	GO:0006631	fatty acid metabolic process	182/5711	445/20491	1.53923e-09	2.07796e-07	1.5562e-07	AtSSI2/FAB2/LDW1/SSI2/AtFAD2/FAD2/AtOPR3/DDE1/OPR3/JMT/B5/DAF/DEI1/PAS1/AtNCER1/CER26/ELO1/AtCLO1/ATPXG1/ATS1/CLO1/FRK7/ATLOX6/LOX6/AAE3/ELO2/FDH/KCS11/ACP4/AtACP4/ATOPR2/OPR2/ATECH2/ECH2/AtLPEAT1/LPEAT1/AOS/CYP74A/DDE2/PLA/PLA2A/PLAII/PLP2/FAH1/ATKCR1/KCR1/YBR159/ACLA-1/KCS4/MTACP-1/MTACP1/AtPNC1/PNC1/KCS1/CAC2/AtFAD8/FAD8/ACX4/ATG6/ATSCX/ATLOX1/LOX1/ATHPT/HPT1/TPT1/VTE2/ATKAS2/FAB1/KAS2/AIM1/EN…	182
GO:0010540	GO:0010540	basipetal auxin transport	33/5711	47/20491	1.95208e-09	2.51552e-07	1.8839e-07	D6PKL2/PK5/EMB30/GN/MIZ2/VAN7/AUF1/ZIFL1/ATCIPK6/CIPK6/SIP3/SNRK3.14/AtNPF6.3/ATNRT1/B-1/CHL1/CHL1-1/NPF6.3/NRT1/NRT1.1/ABCB19/ATABCB19/ATMDR1/ATMDR11/ATPGP19/MDR1/MDR11/PGP19/ABCB4/AtABCB4/ATPGP4/MDR4/PGP4	33
GO:0010189	GO:0010189	vitamin E biosynthetic process	22/5711	26/20491	2.62414e-09	3.09976e-07	2.32144e-07	G-TMT/TMT1/VTE4/ATHPT/HPT1/TPT1/VTE2/LIL3:1/HPD/HPPD/PDS1/VTE6/APG1/E37/IEP37/VTE3/AtTAT1/TAT1/TAT7/ATVIP2/VIH1/VIP2	22
GO:0042360	GO:0042360	vitamin E metabolic process	22/5711	26/20491	2.62414e-09	3.09976e-07	2.32144e-07	G-TMT/TMT1/VTE4/ATHPT/HPT1/TPT1/VTE2/LIL3:1/HPD/HPPD/PDS1/VTE6/APG1/E37/IEP37/VTE3/AtTAT1/TAT1/TAT7/ATVIP2/VIH1/VIP2	22
GO:0016108	GO:0016108	tetraterpenoid metabolic process	51/5711	88/20491	3.10437e-09	3.38495e-07	2.53502e-07	B1/BCH1/BETA-OHASE/chy1/XK-2/XK2/ACLA-1/CCR1/PDE226/PDS/PDS3/ANTR2/AtPHT4;4/PHT4;4/IM/IM1/PTOX/ABA1/ATABA1/ATZEP/IBS3/LOS6/NPQ2/ZEP/CCR2/CRTISO/AtOR-like/ATHO1/GUN2/HO1/HY1/HY6/TED4/ATCCD1/ATNCED1/CCD1/NCED1/HPD/HPPD/PDS1/BPG2/YL1/PSY/AtLCY/LYC/SZL1/AtOR/ABC1K1/ACDO1/AtACDO1/PGR6	51
GO:0016116	GO:0016116	carotenoid metabolic process	51/5711	88/20491	3.10437e-09	3.38495e-07	2.53502e-07	B1/BCH1/BETA-OHASE/chy1/XK-2/XK2/ACLA-1/CCR1/PDE226/PDS/PDS3/ANTR2/AtPHT4;4/PHT4;4/IM/IM1/PTOX/ABA1/ATABA1/ATZEP/IBS3/LOS6/NPQ2/ZEP/CCR2/CRTISO/AtOR-like/ATHO1/GUN2/HO1/HY1/HY6/TED4/ATCCD1/ATNCED1/CCD1/NCED1/HPD/HPPD/PDS1/BPG2/YL1/PSY/AtLCY/LYC/SZL1/AtOR/ABC1K1/ACDO1/AtACDO1/PGR6	51
GO:0033013	GO:0033013	tetrapyrrole metabolic process	103/5711	223/20491	3.65465e-09	3.79006e-07	2.83841e-07	NTRC/ABAR/CCH/CCH1/CHLH/GUN5/SGR1/ACD1/AT-SO/AtSO/SOX/ACSF/CHL27/CRD1/ATCAO/CAO/CH1/ACLA-1/COX10/AtCLA1/CLA/CLA1/DEF/DXPS2/DXS/DXS1/ATG4/CHLG/G4/PDE325/ACD2/ATRCCR/AtHEMA1/GluTR/HEMA1/NYC1/CIP7/ATGLK1/GLK1/GPRI1/ATHO1/GUN2/HO1/HY1/HY6/TED4/ATCPO-I/HEMF1/LIN2/NYE2/SGR2/ATNYE1/NYE1/SGR/LIL3:1/ABC1/CHL/HEMG1/PPO1/PPOX/ATABC1/FC2/ATHSP93-V/CLPC/CLPC1/DCA1/HSP93-V/ATFC-I/FC-I/FC1/ATCLH2/CLH2/BPG2/YL1/…	103
GO:0009611	GO:0009611	response to wounding	194/5711	485/20491	3.74327e-09	3.79006e-07	2.83841e-07	ATCHS/CHS/TT4/ATCHITIV/ATEP3/CHIV/EP3/ATBCB/BCB/SAG14/AtOPR3/DDE1/OPR3/JMT/ATGLR3.6/GLR3.6/SEP2/COI1/ATLOX6/LOX6/AtFDH1/FDH/CML38/ATOPR2/OPR2/ASA1/AOS/CYP74A/DDE2/STZ/ZAT10/AtWIND1/RAP2.4/WIND1/ATSEN1/DIN1/SEN1/ANAC002/ANAC2/ATAF1/ACT7/AtACT7/ABCG11/AtABCG11/ATWBC11/COF1/DSO/WBC11/ADC2/ATADC2/SPE2/CIPK9/PKS6/SnRK3.12/JAS1/JAZ10/TIFY9/ATPAL2/PAL2/AtNPF5.2/ATPTR3/NPF5.2/PTR3/AtGH3.11/FIN219/JAR1/AT…	194
GO:0000096	GO:0000096	sulfur amino acid metabolic process	74/5711	146/20491	4.24004e-09	4.0663e-07	3.04529e-07	ACS1/ATCS-B/CPACS1/OASB/MS2/ATEOL1/ETO1/ACD1/ATACD1/AtDCD/D-CDES/DCD/AtCGS1/AtCYS1/CGS/CGS1/MTO1/ATARD2/ARD4/ATARD4/ATMTK/MTK/MTK1/EDA9/PGDH1/ATMTAN1/ATMTN1/MTAN1/MTN1/DMR1/HSK/AtSAT1/ATSERAT2;1/SAT1/SAT5/SERAT2;1/FCLY/ATCYS-3A/CYTACS1/OASA1/OLD3/ATCPNIFS/ATNFS2/ATSUFS/CPNIFS/SUFS/DEP1/ATCIMS/ATMETS/ATMS1/EOL1/ATSERAT2;2/SAT-1/SAT-A/SAT-M/SAT3/SERAT2;2/AtSAMS3/MAT4/MTO3/SAMS3/ISS1/VAS1/ATHMT-2/HM…	74
GO:0010243	GO:0010243	response to organonitrogen compound	165/5711	400/20491	4.30296e-09	4.0663e-07	3.04529e-07	SHM1/SHMT1/STM/AtOS9/OS9/AtLYK5/LYK5/ROCK1/ATWRKY70/WRKY70/AT-HSFA3/HSFA3/ATSZF2/CZF1/SZF2/TZF10/ZFAR1/SAUR21/CHI/PSI2/STZ/ZAT10/AtLYK4/LYK4/ATGSTU17/ERD9/GST30/GST30B/GSTU17/LRX4/UFD1/RPT4A/ATCMPG2/CMPG2/AtPUB23/PUB23/AtNPF5.2/ATPTR3/NPF5.2/PTR3/SHM4/ATWRKY11/WRKY11/CIK2/CLERK/BBX20/BZS1/STH7/anac036/NAC036/ATMYB73/MYB73/LUG/RON2/SHM2/ADH/ADH1/ATADH/ATADH1/SEU/ABCG36/ATABCG36/ATPDR8/PDR8/PEN3/AD…	165
GO:0000303	GO:0000303	response to superoxide	30/5711	42/20491	5.58826e-09	4.95085e-07	3.70774e-07	NTRC/ATCPN21/CHCPN10/CPN10/CPN20/CPN21/ATMSD1/AtSOD1/MEE33/MSD1/ATNTRA/NTR2/NTRA/ATCCS/CCS/LOL1/LSD1/CSD1/SOD1/ATP8/AtRCD1/CEO/CEO1/RCD1/RIMB1/AtSOD2/CSD2/CZSOD2/SOD2/NTR1	30
GO:0000305	GO:0000305	response to oxygen radical	30/5711	42/20491	5.58826e-09	4.95085e-07	3.70774e-07	NTRC/ATCPN21/CHCPN10/CPN10/CPN20/CPN21/ATMSD1/AtSOD1/MEE33/MSD1/ATNTRA/NTR2/NTRA/ATCCS/CCS/LOL1/LSD1/CSD1/SOD1/ATP8/AtRCD1/CEO/CEO1/RCD1/RIMB1/AtSOD2/CSD2/CZSOD2/SOD2/NTR1	30
GO:0070482	GO:0070482	response to oxygen levels	153/5711	368/20491	8.30686e-09	7.13635e-07	5.34448e-07	ATPK19/ATPK2/ATS6K2/S6K2/ACBP3/ATBCB/BCB/SAG14/SRP1/ATWRKY70/WRKY70/LBD41/ANAC091/ANAC91/TIP/ATSZF2/CZF1/SZF2/TZF10/ZFAR1/CID1/ERD15/LSR1/ATHSPRO2/HSPRO2/HLP1/CML38/MPSR1/PCO2/AtCTR1/CTR1/SIS1/AthCYSTM6/AtCRL1/CRL1/ATPS2/PLA/PLA2A/PLAII/PLP2/STZ/ZAT10/ANAC002/ANAC2/ATAF1/AtGDPD1/GDPD1/SRG3/UGT73B3/CBP1/MEE14/EXL2/ATPUMP5/DIC1/UCP5/LDAP1/FBA6/ATGSTF5/ATGSTF8/GST6/GSTF8/GOLLUM/NAR1/ATNPR1/NIM1/NPR1…	153
GO:0009066	GO:0009066	aspartate family amino acid metabolic process	48/5711	83/20491	9.86633e-09	8.20044e-07	6.14139e-07	AK-HSDH/MS2/AtCGS1/AtCYS1/CGS/CGS1/MTO1/CARAB-AK-LYS/ATARD2/ARD4/ATARD4/ATMTK/MTK/MTK1/ATMTAN1/ATMTN1/MTAN1/MTN1/DMR1/HSK/MTO2/TS/LKR/LKR/SDH/SDH/DEP1/ASN1/AT-ASN1/DIN6/ATCIMS/ATMETS/ATMS1/THA1/AtSAMS3/MAT4/MTO3/SAMS3/OLD5/QS/SUFE3/ISS1/VAS1/ATHMT-2/HMT-2/HMT2/MTI1/PPT/ATB'	48
GO:0006775	GO:0006775	fat-soluble vitamin metabolic process	22/5711	27/20491	1.04133e-08	8.20044e-07	6.14139e-07	G-TMT/TMT1/VTE4/ATHPT/HPT1/TPT1/VTE2/LIL3:1/HPD/HPPD/PDS1/VTE6/APG1/E37/IEP37/VTE3/AtTAT1/TAT1/TAT7/ATVIP2/VIH1/VIP2	22
GO:0042362	GO:0042362	fat-soluble vitamin biosynthetic process	22/5711	27/20491	1.04133e-08	8.20044e-07	6.14139e-07	G-TMT/TMT1/VTE4/ATHPT/HPT1/TPT1/VTE2/LIL3:1/HPD/HPPD/PDS1/VTE6/APG1/E37/IEP37/VTE3/AtTAT1/TAT1/TAT7/ATVIP2/VIH1/VIP2	22
GO:0031407	GO:0031407	oxylipin metabolic process	31/5711	45/20491	1.2497e-08	9.5754e-07	7.1711e-07	AtOPR3/DDE1/OPR3/JMT/AtCLO1/ATPXG1/ATS1/CLO1/ATLOX6/LOX6/ATOPR2/OPR2/AOS/CYP74A/DDE2/PLA/PLA2A/PLAII/PLP2/ATLOX1/LOX1/ADS3/AtADS3/FAD5/FADB/JB67/DGD1/ATLOX3/LOX3/ATLOX2/LOX2	31
GO:0006556	GO:0006556	S-adenosylmethionine biosynthetic process	14/5711	14/20491	1.6869e-08	1.24352e-06	9.31282e-07	MAT3/AtSAM2/MAT2/SAM-2/SAM2/AtSAMS3/MAT4/MTO3/SAMS3/AtSAM1/MAT1/METK1/SAM-1/SAM1	14
GO:0006778	GO:0006778	porphyrin-containing compound metabolic process	100/5711	220/20491	1.71066e-08	1.24352e-06	9.31282e-07	NTRC/ABAR/CCH/CCH1/CHLH/GUN5/SGR1/ACD1/AT-SO/AtSO/SOX/ACSF/CHL27/CRD1/ATCAO/CAO/CH1/ACLA-1/COX10/AtCLA1/CLA/CLA1/DEF/DXPS2/DXS/DXS1/ATG4/CHLG/G4/PDE325/ACD2/ATRCCR/AtHEMA1/GluTR/HEMA1/NYC1/CIP7/ATGLK1/GLK1/GPRI1/ATHO1/GUN2/HO1/HY1/HY6/TED4/ATCPO-I/HEMF1/LIN2/NYE2/SGR2/ATNYE1/NYE1/SGR/LIL3:1/ABC1/CHL/HEMG1/PPO1/PPOX/ATABC1/FC2/ATHSP93-V/CLPC/CLPC1/DCA1/HSP93-V/ATFC-I/FC-I/FC1/ATCLH2/CLH2/BPG2/YL1/…	100
GO:0008652	GO:0008652	cellular amino acid biosynthetic process	149/5711	360/20491	1.8411e-08	1.30488e-06	9.77237e-07	ACS1/ATCS-B/CPACS1/OASB/SHM1/SHMT1/STM/AK-HSDH/MS2/P5CS2/ADK/ATPADK1/AtCGS1/AtCYS1/CGS/CGS1/MTO1/CARAB-AK-LYS/ATARD2/ARD4/ATARD4/ASA1/ATR4/CYP83B1/RED1/RNT1/SUR2/PSAT1/CARA/VEN6/ACS8/BETA-UP/PYD3/ATMTK/MTK/MTK1/EDA9/PGDH1/ATMTAN1/ATMTN1/MTAN1/MTN1/DMR1/HSK/AIP3/SHM4/AtSAT1/ATSERAT2;1/SAT1/SAT5/SERAT2;1/ADT1/AtADT1/ABA2/ATABA2/ATSDR1/GIN1/ISI4/SDR1/SIS4/SRE1/ATCYS-3A/CYTACS1/OASA1/OLD3/AtDAHP2/DAH…	149
GO:0036293	GO:0036293	response to decreased oxygen levels	151/5711	366/20491	1.90197e-08	1.31514e-06	9.84922e-07	ATPK19/ATPK2/ATS6K2/S6K2/ACBP3/ATBCB/BCB/SAG14/SRP1/ATWRKY70/WRKY70/LBD41/ANAC091/ANAC91/TIP/ATSZF2/CZF1/SZF2/TZF10/ZFAR1/CID1/ERD15/LSR1/ATHSPRO2/HSPRO2/HLP1/CML38/MPSR1/PCO2/AtCTR1/CTR1/SIS1/AthCYSTM6/AtCRL1/CRL1/ATPS2/PLA/PLA2A/PLAII/PLP2/STZ/ZAT10/ANAC002/ANAC2/ATAF1/AtGDPD1/GDPD1/SRG3/UGT73B3/CBP1/MEE14/EXL2/ATPUMP5/DIC1/UCP5/LDAP1/FBA6/ATGSTF5/ATGSTF8/GST6/GSTF8/ATNPR1/NIM1/NPR1/SAI1/PFK3/A…	151
GO:0009743	GO:0009743	response to carbohydrate	146/5711	352/20491	2.16886e-08	1.46398e-06	1.09639e-06	ATB2/AteIF3f/EIF2/eIF3F/ATEOL1/ETO1/ATCIPK14/ATSR1/CIPK14/PKS24/SnRK3.15/SR1/AtELP4/ELO1/MEE31/PMI1/ISI1/AtSOD1/AtCTR1/CTR1/SIS1/GAPB/SOP1/CEPR2/ATSEN1/DIN1/SEN1/GAPC/GAPC-1/GAPC1/HHP4/ATXLG1/XLG1/CIPK9/PKS6/SnRK3.12/GWD/GWD1/SEX1/SOP/ATRGS1/RGS1/HHP2/ABA1/ATABA1/ATZEP/IBS3/LOS6/NPQ2/ZEP/ABA2/ATABA2/ATSDR1/GIN1/ISI4/SDR1/SIS4/SRE1/AtbZIP63/BZO2H3/AtcFBP/cyfbp/FBP/FINS1/TANG1/ATSCP2/SCP2/CYCD3/CYC…	146
GO:0072330	GO:0072330	monocarboxylic acid biosynthetic process	189/5711	481/20491	2.88364e-08	1.90119e-06	1.42382e-06	GAE6/AtSSI2/FAB2/LDW1/SSI2/ATNFXL1/NFXL1/AtFAD2/FAD2/AtOPR3/DDE1/OPR3/JMT/B5/DAF/DEI1/PAS1/AtNCER1/CER26/ELO1/AtCLO1/ATPXG1/ATS1/CLO1/FRK7/ATLOX6/LOX6/ELO2/FDH/KCS11/ACP4/AtACP4/ATICE1/ICE1/SCRM/ATOPR2/OPR2/ATR4/CYP83B1/RED1/RNT1/SUR2/AOS/CYP74A/DDE2/PLA/PLA2A/PLAII/PLP2/MYBS2/ATKCR1/KCR1/YBR159/ACS8/ACLA-1/CKRC1/SAV3/TAA1/TIR2/WEI8/KCS4/MTACP-1/MTACP1/AMI1/ATAMI1/ATTOC64-I/TOC64-I/KCS1/CAC2/ATPA…	189
GO:0042939	GO:0042939	tripeptide transport	17/5711	19/20491	3.37724e-08	2.16281e-06	1.61975e-06	CLT2/GGT2/AtNPF5.2/ATPTR3/NPF5.2/PTR3/AtNPF8.1/ATPTR1/NPF8.1/PTR1/AtNPF8.3/ATPTR2/ATPTR2-B/NPF8.3/NTR1/PTR2/PTR2-B	17
GO:0001666	GO:0001666	response to hypoxia	148/5711	360/20491	3.43303e-08	2.16281e-06	1.61975e-06	ATPK19/ATPK2/ATS6K2/S6K2/ACBP3/ATBCB/BCB/SAG14/SRP1/ATWRKY70/WRKY70/LBD41/ANAC091/ANAC91/TIP/ATSZF2/CZF1/SZF2/TZF10/ZFAR1/CID1/ERD15/LSR1/ATHSPRO2/HSPRO2/HLP1/CML38/MPSR1/PCO2/AtCTR1/CTR1/SIS1/AthCYSTM6/AtCRL1/CRL1/ATPS2/PLA/PLA2A/PLAII/PLP2/STZ/ZAT10/ANAC002/ANAC2/ATAF1/AtGDPD1/GDPD1/SRG3/UGT73B3/CBP1/MEE14/EXL2/ATPUMP5/DIC1/UCP5/LDAP1/FBA6/ATGSTF5/ATGSTF8/GST6/GSTF8/ATNPR1/NIM1/NPR1/SAI1/PFK3/A…	148
GO:0005983	GO:0005983	starch catabolic process	34/5711	53/20491	3.94233e-08	2.42968e-06	1.81961e-06	ATGWD3/OK1/PWD/AtBAM1/BAM1/BMY7/TR-BAMY/ATLDA/ATPU1/LDA/PU1/SOP1/AMY3/ATAMY3/GWD/GWD1/SEX1/SOP/AtcFBP/cyfbp/FBP/FINS1/DPE2/AtBAM3/BAM3/BMY8/CT-BMY/ATISA3/ISA3/ATPTPKIS1/ATSEX4/DSP4/SEX4/LSF2	34
GO:0022411	GO:0022411	cellular component disassembly	87/5711	188/20491	5.18891e-08	3.12991e-06	2.34402e-06	ATGRP2/GR-RBP2/GRP2/RBGA5/ADF6/ATADF6/ATATG3/ATG3/ATATG18C/ATG18C/ATG13/AUXILIN-LIKE6/JAC1/AtCPA/CPA/ADF5/ATADF5/ATG2/ATLOX1/LOX1/ATELF5A-1/EIF-5A/EIF5A/ELF5A-1/AtVAB2/VAB2/ATSCO1/ATSCO1/CPEF-G/SCO1/AtIF3-/AtINFC-4/SVR9L/ATCLASP/CLASP/ATPCAP1/MDP25/PCAP1/PUX10/GFS9/TT9/AtIF3-2/AtINFC-2/SVR9/NSF/APG12/ATATG12/ATG12A/AtCPB/CPB/PEL1/AFH1/AHF1/ATFH1/FH1/ALPHA-SNAP2/ASNAP/ADF4/ATADF4/AUXILIN-LIKE4/AtA…	87
GO:0010109	GO:0010109	regulation of photosynthesis	51/5711	94/20491	6.26931e-08	3.70281e-06	2.77307e-06	STN8/DEG7/DegP7/LIL8/PSB33/MSP-1/OE33/OEE1/OEE33/PSBO-1/PSBO1/ATKEA2/KEA2/AtBBX21/BBX21/LHUS/STH2/CP12-3/ADS3/AtADS3/FAD5/FADB/JB67/DGD1/PSBW/CP12/CP12-2/SIG1/SIG2/SIGA/SIGB/FTSH2/VAR2/PSAG/AGY1/AtcpSecA/SECA1/ATGPT2/GPT2/FTSH5/VAR1/ABC1K1/ACDO1/AtACDO1/PGR6/PSBY/YCF32/CGR3/OEC33/PSBO-2/PSBO2	51
GO:0034285	GO:0034285	response to disaccharide	76/5711	159/20491	6.72944e-08	3.89346e-06	2.91585e-06	ATB2/AteIF3f/EIF2/eIF3F/AtELP4/ELO1/ISI1/AtSOD1/AtCTR1/CTR1/SIS1/GAPB/SOP1/ATSEN1/DIN1/SEN1/GAPC/GAPC-1/GAPC1/HHP4/ATXLG1/XLG1/GWD/GWD1/SEX1/SOP/HHP2/ATSCP2/SCP2/CYCD3/CYCD3;1/ADH/ADH1/ATADH/ATADH1/AtbZIP11/BZIP11/GBF6/DIN10/RS6/CP12/CP12-2/ATUPF1/LBA1/UPF1/ASN1/AT-ASN1/DIN6/ATPWP2/PWP2/ATGPT2/GPT2/CSD1/SOD1/FD-GOGAT/GLS1/GLU1/GLUS/BCE2/DIN3/LTA1/AHK4/ATCRE1/CRE1/WOL/WOL1/XLG3/AtSOD2/CSD2/CZSOD2/…	76
GO:0044272	GO:0044272	sulfur compound biosynthetic process	129/5711	308/20491	7.21902e-08	4.09318e-06	3.06542e-06	ACS1/ATCS-B/CPACS1/OASB/APS2/MS2/PAD2/SQD2/ATWRKY70/WRKY70/AtCGS1/AtCYS1/CGS/CGS1/MTO1/ATPS3/CAC3/MAT3/ATARD2/ARD4/ATARD4/ACS/ASA1/ATPS2/ATR4/CYP83B1/RED1/RNT1/SUR2/SAMDC3/ACLA-1/ATMTK/MTK/MTK1/ATMTAN1/ATMTN1/MTAN1/MTN1/DMR1/HSK/CAC2/BIO2/BIOB/AtSAT1/ATSERAT2;1/SAT1/SAT5/SERAT2;1/ATCYS-3A/CYTACS1/OASA1/OLD3/NTAQ1/DEP1/AT-E1/E1/IAR4L/ACLA-2/ACLA2/PDH-E1/PY/THIC/ATWRKY33/WRKY33/ATCIMS/ATMETS/ATMS1/…	129
GO:0009744	GO:0009744	response to sucrose	71/5711	146/20491	7.58209e-08	4.21475e-06	3.15646e-06	ATB2/AteIF3f/EIF2/eIF3F/AtELP4/ELO1/ISI1/AtSOD1/AtCTR1/CTR1/SIS1/GAPB/ATSEN1/DIN1/SEN1/GAPC/GAPC-1/GAPC1/HHP4/ATXLG1/XLG1/HHP2/ATSCP2/SCP2/CYCD3/CYCD3;1/ADH/ADH1/ATADH/ATADH1/AtbZIP11/BZIP11/GBF6/DIN10/RS6/CP12/CP12-2/ATUPF1/LBA1/UPF1/ASN1/AT-ASN1/DIN6/ATPWP2/PWP2/ATGPT2/GPT2/CSD1/SOD1/FD-GOGAT/GLS1/GLU1/GLUS/BCE2/DIN3/LTA1/AHK4/ATCRE1/CRE1/WOL/WOL1/XLG3/AtSOD2/CSD2/CZSOD2/SOD2/ATHB13/ATMCB1/MBP1…	71
GO:1901607	GO:1901607	alpha-amino acid biosynthetic process	137/5711	332/20491	8.39543e-08	4.57713e-06	3.42785e-06	ACS1/ATCS-B/CPACS1/OASB/SHM1/SHMT1/STM/AK-HSDH/MS2/P5CS2/AtCGS1/AtCYS1/CGS/CGS1/MTO1/CARAB-AK-LYS/ATARD2/ARD4/ATARD4/ASA1/ATR4/CYP83B1/RED1/RNT1/SUR2/PSAT1/CARA/VEN6/ACS8/ATMTK/MTK/MTK1/EDA9/PGDH1/ATMTAN1/ATMTN1/MTAN1/MTN1/DMR1/HSK/AIP3/SHM4/AtSAT1/ATSERAT2;1/SAT1/SAT5/SERAT2;1/ADT1/AtADT1/ABA2/ATABA2/ATSDR1/GIN1/ISI4/SDR1/SIS4/SRE1/ATCYS-3A/CYTACS1/OASA1/OLD3/SHM2/MTO2/TS/LKR/LKR/SDH/SDH/DEP1/TS…	137
GO:0006779	GO:0006779	porphyrin-containing compound biosynthetic process	75/5711	158/20491	1.17078e-07	6.26255e-06	4.69008e-06	NTRC/ABAR/CCH/CCH1/CHLH/GUN5/ACSF/CHL27/CRD1/ATCAO/CAO/CH1/ACLA-1/COX10/AtCLA1/CLA/CLA1/DEF/DXPS2/DXS/DXS1/ATG4/CHLG/G4/PDE325/AtHEMA1/GluTR/HEMA1/CIP7/ATGLK1/GLK1/GPRI1/ATCPO-I/HEMF1/LIN2/LIL3:1/CHL/HEMG1/PPO1/PPOX/FC2/ATHSP93-V/CLPC/CLPC1/DCA1/HSP93-V/ATFC-I/FC-I/FC1/BPG2/YL1/GATA21/GNC/IDI2/IPIAT1/IPP2/ABCB25/ATATM3/ATM3/STA1/PORA/ABC1K1/ACDO1/AtACDO1/PGR6/GSA2/GSAM/PIF1/PIL5/ALB-1V/ALB1/CHLD/…	75
GO:0044282	GO:0044282	small molecule catabolic process	141/5711	347/20491	1.64796e-07	8.49297e-06	6.36046e-06	SHM1/SHMT1/STM/GDH1/ACD1/ATACD1/AtDCD/D-CDES/DCD/AAE3/ATHSPRO2/HSPRO2/AtFDH1/FDH/ATECH2/ECH2/AtGAD1/GAD/GAD1/PDH2/AOAT2/GGT2/ADC2/ATADC2/SPE2/AtPNC1/PNC1/ALDH6B2/ATPAL2/PAL2/ACX4/ATG6/ATSCX/SHM4/ARGAH1/ATGSTZ1/AtMAAI/GST18/GSTZ1/MAAI/AtGLYI6/AIM1/FCLY/SHM2/ATSCP2/SCP2/ADH/ADH1/ATADH/ATADH1/ATPEX2/PEX2/TED3/ALAAT2/LKR/LKR/SDH/SDH/AACT1/ACX3/ATACX3/CSY3/PP2A-2/ATDCI1/DCI1/APM2/PEX13/5PTASE2/AT5PTAS…	141
GO:0016054	GO:0016054	organic acid catabolic process	109/5711	254/20491	1.67762e-07	8.49297e-06	6.36046e-06	SHM1/SHMT1/STM/GDH1/ACD1/ATACD1/AtDCD/D-CDES/DCD/AAE3/ATHSPRO2/HSPRO2/AtFDH1/FDH/ATECH2/ECH2/AtGAD1/GAD/GAD1/PDH2/AOAT2/GGT2/ADC2/ATADC2/SPE2/AtPNC1/PNC1/ALDH6B2/ATPAL2/PAL2/ACX4/ATG6/ATSCX/SHM4/ARGAH1/ATGSTZ1/AtMAAI/GST18/GSTZ1/MAAI/AIM1/FCLY/SHM2/ATSCP2/SCP2/ATPEX2/PEX2/TED3/ALAAT2/LKR/LKR/SDH/SDH/AACT1/ACX3/ATACX3/CSY3/PP2A-2/ATDCI1/DCI1/APM2/PEX13/ASN1/AT-ASN1/DIN6/HPD/HPPD/PDS1/PGD1/THA1/APM…	109
GO:0046395	GO:0046395	carboxylic acid catabolic process	109/5711	254/20491	1.67762e-07	8.49297e-06	6.36046e-06	SHM1/SHMT1/STM/GDH1/ACD1/ATACD1/AtDCD/D-CDES/DCD/AAE3/ATHSPRO2/HSPRO2/AtFDH1/FDH/ATECH2/ECH2/AtGAD1/GAD/GAD1/PDH2/AOAT2/GGT2/ADC2/ATADC2/SPE2/AtPNC1/PNC1/ALDH6B2/ATPAL2/PAL2/ACX4/ATG6/ATSCX/SHM4/ARGAH1/ATGSTZ1/AtMAAI/GST18/GSTZ1/MAAI/AIM1/FCLY/SHM2/ATSCP2/SCP2/ATPEX2/PEX2/TED3/ALAAT2/LKR/LKR/SDH/SDH/AACT1/ACX3/ATACX3/CSY3/PP2A-2/ATDCI1/DCI1/APM2/PEX13/ASN1/AT-ASN1/DIN6/HPD/HPPD/PDS1/PGD1/THA1/APM…	109
GO:0043478	GO:0043478	pigment accumulation in response to UV light	14/5711	15/20491	1.8733e-07	8.75999e-06	6.56044e-06	AHDP/ANL2/ACLA-1/ABCB1/ATPGP1/PGP1/ABCB19/ATABCB19/ATMDR1/ATMDR11/ATPGP19/MDR1/MDR11/PGP19	14
GO:0043479	GO:0043479	pigment accumulation in tissues in response to UV light	14/5711	15/20491	1.8733e-07	8.75999e-06	6.56044e-06	AHDP/ANL2/ACLA-1/ABCB1/ATPGP1/PGP1/ABCB19/ATABCB19/ATMDR1/ATMDR11/ATPGP19/MDR1/MDR11/PGP19	14
GO:0043480	GO:0043480	pigment accumulation in tissues	14/5711	15/20491	1.8733e-07	8.75999e-06	6.56044e-06	AHDP/ANL2/ACLA-1/ABCB1/ATPGP1/PGP1/ABCB19/ATABCB19/ATMDR1/ATMDR11/ATPGP19/MDR1/MDR11/PGP19	14
GO:0043481	GO:0043481	anthocyanin accumulation in tissues in response to UV light	14/5711	15/20491	1.8733e-07	8.75999e-06	6.56044e-06	AHDP/ANL2/ACLA-1/ABCB1/ATPGP1/PGP1/ABCB19/ATABCB19/ATMDR1/ATMDR11/ATPGP19/MDR1/MDR11/PGP19	14
GO:0007033	GO:0007033	vacuole organization	67/5711	138/20491	1.88487e-07	8.75999e-06	6.56044e-06	ATATG3/ATG3/ATATG18C/ATG18C/AP-3/PAT2/WAT1/ATG13/MUSE13/TRAF1b/ATG6/ATG2/FAB1B/AHA10/TT13/GFS9/TT9/PUX4/ARA-7/ARA7/atARA7/ATRAB-F2B/ATRAB5B/ATRABF2B/RAB-F2B/RABF2B/ATATG6/AtBECLIN1/BECLIN1/LAZ1/APG12/ATATG12/ATG12A/LAZ1H1/ATVPS33/VPS33/VPS18/ATM1/ANS/LDOX/TDS4/TT18/AP-3delta/delta-ADR/PAT4/ATSYP22/ATVAM3/SGR3/SYP22/VAM3/atg16/SINAT2/VAC1/AtATG18a/ATG18a/PEUP2/ATSKD1/SKD1/VPS4/MON1/APG5/ATATG5/ATG…	67
GO:0097237	GO:0097237	cellular response to toxic substance	51/5711	97/20491	2.37037e-07	1.08387e-05	8.11723e-06	NTRC/UGT74E2/ATCPN21/CHCPN10/CPN10/CPN20/CPN21/CAD1/ATMSD1/AtSOD1/MEE33/MSD1/JAO2/JOX2/ATNTRA/NTR2/NTRA/DHAR3/APX3/ADH/ADH1/ATADH/ATADH1/ATCCS/CCS/LOL1/ATGPX6/GPX6/GPXL6/LSC803/PHGPX/LSU2/CSD1/SOD1/CAT1/ADH2/ATGSNOR1/GSNOR/HOT5/PAR2/ARA8/ATPCS1/PCS1/AtSOD2/CSD2/CZSOD2/SOD2/NTR1/ATSFGH/SFGH/F6'H1	51
GO:0009639	GO:0009639	response to red or far red light	181/5711	469/20491	2.42162e-07	1.08973e-05	8.1611e-06	BBX24/STO/PKS4/ATCSN7/COP15/CSN7/FUS5/ROC1/ATHEXP/ELF4/AtHBP2/HBP2/SOUL-1/TOPP4/COI1/APRR7/PRR7/ASA1/ATR4/CYP83B1/RED1/RNT1/SUR2/AtWIND1/RAP2.4/WIND1/CKRC1/SAV3/TAA1/TIR2/WEI8/ATGSTU17/ERD9/GST30/GST30B/GSTU17/AtSBH2/SBH2/COP9/CSN8/EMB143/FUS7/PCH1/BBX19/AHT1/ATPOB1/LRB2/POB1/ABCB1/ATPGP1/PGP1/AtGH3.11/FIN219/JAR1/KAI2/ABA1/ATABA1/ATZEP/IBS3/LOS6/NPQ2/ZEP/GAI/RGA2/BBX20/BZS1/STH7/FB/GI/AtBBX21/BB…	181
GO:0009108	GO:0009108	coenzyme biosynthetic process	114/5711	271/20491	3.0956e-07	1.37126e-05	1.02695e-05	ATDFA/DFA/EMB9/GLA1/CYT1/EMB101/GMP1/SOZ1/VTC1/CAC3/MAT3/GME/ACS/NAPRT2/ACLA-1/GPPS/GPS1/CAC2/BIO2/BIOB/ATPMM/PMM/ATCOAB/COAB/AtSPS2/SPS2/ATFMN/FHY/FMN/FHY/AT-E1/E1/IAR4L/ACLA-2/ACLA2/PDH-E1/PY/THIC/ABC1/ATNUDT15/ATNUDX15/NUDX15/CNX1/MAB1/HPD/HPPD/PDS1/TPK1/GGP/VTC2/APG1/E37/IEP37/VTE3/AtSAM2/MAT2/SAM-2/SAM2/BIO1/VTC4/ATABC1/AAE14/LPD1/ptlpd1/AtSAMS3/MAT4/MTO3/SAMS3/GABA-T/HER1/POP2/OLD5/QS/SUFE3…	114
GO:0015994	GO:0015994	chlorophyll metabolic process	85/5711	189/20491	3.44387e-07	1.49884e-05	1.12249e-05	NTRC/ABAR/CCH/CCH1/CHLH/GUN5/SGR1/ACD1/AT-SO/AtSO/SOX/ACSF/CHL27/CRD1/ATCAO/CAO/CH1/ACLA-1/AtCLA1/CLA/CLA1/DEF/DXPS2/DXS/DXS1/ATG4/CHLG/G4/PDE325/ACD2/ATRCCR/AtHEMA1/GluTR/HEMA1/NYC1/CIP7/ATGLK1/GLK1/GPRI1/NYE2/SGR2/ATNYE1/NYE1/SGR/LIL3:1/ABC1/CHL/HEMG1/PPO1/PPOX/ATABC1/ATHSP93-V/CLPC/CLPC1/DCA1/HSP93-V/ATCLH2/CLH2/BPG2/YL1/GATA21/GNC/IDI2/IPIAT1/IPP2/ABCB25/ATATM3/ATM3/STA1/PORA/ABC1K1/ACDO1/AtA…	85
GO:0006085	GO:0006085	acetyl-CoA biosynthetic process	15/5711	17/20491	3.48936e-07	1.49884e-05	1.12249e-05	ACS/ACLA-1/AT-E1/E1/IAR4L/ACLA-2/ACLA2/PDH-E1/MAB1/LPD1/ptlpd1/LTA2/PLE2/ACLB-2/ACLA-3	15
GO:0000097	GO:0000097	sulfur amino acid biosynthetic process	47/5711	88/20491	3.79305e-07	1.60497e-05	1.20198e-05	ACS1/ATCS-B/CPACS1/OASB/MS2/AtCGS1/AtCYS1/CGS/CGS1/MTO1/ATARD2/ARD4/ATARD4/ATMTK/MTK/MTK1/ATMTAN1/ATMTN1/MTAN1/MTN1/DMR1/HSK/AtSAT1/ATSERAT2;1/SAT1/SAT5/SERAT2;1/ATCYS-3A/CYTACS1/OASA1/OLD3/DEP1/ATCIMS/ATMETS/ATMS1/ATSERAT2;2/SAT-1/SAT-A/SAT-M/SAT3/SERAT2;2/ATHMT-2/HMT-2/HMT2/MTI1/CYP20-3/ROC4	47
GO:0015995	GO:0015995	chlorophyll biosynthetic process	66/5711	138/20491	4.65674e-07	1.94145e-05	1.45397e-05	NTRC/ABAR/CCH/CCH1/CHLH/GUN5/ACSF/CHL27/CRD1/ATCAO/CAO/CH1/ACLA-1/AtCLA1/CLA/CLA1/DEF/DXPS2/DXS/DXS1/ATG4/CHLG/G4/PDE325/AtHEMA1/GluTR/HEMA1/CIP7/ATGLK1/GLK1/GPRI1/LIL3:1/CHL/HEMG1/PPO1/PPOX/ATHSP93-V/CLPC/CLPC1/DCA1/HSP93-V/BPG2/YL1/GATA21/GNC/IDI2/IPIAT1/IPP2/ABCB25/ATATM3/ATM3/STA1/PORA/ABC1K1/ACDO1/AtACDO1/PGR6/GSA2/GSAM/PIF1/PIL5/ALB-1V/ALB1/CHLD/PDE166/V157	66
GO:0009069	GO:0009069	serine family amino acid metabolic process	58/5711	117/20491	5.07725e-07	2.08609e-05	1.56229e-05	ACS1/ATCS-B/CPACS1/OASB/SHM1/SHMT1/STM/AK-HSDH/ACD1/ATACD1/AtDCD/D-CDES/DCD/AtCGS1/AtCYS1/CGS/CGS1/MTO1/CARAB-AK-LYS/PSAT1/EDA9/PGDH1/SHM4/AtSAT1/ATSERAT2;1/SAT1/SAT5/SERAT2;1/ATCYS-3A/CYTACS1/OASA1/OLD3/SHM2/ATCPNIFS/ATNFS2/ATSUFS/CPNIFS/SUFS/ATSERAT2;2/SAT-1/SAT-A/SAT-M/SAT3/SERAT2;2/THA1/CYP20-3/ROC4/ATSR/SR/PSP/PSP1/AtGLDP1/GLDP1/AGT/AGT1/SGAT/MSA1/SHM7	58
GO:0051187	GO:0051187	cofactor catabolic process	54/5711	107/20491	6.00873e-07	2.43353e-05	1.8225e-05	NTRC/SGR1/ACD1/TAPX/GGT2/APX3/ACD2/ATRCCR/GGT3/GGT4/NYC1/CAT2/ATHO1/GUN2/HO1/HY1/HY6/TED4/NYE2/SGR2/ATNYE1/NYE1/SGR/AtGGCT2;2/GGCT2;2/ABC1/ATNUDT15/ATNUDX15/NUDX15/ATABC1/ATMDAR1/MDAR1/ATCLH2/CLH2/2-Cys/2CPB/TPX1/PrxIIE/CAT1/ATNUDT19/ATNUDX19/NUDX19/ABC1K1/ACDO1/AtACDO1/PGR6/LLS1/PAO/ATMDAR4/MDAR4/OXP1/APX1B/APX2/AtAPX2	54
GO:0006555	GO:0006555	methionine metabolic process	33/5711	55/20491	6.14012e-07	2.45173e-05	1.83612e-05	MS2/AtCGS1/AtCYS1/CGS/CGS1/MTO1/ATARD2/ARD4/ATARD4/ATMTK/MTK/MTK1/ATMTAN1/ATMTN1/MTAN1/MTN1/DMR1/HSK/DEP1/ATCIMS/ATMETS/ATMS1/AtSAMS3/MAT4/MTO3/SAMS3/ISS1/VAS1/ATHMT-2/HMT-2/HMT2/MTI1/ATB'	33
GO:0071365	GO:0071365	cellular response to auxin stimulus	92/5711	211/20491	6.40941e-07	2.52371e-05	1.89003e-05	FL1/ARAC1/ATGP2/ATRAC1/ATROP3/ROP3/RVE1/PTRE1/AtELP4/ELO1/ATSGT1B/EDM1/ETA3/RPR1/SGT1B/WAT1/ABO1/AtELP1/ELO2/ARAC3/ATROP6/RAC3/RHO1PS/ROP6/IAA9/SKP2A/CKRC1/SAV3/TAA1/TIR2/WEI8/VIK/ABCB1/ATPGP1/PGP1/ATEBP1/ATG2/EBP1/G2p/AtGH3.11/FIN219/JAR1/AtTIR1/TIR1/ATMYB73/MYB73/ARF17/ATMPK1/MPK1/AtIAA17/AXR3/IAA17/ABCG36/ATABCG36/ATPDR8/PDR8/PEN3/DFL1/GH3.6/AFB2/PATL4/AGC1-3/PAX/ATCPL2/CPL2/CNX1/ATRHM1/RHM1/R…	92
GO:0006637	GO:0006637	acyl-CoA metabolic process	38/5711	67/20491	6.63236e-07	2.54091e-05	1.90291e-05	FAR2/MS2/CAC3/ACS/AtHMGR1/HMG1/HMGR1/MAD3/ACLA-1/CAC2/MK/MVK/LKR/LKR/SDH/SDH/AT-E1/E1/IAR4L/ACLA-2/ACLA2/PDH-E1/FKP1/HMGS/MVA1/ATNUDT15/ATNUDX15/NUDX15/MAB1/LPD1/ptlpd1/LOI1/MEF11/AtMDD2/MDD2/LTA2/PLE2/ACLB-2/ACLA-3	38
GO:0035383	GO:0035383	thioester metabolic process	38/5711	67/20491	6.63236e-07	2.54091e-05	1.90291e-05	FAR2/MS2/CAC3/ACS/AtHMGR1/HMG1/HMGR1/MAD3/ACLA-1/CAC2/MK/MVK/LKR/LKR/SDH/SDH/AT-E1/E1/IAR4L/ACLA-2/ACLA2/PDH-E1/FKP1/HMGS/MVA1/ATNUDT15/ATNUDX15/NUDX15/MAB1/LPD1/ptlpd1/LOI1/MEF11/AtMDD2/MDD2/LTA2/PLE2/ACLB-2/ACLA-3	38
GO:0036294	GO:0036294	cellular response to decreased oxygen levels	124/5711	304/20491	7.03876e-07	2.60964e-05	1.95438e-05	ATPK19/ATPK2/ATS6K2/S6K2/ACBP3/ATBCB/BCB/SAG14/SRP1/ATWRKY70/WRKY70/LBD41/ANAC091/ANAC91/TIP/ATSZF2/CZF1/SZF2/TZF10/ZFAR1/CID1/ERD15/LSR1/ATHSPRO2/HSPRO2/HLP1/CML38/MPSR1/PCO2/AthCYSTM6/AtCRL1/CRL1/ATPS2/PLA/PLA2A/PLAII/PLP2/STZ/ZAT10/ANAC002/ANAC2/ATAF1/AtGDPD1/GDPD1/SRG3/UGT73B3/CBP1/MEE14/EXL2/ATPUMP5/DIC1/UCP5/LDAP1/FBA6/ATGSTF5/ATGSTF8/GST6/GSTF8/PFK3/ATTIL/TIL/(AT)SRC2/AtSRC2/SRC2/CP12-3/AD…	124
GO:0071453	GO:0071453	cellular response to oxygen levels	124/5711	304/20491	7.03876e-07	2.60964e-05	1.95438e-05	ATPK19/ATPK2/ATS6K2/S6K2/ACBP3/ATBCB/BCB/SAG14/SRP1/ATWRKY70/WRKY70/LBD41/ANAC091/ANAC91/TIP/ATSZF2/CZF1/SZF2/TZF10/ZFAR1/CID1/ERD15/LSR1/ATHSPRO2/HSPRO2/HLP1/CML38/MPSR1/PCO2/AthCYSTM6/AtCRL1/CRL1/ATPS2/PLA/PLA2A/PLAII/PLP2/STZ/ZAT10/ANAC002/ANAC2/ATAF1/AtGDPD1/GDPD1/SRG3/UGT73B3/CBP1/MEE14/EXL2/ATPUMP5/DIC1/UCP5/LDAP1/FBA6/ATGSTF5/ATGSTF8/GST6/GSTF8/PFK3/ATTIL/TIL/(AT)SRC2/AtSRC2/SRC2/CP12-3/AD…	124
GO:0009410	GO:0009410	response to xenobiotic stimulus	23/5711	33/20491	7.08791e-07	2.60964e-05	1.95438e-05	BZIP45/TGA6/GT72B1/UGT72B1/ADH/ADH1/ATADH/ATADH1/GGT3/GGT4/ATGRAS2/GRAS2/SCL14/AtMYB3R4/MYB3R-4/ATMYB3R-1/ATMYB3R1/MYB3R-1/MYB3R1/PC-MYB1/KAT2/PED1/PKT3	23
GO:0031000	GO:0031000	response to caffeine	5711-11-01	11/20491	7.82744e-07	2.67359e-05	2.00228e-05	ADH/ADH1/ATADH/ATADH1/AtMYB3R4/MYB3R-4/ATMYB3R-1/ATMYB3R1/MYB3R-1/MYB3R1/PC-MYB1	11
GO:0036270	GO:0036270	response to diuretic	5711-11-01	11/20491	7.82744e-07	2.67359e-05	2.00228e-05	ADH/ADH1/ATADH/ATADH1/AtMYB3R4/MYB3R-4/ATMYB3R-1/ATMYB3R1/MYB3R-1/MYB3R1/PC-MYB1	11
GO:0043279	GO:0043279	response to alkaloid	5711-11-01	11/20491	7.82744e-07	2.67359e-05	2.00228e-05	ADH/ADH1/ATADH/ATADH1/AtMYB3R4/MYB3R-4/ATMYB3R-1/ATMYB3R1/MYB3R-1/MYB3R1/PC-MYB1	11
GO:0046292	GO:0046292	formaldehyde metabolic process	5711-11-01	11/20491	7.82744e-07	2.67359e-05	2.00228e-05	ADH/ADH1/ATADH/ATADH1/ADH2/ATGSNOR1/GSNOR/HOT5/PAR2/ATSFGH/SFGH	11
GO:0046294	GO:0046294	formaldehyde catabolic process	5711-11-01	11/20491	7.82744e-07	2.67359e-05	2.00228e-05	ADH/ADH1/ATADH/ATADH1/ADH2/ATGSNOR1/GSNOR/HOT5/PAR2/ATSFGH/SFGH	11
GO:0110095	GO:0110095	cellular detoxification of aldehyde	5711-11-01	11/20491	7.82744e-07	2.67359e-05	2.00228e-05	ADH/ADH1/ATADH/ATADH1/ADH2/ATGSNOR1/GSNOR/HOT5/PAR2/ATSFGH/SFGH	11
GO:0018198	GO:0018198	peptidyl-cysteine modification	28/5711	44/20491	7.98837e-07	2.69608e-05	2.01912e-05	PCO2/NCLPP5/CP12/CP12-2/CLPP5/NCLPP1/PSBQ/PSBQ-1/PSBQA/CRB/CSP41B/HIP1.3/mMDH1/ATRAB8D/ATRABE1B/RABE1b/PRK/ATMDAR1/MDAR1/ATGER3/GER3/GLP3/GLP3A/GLP3B/PrxIIE/AtPAT10/PAT10/PAT4	28
GO:0006073	GO:0006073	cellular glucan metabolic process	185/5711	490/20491	1.0028e-06	3.30573e-05	2.47569e-05	XTH16/ATGWD3/OK1/PWD/AtBAM1/BAM1/BMY7/TR-BAMY/NTRC/ATISA1/ISA1/AtUGP2/UGP2/SBPASE/FRK4/FRK7/COB/AXY4L/TBL22/ATLDA/ATPU1/LDA/PU1/CYT1/EMB101/GMP1/SOZ1/VTC1/GBSS1/ATGT18/GT18/XLT2/BE3/SBE2.1/CESA09/CESA9/SOP1/PHS1/ACLA-1/AMY3/ATAMY3/ATGSL03/ATGSL3/GSL03/ATIDD15/IDD15/SGR5/GWD/GWD1/SEX1/SOP/ATPHS2/PHS2/ATSS3/SS3/XTH23/XTR6/ATCSLD4/CSLD4/ATGH9A1/DEC/GH9A1/IRX2/KOR/KOR1/RSW2/TSD1/APL3/AtcFBP/cyfbp/FBP…	185
GO:0044042	GO:0044042	glucan metabolic process	185/5711	490/20491	1.0028e-06	3.30573e-05	2.47569e-05	XTH16/ATGWD3/OK1/PWD/AtBAM1/BAM1/BMY7/TR-BAMY/NTRC/ATISA1/ISA1/AtUGP2/UGP2/SBPASE/FRK4/FRK7/COB/AXY4L/TBL22/ATLDA/ATPU1/LDA/PU1/CYT1/EMB101/GMP1/SOZ1/VTC1/GBSS1/ATGT18/GT18/XLT2/BE3/SBE2.1/CESA09/CESA9/SOP1/PHS1/ACLA-1/AMY3/ATAMY3/ATGSL03/ATGSL3/GSL03/ATIDD15/IDD15/SGR5/GWD/GWD1/SEX1/SOP/ATPHS2/PHS2/ATSS3/SS3/XTH23/XTR6/ATCSLD4/CSLD4/ATGH9A1/DEC/GH9A1/IRX2/KOR/KOR1/RSW2/TSD1/APL3/AtcFBP/cyfbp/FBP…	185
GO:0006633	GO:0006633	fatty acid biosynthetic process	116/5711	283/20491	1.18738e-06	3.86923e-05	2.8977e-05	AtSSI2/FAB2/LDW1/SSI2/AtFAD2/FAD2/AtOPR3/DDE1/OPR3/JMT/B5/DAF/DEI1/PAS1/AtNCER1/CER26/ELO1/AtCLO1/ATPXG1/ATS1/CLO1/FRK7/ATLOX6/LOX6/ELO2/FDH/KCS11/ACP4/AtACP4/ATOPR2/OPR2/AOS/CYP74A/DDE2/PLA/PLA2A/PLAII/PLP2/ATKCR1/KCR1/YBR159/ACLA-1/KCS4/MTACP-1/MTACP1/KCS1/CAC2/AtFAD8/FAD8/ATLOX1/LOX1/ATHPT/HPT1/TPT1/VTE2/ATKAS2/FAB1/KAS2/ENR1/MOD1/PAS2/PEP/ATGPAT9/GPAT9/AtFaTA/FaTA/FATA1/ATBRCA1/BRCA1/ADS3/AtA…	116
GO:0002252	GO:0002252	immune effector process	73/5711	161/20491	1.54662e-06	4.92797e-05	3.69061e-05	AtSSI2/FAB2/LDW1/SSI2/ATGLR3.6/GLR3.6/ATIPS2/ATMIPS2/MIPS2/ATWRKY70/WRKY70/ANAC091/ANAC91/TIP/AGO10/PNH/ZLL/PLA/PLA2A/PLAII/PLP2/AVI2/ENOR3/AtNIK1/NIK1/ATSGS3/SGS3/ARLA1C/ATARLA1C/AtPUB23/PUB23/NHL1/ATNHL10/NHL10/YLS9/AtGH3.11/FIN219/JAR1/DIP2/ATTIF3K1/AtDBP1/DBP1/AGO2/AtAGO2/ATRBOH/ATRBOHF/RBOH/RBOHAP108/RBOHF/ATWRKY40/WRKY40/AGO1/AtAGO1/ICU9/ATERF-4/ATERF4/ERF4/RAP2.5/SDE3/HRT/RCY1/RPP8/BGLU42/…	73
GO:0019252	GO:0019252	starch biosynthetic process	34/5711	59/20491	1.54705e-06	4.92797e-05	3.69061e-05	NTRC/ATISA1/ISA1/SBPASE/FRK4/FRK7/ATLDA/ATPU1/LDA/PU1/GBSS1/BE3/SBE2.1/ACLA-1/ATSS3/SS3/APL3/PTST2/AtBE2/ATISA2/BE2/DBE1/ISA2/SBE2.2/MFP1/ATPGMP/PGM/PGM1/STF1/ATSS4/SS4/SSIV/ADG2/APL1	34
GO:0030258	GO:0030258	lipid modification	85/5711	195/20491	1.70148e-06	5.35966e-05	4.0139e-05	AtSPP1/LPPdelta/SPP1/ATLOX6/LOX6/ATECH2/ECH2/PSAT1/PI-4KBETA1/PI4KBETA1/ATPEN2/PEN2/PTEN2A/AtPNC1/PNC1/ACX4/ATG6/ATSCX/ATSMO1-1/SMO1-1/ATLOX1/LOX1/ASAT1/ATASAT1/ATSAT1/AIM1/ATSCP2/SCP2/ATPEX2/PEX2/TED3/FAB1B/ATPI4K/PI4K/AACT1/ACX3/ATACX3/CSY3/PP2A-2/ATDCI1/DCI1/APM2/PEX13/AtLPLAT1/LPCAT1/LPLAT1/5PTASE2/AT5PTASE2/IP5PII/CHL/LCNP/MTM1/VTC4/APM4/ATPEX12/PEX12/IMPL1/PMDH1/ATLOX3/LOX3/E-COAH-2/ECHIA/A…	85
GO:0009965	GO:0009965	leaf morphogenesis	104/5711	250/20491	1.85797e-06	5.78829e-05	4.3349e-05	DOT2/MDF/BLH2/SAW1/AE3/ATHMOV34/RPN8A/BOB1/ABO1/AtELP1/ELO2/PCK1/ROT3/MYBS2/CLF/ICU1/SDG1/SET1/ICU2/CKRC1/SAV3/TAA1/TIR2/WEI8/ABCG11/AtABCG11/ATWBC11/COF1/DSO/WBC11/ASL39/LBD37/ATIDD15/IDD15/SGR5/AGD3/SFC/VAN3/AS1/ATMYB91/ATPHAN/MYB91/HUB1/RDO4/ER/TOP1/anac036/NAC036/PLD/PLDALPHA1/ATHB-15/ATHB15/CNA/ICU4/CIA1/CEP1/BRH1/AGO1/AtAGO1/ICU9/ATGSL05/ATGSL5/EED3/GSL05/GSL5/PMR4/VCS/ANU7/EMB2737/EMB64/AC…	104
GO:0009635	GO:0009635	response to herbicide	16/5711	20/20491	1.88342e-06	5.8038e-05	4.34652e-05	CHI/ATTIL/TIL/CHL/LCNP/ATMTM1/MTM1/LHCB3/LHCB3*1/ABC1K1/ACDO1/AtACDO1/PGR6/AKIN10/KIN10/SNRK1.1	16
GO:0032790	GO:0032790	ribosome disassembly	5711-12-01	13/20491	2.10459e-06	6.41561e-05	4.80471e-05	ATSCO1/ATSCO1/CPEF-G/SCO1/AtIF3-/AtINFC-4/SVR9L/AtIF3-2/AtINFC-2/SVR9/PEL1/AtIF3-1/AtINFC-1	12
GO:0071456	GO:0071456	cellular response to hypoxia	121/5711	301/20491	2.28451e-06	6.88997e-05	5.15996e-05	ATPK19/ATPK2/ATS6K2/S6K2/ACBP3/ATBCB/BCB/SAG14/SRP1/ATWRKY70/WRKY70/LBD41/ANAC091/ANAC91/TIP/ATSZF2/CZF1/SZF2/TZF10/ZFAR1/CID1/ERD15/LSR1/ATHSPRO2/HSPRO2/HLP1/CML38/MPSR1/PCO2/AthCYSTM6/AtCRL1/CRL1/ATPS2/PLA/PLA2A/PLAII/PLP2/STZ/ZAT10/ANAC002/ANAC2/ATAF1/AtGDPD1/GDPD1/SRG3/UGT73B3/CBP1/MEE14/EXL2/ATPUMP5/DIC1/UCP5/LDAP1/FBA6/ATGSTF5/ATGSTF8/GST6/GSTF8/PFK3/ATTIL/TIL/(AT)SRC2/AtSRC2/SRC2/ADH/ADH1/…	121
GO:0006801	GO:0006801	superoxide metabolic process	25/5711	39/20491	2.56457e-06	7.65321e-05	5.73156e-05	NTRC/ATCPN21/CHCPN10/CPN10/CPN20/CPN21/ATMSD1/AtSOD1/MEE33/MSD1/ATNTRA/NTR2/NTRA/ATCCS/CCS/LOL1/CSD1/SOD1/AtSOD2/CSD2/CZSOD2/SOD2/ATXDH1/XDH1/NTR1	25
GO:1901562	GO:1901562	response to paraquat	5711-10-01	10/20491	2.81203e-06	8.30428e-05	6.21915e-05	ATTIL/TIL/CHL/LCNP/ATMTM1/MTM1/ABC1K1/ACDO1/AtACDO1/PGR6	10
GO:0009695	GO:0009695	jasmonic acid biosynthetic process	31/5711	53/20491	2.88299e-06	8.33667e-05	6.24341e-05	AtSSI2/FAB2/LDW1/SSI2/AtOPR3/DDE1/OPR3/JMT/DAF/ATLOX6/LOX6/ATOPR2/OPR2/AOS/CYP74A/DDE2/ATLOX1/LOX1/AIM1/ATCCH1/ATTPC1/FOU2/TPC1/ATLOX3/LOX3/KAT2/PED1/PKT3/ATLOX2/LOX2/FRY1	31
GO:0006857	GO:0006857	oligopeptide transport	28/5711	46/20491	2.91122e-06	8.33667e-05	6.24341e-05	ATOPT7/OPT7/CLT2/NPF5.10/GGT2/AtNPF5.2/ATPTR3/NPF5.2/PTR3/AtNPF6.3/ATNRT1/B-1/CHL1/CHL1-1/NPF6.3/NRT1/NRT1.1/AtNPF8.1/ATPTR1/NPF8.1/PTR1/AtNPF8.3/ATPTR2/ATPTR2-B/NPF8.3/NTR1/PTR2/PTR2-B	28
GO:0034249	GO:0034249	negative regulation of cellular amide metabolic process	28/5711	46/20491	2.91122e-06	8.33667e-05	6.24341e-05	ATB2/AtCAF1b/CAF1b/ECT11/DRT112/PETE2/AtbZIP11/BZIP11/GBF6/AtORM2/FHY2/FRE1/HY8/PHYA/DG238/emb1473/ECT6/DCP5/AT3G01472.1/ATHB-1/ATHB1/CPuORF33/HAT5/HB-1/HD-ZIP-1/AtCAF1a/CAF1a/VIP2	28
GO:0043094	GO:0043094	cellular metabolic compound salvage	56/5711	117/20491	3.24218e-06	9.19159e-05	6.88367e-05	SHM1/SHMT1/STM/CI76/EMB1467/PYRR/UPP/ATPUMP1/ATUCP1/PUMP1/UCP/UCP1/ATARD2/ARD4/ATARD4/APT1/ATAPT1/NAPRT2/GAMMA/AOAT2/GGT2/ATUPS1/UPS1/ATMTK/MTK/MTK1/ATMTAN1/ATMTN1/MTAN1/MTN1/AtFKGP/FKGP/DEP1/APT5/APT3/ATHPR1/HPR/PMDH1/AtCAL2/FD-GOGAT/GLS1/GLU1/GLUS/MTI1/HGPT/ADK1/ADK2/AGT/AGT1/SGAT/ATUK/UPRT1/UK/UPRT1/UKL1/ATDFC/DFC/FPGS2	56
GO:0019430	GO:0019430	removal of superoxide radicals	23/5711	35/20491	3.45728e-06	9.5159e-05	7.12655e-05	NTRC/ATCPN21/CHCPN10/CPN10/CPN20/CPN21/ATMSD1/AtSOD1/MEE33/MSD1/ATNTRA/NTR2/NTRA/ATCCS/CCS/LOL1/CSD1/SOD1/AtSOD2/CSD2/CZSOD2/SOD2/NTR1	23
GO:0071450	GO:0071450	cellular response to oxygen radical	23/5711	35/20491	3.45728e-06	9.5159e-05	7.12655e-05	NTRC/ATCPN21/CHCPN10/CPN10/CPN20/CPN21/ATMSD1/AtSOD1/MEE33/MSD1/ATNTRA/NTR2/NTRA/ATCCS/CCS/LOL1/CSD1/SOD1/AtSOD2/CSD2/CZSOD2/SOD2/NTR1	23
GO:0071451	GO:0071451	cellular response to superoxide	23/5711	35/20491	3.45728e-06	9.5159e-05	7.12655e-05	NTRC/ATCPN21/CHCPN10/CPN10/CPN20/CPN21/ATMSD1/AtSOD1/MEE33/MSD1/ATNTRA/NTR2/NTRA/ATCCS/CCS/LOL1/CSD1/SOD1/AtSOD2/CSD2/CZSOD2/SOD2/NTR1	23
GO:0017148	GO:0017148	negative regulation of translation	27/5711	44/20491	3.50776e-06	9.56201e-05	7.16108e-05	ATB2/AtCAF1b/CAF1b/ECT11/DRT112/PETE2/AtbZIP11/BZIP11/GBF6/FHY2/FRE1/HY8/PHYA/DG238/emb1473/ECT6/DCP5/AT3G01472.1/ATHB-1/ATHB1/CPuORF33/HAT5/HB-1/HD-ZIP-1/AtCAF1a/CAF1a/VIP2	27
GO:0009067	GO:0009067	aspartate family amino acid biosynthetic process	37/5711	68/20491	3.59239e-06	9.69946e-05	7.26402e-05	AK-HSDH/MS2/AtCGS1/AtCYS1/CGS/CGS1/MTO1/CARAB-AK-LYS/ATARD2/ARD4/ATARD4/ATMTK/MTK/MTK1/ATMTAN1/ATMTN1/MTAN1/MTN1/DMR1/HSK/MTO2/TS/LKR/LKR/SDH/SDH/DEP1/ASN1/AT-ASN1/DIN6/ATCIMS/ATMETS/ATMS1/ATHMT-2/HMT-2/HMT2/MTI1/PPT	37
GO:0017014	GO:0017014	protein nitrosylation	22/5711	33/20491	3.95411e-06	0.000104765	7.84598e-05	NCLPP5/CLPP5/NCLPP1/PSBQ/PSBQ-1/PSBQA/CRB/CSP41B/HIP1.3/mMDH1/ATRAB8D/ATRABE1B/RABE1b/PRK/ATMDAR1/MDAR1/ATGER3/GER3/GLP3/GLP3A/GLP3B/PrxIIE	22
GO:0018119	GO:0018119	peptidyl-cysteine S-nitrosylation	22/5711	33/20491	3.95411e-06	0.000104765	7.84598e-05	NCLPP5/CLPP5/NCLPP1/PSBQ/PSBQ-1/PSBQA/CRB/CSP41B/HIP1.3/mMDH1/ATRAB8D/ATRABE1B/RABE1b/PRK/ATMDAR1/MDAR1/ATGER3/GER3/GLP3/GLP3A/GLP3B/PrxIIE	22
GO:0014074	GO:0014074	response to purine-containing compound	14/5711	17/20491	4.66212e-06	0.000120156	8.99857e-05	ADH/ADH1/ATADH/ATADH1/ATRBOHC/RBOHC/RHD2/AtMYB3R4/MYB3R-4/ATMYB3R-1/ATMYB3R1/MYB3R-1/MYB3R1/PC-MYB1	14
GO:0043473	GO:0043473	pigmentation	14/5711	17/20491	4.66212e-06	0.000120156	8.99857e-05	AHDP/ANL2/ACLA-1/ABCB1/ATPGP1/PGP1/ABCB19/ATABCB19/ATMDR1/ATMDR11/ATPGP19/MDR1/MDR11/PGP19	14
GO:0043476	GO:0043476	pigment accumulation	14/5711	17/20491	4.66212e-06	0.000120156	8.99857e-05	AHDP/ANL2/ACLA-1/ABCB1/ATPGP1/PGP1/ABCB19/ATABCB19/ATMDR1/ATMDR11/ATPGP19/MDR1/MDR11/PGP19	14
GO:0009704	GO:0009704	de-etiolation	19/5711	27/20491	5.40956e-06	0.000138163	0.000103472	ROC1/ATGSTU17/ERD9/GST30/GST30B/GSTU17/KAI2/PAP3/KOC1/PIF3/POC1/CDF1/CPP1/AtHsp90.5/AtHsp90C/CR88/EMB1956/Hsp88.1/HSP90.5	19
GO:0043242	GO:0043242	negative regulation of protein complex disassembly	18/5711	25/20491	5.75289e-06	0.00014562	0.000109056	ATGRP2/GR-RBP2/GRP2/RBGA5/AtCPA/CPA/AtVAB2/VAB2/ATCLASP/CLASP/AtCPB/CPB/AFH1/AHF1/ATFH1/FH1/ATVLN1/VLN1	18
GO:0042938	GO:0042938	dipeptide transport	16/5711	21/20491	5.84993e-06	0.000146766	0.000109914	NPF5.10/AtNPF5.2/ATPTR3/NPF5.2/PTR3/AtNPF8.1/ATPTR1/NPF8.1/PTR1/AtNPF8.3/ATPTR2/ATPTR2-B/NPF8.3/NTR1/PTR2/PTR2-B	16
GO:0009753	GO:0009753	response to jasmonic acid	170/5711	456/20491	6.46574e-06	0.000160793	0.000120419	ATCHS/CHS/TT4/AtSSI2/FAB2/LDW1/SSI2/COS1/JMT/PAD2/ATGLR3.6/GLR3.6/ATWRKY70/WRKY70/RCA/SSL5/YLS2/WRKY4/ATSGT1B/EDM1/ETA3/RPR1/SGT1B/PYL6/RCAR9/COI1/CYT1/EMB101/GMP1/SOZ1/VTC1/JAO2/JOX2/AOS/CYP74A/DDE2/ATSEN1/DIN1/SEN1/COP9/CSN8/EMB143/FUS7/ADC2/ATADC2/SPE2/ATRGS1/RGS1/JAS1/JAZ10/TIFY9/Rap2.6L/AtNPF5.2/ATPTR3/NPF5.2/PTR3/AtGH3.11/FIN219/JAR1/ATLOX1/LOX1/ACBP4/AtACBP4/ATNPR1/NIM1/NPR1/SAI1/NDL1/ATWR…	170
GO:0098869	GO:0098869	cellular oxidant detoxification	32/5711	57/20491	6.71189e-06	0.000165463	0.000123917	NTRC/ATCPN21/CHCPN10/CPN10/CPN20/CPN21/ATMSD1/AtSOD1/MEE33/MSD1/ATNTRA/NTR2/NTRA/DHAR3/APX3/ATCCS/CCS/LOL1/ATGPX6/GPX6/GPXL6/LSC803/PHGPX/LSU2/CSD1/SOD1/CAT1/AtSOD2/CSD2/CZSOD2/SOD2/NTR1	32
GO:0018195	GO:0018195	peptidyl-arginine modification	5711-11-01	12/20491	6.99654e-06	0.000169532	0.000126964	ATPRMT4A/PRMT4A/ATPRMT10/PRMT10/JMJ22/ATPRMT4B/PRMT4B/AtPMRT5/CAU1/PRMT5/SKB1	11
GO:0018216	GO:0018216	peptidyl-arginine methylation	5711-11-01	12/20491	6.99654e-06	0.000169532	0.000126964	ATPRMT4A/PRMT4A/ATPRMT10/PRMT10/JMJ22/ATPRMT4B/PRMT4B/AtPMRT5/CAU1/PRMT5/SKB1	11
GO:0043244	GO:0043244	regulation of protein complex disassembly	29/5711	50/20491	7.56612e-06	0.000181779	0.000136136	ATGRP2/GR-RBP2/GRP2/RBGA5/AtCPA/CPA/ATELF5A-1/EIF-5A/EIF5A/ELF5A-1/AtVAB2/VAB2/ATCLASP/CLASP/ATPCAP1/MDP25/PCAP1/GFS9/TT9/AtCPB/CPB/AFH1/AHF1/ATFH1/FH1/AtTCTP1/TCTP1/ATVLN1/VLN1	29
GO:0009112	GO:0009112	nucleobase metabolic process	31/5711	55/20491	8.34705e-06	0.000197199	0.000147684	PYRR/UPP/APT1/ATAPT1/CARA/VEN6/PUR2/BETA-UP/PYD3/ALDH6B2/CIA1/DHOASE/PYR4/ATPURM/EMB2818/PUR5/APT5/APT3/ALNS/TTL/PYD1/HGPT/THFS/ATAAH-2/UAH/PYD2/ATXDH1/XDH1/ASE1/ATASE/ATASE1	31
GO:0009156	GO:0009156	ribonucleoside monophosphate biosynthetic process	31/5711	55/20491	8.34705e-06	0.000197199	0.000147684	PYRR/UPP/APT1/ATAPT1/CARA/VEN6/PUR2/AtPRS5/PRS5/CIA1/DHOASE/PYR4/ATPURM/EMB2818/PUR5/ATFMN/FHY/FMN/FHY/APT5/APT3/HGPT/ADK1/ADK2/ASE1/ATASE/ATASE1/ATUK/UPRT1/UK/UPRT1/UKL1/ATPURC/PUR7/PURC	31
GO:0009240	GO:0009240	isopentenyl diphosphate biosynthetic process	33/5711	60/20491	8.788e-06	0.000204213	0.000152937	AtHMGR1/HMG1/HMGR1/MAD3/CLB6/HDR/ISPH/AtCLA1/CLA/CLA1/DEF/DXPS2/DXS/DXS1/MK/MVK/FKP1/HMGS/MVA1/DJC26/J20/LOI1/MEF11/AtMDD2/MDD2/IDI2/IPIAT1/IPP2/CLB4/CSB3/GCPE/HDS/ISPG	33
GO:0046490	GO:0046490	isopentenyl diphosphate metabolic process	33/5711	60/20491	8.788e-06	0.000204213	0.000152937	AtHMGR1/HMG1/HMGR1/MAD3/CLB6/HDR/ISPH/AtCLA1/CLA/CLA1/DEF/DXPS2/DXS/DXS1/MK/MVK/FKP1/HMGS/MVA1/DJC26/J20/LOI1/MEF11/AtMDD2/MDD2/IDI2/IPIAT1/IPP2/CLB4/CSB3/GCPE/HDS/ISPG	33
GO:0072593	GO:0072593	reactive oxygen species metabolic process	102/5711	253/20491	1.18461e-05	0.000273039	0.000204481	AtPAM16/MUSE5/PAM16/TXR1/ATNFXL1/NFXL1/NTRC/LecRK-IX.1/ATCPN21/CHCPN10/CPN10/CPN20/CPN21/HCF106/ATMSD1/AtSOD1/MEE33/MSD1/TAPX/ATNTRA/NTR2/NTRA/GAMMA/ASG6/CRK2/APX3/AtGH3.11/FIN219/JAR1/ATSNF4/KIN&#946;&#947;/SNF4/AtCML24/CML24/TCH2/GAI/RGA2/CML23/CAT2/LHCB2/ATRBOH/ATRBOHF/RBOH/RBOHAP108/RBOHF/ATCCS/CCS/LOL1/CYCH;1/FTSH2/VAR2/LBR-1/CuAO1/LSD1/AtBBE22/BBE22/CELLOX/ATMDAR1/MDAR1/CSD1/SOD1/SPY/2-Cys/…	102
GO:0009070	GO:0009070	serine family amino acid biosynthetic process	41/5711	81/20491	1.19644e-05	0.000273541	0.000204857	ACS1/ATCS-B/CPACS1/OASB/SHM1/SHMT1/STM/AK-HSDH/CARAB-AK-LYS/PSAT1/EDA9/PGDH1/SHM4/AtSAT1/ATSERAT2;1/SAT1/SAT5/SERAT2;1/ATCYS-3A/CYTACS1/OASA1/OLD3/SHM2/ATSERAT2;2/SAT-1/SAT-A/SAT-M/SAT3/SERAT2;2/THA1/CYP20-3/ROC4/ATSR/SR/PSP/PSP1/AGT/AGT1/SGAT/MSA1/SHM7	41
GO:0009615	GO:0009615	response to virus	79/5711	186/20491	1.24668e-05	0.000282746	0.000211751	AtSSI2/FAB2/LDW1/SSI2/ATIPS2/ATMIPS2/MIPS2/AT-HSC70-1/AtHsp70-1/HSC70/HSC70-1/HSP70-1/SSL5/YLS2/ANAC091/ANAC91/TIP/CHI/AGO10/PNH/ZLL/PLA/PLA2A/PLAII/PLP2/AVI2/ENOR3/AtNIK1/NIK1/ATSGS3/SGS3/ARLA1C/ATARLA1C/RTM2/NHL1/ATNHL10/NHL10/YLS9/AS1/ATMYB91/ATPHAN/MYB91/CUM2/EIF4G/DIP2/CDKC;1/ATTIF3K1/AtDBP1/DBP1/AGO2/AtAGO2/AT.EIF4E1/CUM1/EIF4E/eIF4E1/ATWRKY40/WRKY40/AGO1/AtAGO1/ICU9/HSP70/COR27/CAA33/CRL/S…	79
GO:0009161	GO:0009161	ribonucleoside monophosphate metabolic process	31/5711	56/20491	1.37199e-05	0.000307284	0.000230128	PYRR/UPP/APT1/ATAPT1/CARA/VEN6/PUR2/AtPRS5/PRS5/CIA1/DHOASE/PYR4/ATPURM/EMB2818/PUR5/ATFMN/FHY/FMN/FHY/APT5/APT3/HGPT/ADK1/ADK2/ASE1/ATASE/ATASE1/ATUK/UPRT1/UK/UPRT1/UKL1/ATPURC/PUR7/PURC	31
GO:0000082	GO:0000082	G1/S transition of mitotic cell cycle	13/5711	16/20491	1.38739e-05	0.000307284	0.000230128	CYCD3/CYCD3;1/CDC2/CDC2A/CDC2AAT/CDK2/CDKA1/CDKA;1/ATRBR1/RB/RB1/RBR/RBR1	13
GO:0042549	GO:0042549	photosystem II stabilization	13/5711	16/20491	1.38739e-05	0.000307284	0.000230128	STN8/LIL8/PSB33/MSP-1/OE33/OEE1/OEE33/PSBO-1/PSBO1/PSBW/OEC33/PSBO-2/PSBO2	13
GO:0009072	GO:0009072	aromatic amino acid family metabolic process	69/5711	158/20491	1.4297e-05	0.000314201	0.000235308	WAT1/ATSAGT1/GT/SAGT1/SGT1/UGT74F2/ATHSPRO2/HSPRO2/ASA1/ATR4/CYP83B1/RED1/RNT1/SUR2/ATPAL2/PAL2/ATGSTZ1/AtMAAI/GST18/GSTZ1/MAAI/ADT1/AtADT1/AtDAHP2/DAHP2/DHS2/TSB2/ASA2/ATHANSYNAB/HPD/HPPD/PDS1/ATHDH/HDH/HISN8/ISS1/VAS1/AAS/AtAAS/AtTAT1/TAT1/TAT7/AtHGO/HGO/EMB1144/ADT2/AtADT2/AMT1/JDL1/TRP5/WEI2/ATHPA1/EMB2196/HISN6A/HPA1/ATMYC2/JAI1/JIN1/MYC2/RD22BP1/ZBF1/pat1/TRP1/ADT6/AtADT6/ADCL/UGT74F1/HISN5…	69
GO:0044275	GO:0044275	cellular carbohydrate catabolic process	45/5711	92/20491	1.44091e-05	0.00031423	0.00023533	ATGWD3/OK1/PWD/AtBAM1/BAM1/BMY7/TR-BAMY/ATLDA/ATPU1/LDA/PU1/SOP1/PHS1/AMY3/ATAMY3/A/N-InvB/A/N-InvA/GWD/GWD1/SEX1/SOP/ATPHS2/PHS2/AtcFBP/cyfbp/FBP/FINS1/DPE2/AtBAM3/BAM3/BMY8/CT-BMY/PGD1/A/N-InvC/ATISA3/ISA3/ATPTPKIS1/ATSEX4/DSP4/SEX4/BGLU42/LSF2/A/N-InvI/CINV2/PGD2	45
GO:1905156	GO:1905156	negative regulation of photosynthesis	25/5711	42/20491	1.72109e-05	0.000367822	0.000275466	DEG7/DegP7/MSP-1/OE33/OEE1/OEE33/PSBO-1/PSBO1/CP12-3/ADS3/AtADS3/FAD5/FADB/JB67/CP12/CP12-2/FTSH2/VAR2/FTSH5/VAR1/PSBY/YCF32/OEC33/PSBO-2/PSBO2	25
GO:0006766	GO:0006766	vitamin metabolic process	74/5711	173/20491	1.7233e-05	0.000367822	0.000275466	COS1/SHM1/SHMT1/STM/G-TMT/TMT1/VTE4/CYT1/EMB101/GMP1/SOZ1/VTC1/GME/PHS1/ATGCH/ATRIBA1/GCH/RFD1/RIBA1/SHM4/BIO2/BIOB/ATPMM/PMM/PyrD/ATHPT/HPT1/TPT1/VTE2/NANMT/SHM2/ATFMN/FHY/FMN/FHY/AtPyrP2/PY/THIC/LIL3:1/HPD/HPPD/PDS1/VTE6/TPK1/GGP/VTC2/THI1/THI4/TZ/APG1/E37/IEP37/VTE3/PPOX/BIO1/VTC4/AAE14/GABA-T/HER1/POP2/DHNAT1/ATPDX2/EMB2407/PDX2/AtTAT1/TAT1/TAT7/KJC1/PALE1/TH-2/TH2/ATVIP2/VIH1/VIP2/MSA1/SHM7	74
GO:0009063	GO:0009063	cellular amino acid catabolic process	62/5711	139/20491	1.72559e-05	0.000367822	0.000275466	SHM1/SHMT1/STM/GDH1/ACD1/ATACD1/AtDCD/D-CDES/DCD/ATHSPRO2/HSPRO2/AtGAD1/GAD/GAD1/PDH2/AOAT2/GGT2/ADC2/ATADC2/SPE2/ALDH6B2/ATPAL2/PAL2/SHM4/ARGAH1/ATGSTZ1/AtMAAI/GST18/GSTZ1/MAAI/FCLY/SHM2/ALAAT2/LKR/LKR/SDH/SDH/ASN1/AT-ASN1/DIN6/HPD/HPPD/PDS1/THA1/HDH1/GABA-T/HER1/POP2/ISS1/VAS1/DELTA-OAT/AAS/AtAAS/AtTAT1/TAT1/TAT7/AtHGO/HGO/AtGLDP1/GLDP1/BCDH/MSA1/SHM7	62
GO:0032984	GO:0032984	protein-containing complex disassembly	55/5711	120/20491	1.9555e-05	0.00041372	0.000309839	ATGRP2/GR-RBP2/GRP2/RBGA5/ADF6/ATADF6/AUXILIN-LIKE6/JAC1/AtCPA/CPA/ADF5/ATADF5/ATELF5A-1/EIF-5A/EIF5A/ELF5A-1/AtVAB2/VAB2/ATCLASP/CLASP/ATPCAP1/MDP25/PCAP1/GFS9/TT9/NSF/AtCPB/CPB/AFH1/AHF1/ATFH1/FH1/ALPHA-SNAP2/ASNAP/ADF4/ATADF4/AUXILIN-LIKE4/NTR1/ABCE2/ATRLI2/RLI2/AtTCTP1/TCTP1/ATKINESIN-13A/KINESIN-13A/ATVLN1/VLN1/ADF1/atadf/ATADF1/AtCDC48C/AtcpRRF/cpRRF/HFP108/RRF	55
GO:0009637	GO:0009637	response to blue light	80/5711	191/20491	2.02693e-05	0.000425656	0.000318778	PKS4/ROC1/PKS2/PMI1/D6PKL2/PK5/TZP/AUXILIN-LIKE6/JAC1/ATPP7/PP7/JK218/NPH3/RPT3/CIB1/BIC1/ABCB1/ATPGP1/PGP1/FB/GI/BIP/CYCH;1/AGC1-3/PAX/ABC1/ATSIG1/ATSIG2/SIG1/SIG2/SIGA/SIGB/IAA19/MSG2/FHY2/FRE1/HY8/PHYA/AtPHOT2/NPL1/PHOT2/COR27/HRT/RCY1/RPP8/CIB4/ATHB52/HB52/CIB2/ckl3/ABC1K1/ACDO1/AtACDO1/PGR6/AT3G01472.1/ATHB-1/ATHB1/CPuORF33/HAT5/HB-1/HD-ZIP-1/ABCB19/ATABCB19/ATMDR1/ATMDR11/ATPGP19/MDR1/MDR11…	80
GO:0017001	GO:0017001	antibiotic catabolic process	29/5711	52/20491	2.13828e-05	0.000445737	0.000333817	NTRC/AtFDH1/FDH/TAPX/APX3/ADH/ADH1/ATADH/ATADH1/CAT2/ATMDAR1/MDAR1/2-Cys/2CPB/TPX1/PrxIIE/CAT1/ADH2/ATGSNOR1/GSNOR/HOT5/PAR2/ATSFGH/SFGH/ATMDAR4/MDAR4/APX1B/APX2/AtAPX2	29
GO:0006690	GO:0006690	icosanoid metabolic process	5711-10-01	11/20491	2.31049e-05	0.000478119	0.000358068	AOS/CYP74A/DDE2/ELI3/ATLOX2/LOX2/ATCAD7/CAD7/CHR/ELI3-1	10
GO:0072329	GO:0072329	monocarboxylic acid catabolic process	54/5711	118/20491	2.44479e-05	0.000502245	0.000376136	AtFDH1/FDH/ATECH2/ECH2/AtPNC1/PNC1/ACX4/ATG6/ATSCX/ATGSTZ1/AtMAAI/GST18/GSTZ1/MAAI/AIM1/ATSCP2/SCP2/ATPEX2/PEX2/TED3/AACT1/ACX3/ATACX3/CSY3/PP2A-2/ATDCI1/DCI1/APM2/PEX13/PGD1/APM4/ATPEX12/PEX12/PMDH1/GABA-T/HER1/POP2/E-COAH-2/ECHIA/AtHGO/HGO/CYP707A1/ABCD1/ACN2/AtABCD1/CTS/PED3/PXA1/ACX2/ATACX2/KAT2/PED1/PKT3/PGD2	54
GO:0042430	GO:0042430	indole-containing compound metabolic process	72/5711	169/20491	2.61328e-05	0.00053231	0.000398652	UGT74E2/PAD2/ATWRKY70/WRKY70/AtCOMT/ATOMT1/COMT1/OMT1/OMT3/WAT1/CAD1/ATHSPRO2/HSPRO2/ASA1/ATR4/CYP83B1/RED1/RNT1/SUR2/CKRC1/SAV3/TAA1/TIR2/WEI8/PEN2/AtPNC1/PNC1/AMI1/ATAMI1/ATTOC64-I/TOC64-I/ABCG36/ATABCG36/ATPDR8/PDR8/PEN3/NTAQ1/TSB2/ASA2/ATHANSYNAB/ATWRKY33/WRKY33/ISS1/VAS1/ATMAPK3/ATMPK3/MPK3/ATB'/AMT1/JDL1/TRP5/WEI2/ATMES17/MES17/ATMYC2/JAI1/JIN1/MYC2/RD22BP1/ZBF1/AtTAR2/TAR2/pat1/TRP1/ARA8/A…	72
GO:0034440	GO:0034440	lipid oxidation	51/5711	110/20491	2.62869e-05	0.00053231	0.000398652	ATLOX6/LOX6/ATECH2/ECH2/AtPNC1/PNC1/ACX4/ATG6/ATSCX/ATSMO1-1/SMO1-1/ATLOX1/LOX1/AIM1/ATSCP2/SCP2/ATPEX2/PEX2/TED3/AACT1/ACX3/ATACX3/CSY3/PP2A-2/ATDCI1/DCI1/APM2/PEX13/CHL/LCNP/APM4/ATPEX12/PEX12/PMDH1/ATLOX3/LOX3/E-COAH-2/ECHIA/ABCD1/ACN2/AtABCD1/CTS/PED3/PXA1/ACX2/ATACX2/KAT2/PED1/PKT3/ATLOX2/LOX2	51
GO:0006733	GO:0006733	oxidoreduction coenzyme metabolic process	28/5711	50/20491	2.6673e-05	0.000536297	0.000401638	NAPRT2/GPPS/GPS1/ABC1/ATABC1/OLD5/QS/SUFE3/AtLCY/LYC/SZL1/ATNUDT19/ATNUDX19/NUDX19/AO/FIN4/ABCD1/ACN2/AtABCD1/CTS/PED3/PXA1/ATC4H/C4H/CYP73A5/REF3/ATNADK-1/NADK1	28
GO:0016126	GO:0016126	sterol biosynthetic process	30/5711	55/20491	2.76744e-05	0.000552513	0.000413782	AtHMGR1/HMG1/HMGR1/MAD3/DRY2/SQE1/XF1/ERG9/SQS1/ATSMO1-1/SMO1-1/CPH/SMT1/CVP1/FRL1/SMT2/CPI1/ELL1/FK/HYD2/7RED/DWF5/LE/PA/ST7R/atCYP51/CYP51/CYP51A2/CYP51G1/EMB1738	30
GO:0005977	GO:0005977	glycogen metabolic process	18/5711	27/20491	3.06037e-05	0.000602511	0.000451226	ATISA1/ISA1/AtUGP2/UGP2/BE3/SBE2.1/PHS1/ATPHS2/PHS2/APL3/AtBE2/ATISA2/BE2/DBE1/ISA2/SBE2.2/ADG2/APL1	18
GO:0006112	GO:0006112	energy reserve metabolic process	18/5711	27/20491	3.06037e-05	0.000602511	0.000451226	ATISA1/ISA1/AtUGP2/UGP2/BE3/SBE2.1/PHS1/ATPHS2/PHS2/APL3/AtBE2/ATISA2/BE2/DBE1/ISA2/SBE2.2/ADG2/APL1	18
GO:0009411	GO:0009411	response to UV	102/5711	258/20491	3.0903e-05	0.000604208	0.000452497	ATCHS/CHS/TT4/AtBCS1/AtOM66/BCS1/OM66/CBB3/CPD/CYP90/CYP90A/CYP90A1/DWF3/SEP2/AHDP/ANL2/AtSOD1/A11/AtCHI/CFI/CHI/TT5/ATE2F2/ATE2FC/E2FC/CYP84A1/FAH1/AtUVR8/UVR8/DHU1/ACLA-1/AtPol{lambda}/Pol{lambda}/ATUBC2/UBC2/ATMYB4/MYB4/ABCB1/ATPGP1/PGP1/RPL10B/AtGH3.11/FIN219/JAR1/RAD7a/ATCKA1/CKA1/ATREV1/REV1/ATCSA-1/DRT112/PETE2/AtTK1a/TK1/TK1a/ATHO1/GUN2/HO1/HY1/HY6/TED4/ATXPD/UVH6/ABC1/POLD3/ATABC1/ATHDH/…	102
GO:0009864	GO:0009864	induced systemic resistance, jasmonic acid mediated signaling pathway	17/5711	25/20491	3.4704e-05	0.000672472	0.000503621	ATGLR3.6/GLR3.6/ATWRKY70/WRKY70/AtGH3.11/FIN219/JAR1/ATERF-4/ATERF4/ERF4/RAP2.5/ATMAPK6/ATMPK6/MAPK6/MPK6/ATGLR3.3/GLR3.3	17
GO:0009767	GO:0009767	photosynthetic electron transport chain	55/5711	122/20491	3.48689e-05	0.000672472	0.000503621	ATLFNR1/FNR1/LFNR1/AtPGR5/PGR5/DEG7/DegP7/MSP-1/OE33/OEE1/OEE33/PSBO-1/PSBO1/PCH1/TROL/PSAN/CRR31/NdhS/ATFRO7/FRO7/ATPD/PDE332/ADS3/AtADS3/FAD5/FADB/JB67/NDF1/NDH48/PnsB1/FTSH2/VAR2/PSAG/PGR5-LIKE/PSBQ/PSBQ-1/PSBQA/PSAO/PAA2/FTSH5/VAR1/ABC1K1/ACDO1/AtACDO1/PGR6/CRR3/CRR23/NdhL/PSBY/YCF32/CPFTSY/FRD4/OEC33/PSBO-2/PSBO2	55
GO:1901361	GO:1901361	organic cyclic compound catabolic process	139/5711	372/20491	3.80203e-05	0.000728294	0.000545426	SRP1/SGR1/ACD1/CAD1/ATHSPRO2/HSPRO2/PSAT1/PDH2/BETA-UP/PYD3/PEN2/ATPAB2/PAB2/PABP2/ALDH6B2/ERI-1/AtCAF1b/CAF1b/ATPAL2/PAL2/ATGSTZ1/AtMAAI/GST18/GSTZ1/MAAI/EMB2816/LSM7/ASAT1/ATASAT1/ATSAT1/ACD2/ATRCCR/Y14/CER7/G3/ECT11/AtXRN3/XRN3/AtRRP44B/RRP44B/SOV/ABCG36/ATABCG36/ATPDR8/PDR8/PEN3/NYC1/VEN4/ATHO1/GUN2/HO1/HY1/HY6/TED4/RNS2/NRPB7/NYE2/SGR2/ATNYE1/NYE1/SGR/ATUPF1/LBA1/UPF1/ALNS/TTL/ABC1/ATNUDT15/…	139
GO:0033865	GO:0033865	nucleoside bisphosphate metabolic process	45/5711	95/20491	3.98766e-05	0.000748677	0.000560691	FAR2/MS2/CAC3/ACS/AtHMGR1/HMG1/HMGR1/MAD3/ACLA-1/CAC2/MK/MVK/ATCOAB/COAB/LKR/LKR/SDH/SDH/AT-E1/E1/IAR4L/ACLA-2/ACLA2/PDH-E1/FKP1/HMGS/MVA1/ATNUDT15/ATNUDX15/NUDX15/MAB1/AT-RSH3/ATRSH3/RSH3/LPD1/ptlpd1/LOI1/MEF11/AtMDD2/MDD2/LTA2/PLE2/ATPANK2/PANK2/ACLB-2/ACLA-3	45
GO:0033875	GO:0033875	ribonucleoside bisphosphate metabolic process	45/5711	95/20491	3.98766e-05	0.000748677	0.000560691	FAR2/MS2/CAC3/ACS/AtHMGR1/HMG1/HMGR1/MAD3/ACLA-1/CAC2/MK/MVK/ATCOAB/COAB/LKR/LKR/SDH/SDH/AT-E1/E1/IAR4L/ACLA-2/ACLA2/PDH-E1/FKP1/HMGS/MVA1/ATNUDT15/ATNUDX15/NUDX15/MAB1/AT-RSH3/ATRSH3/RSH3/LPD1/ptlpd1/LOI1/MEF11/AtMDD2/MDD2/LTA2/PLE2/ATPANK2/PANK2/ACLB-2/ACLA-3	45
GO:0034032	GO:0034032	purine nucleoside bisphosphate metabolic process	45/5711	95/20491	3.98766e-05	0.000748677	0.000560691	FAR2/MS2/CAC3/ACS/AtHMGR1/HMG1/HMGR1/MAD3/ACLA-1/CAC2/MK/MVK/ATCOAB/COAB/LKR/LKR/SDH/SDH/AT-E1/E1/IAR4L/ACLA-2/ACLA2/PDH-E1/FKP1/HMGS/MVA1/ATNUDT15/ATNUDX15/NUDX15/MAB1/AT-RSH3/ATRSH3/RSH3/LPD1/ptlpd1/LOI1/MEF11/AtMDD2/MDD2/LTA2/PLE2/ATPANK2/PANK2/ACLB-2/ACLA-3	45
GO:0071407	GO:0071407	cellular response to organic cyclic compound	119/5711	311/20491	4.07152e-05	0.000756884	0.000566837	AtSSI2/FAB2/LDW1/SSI2/SHM1/SHMT1/STM/ROC1/BZR1/AtBCS1/AtOM66/BCS1/OM66/ATWRKY70/WRKY70/EDR4/D14/14-3-3KAPPA/AtMIN10/GF14/GRF8/14-3-3lambda/AFT1/GRF6/VIK/BEH4/ATBAK1/ATSERK3/BAK1/ELG/RKS10/SERK3/14-3-3OMEGA/GRF2/BSK1/BSK5/SHM4/ATNPR1/NIM1/NPR1/SAI1/GAI/RGA2/BBX20/BZS1/STH7/ATIWS1/HNI9/IWS1/SHM2/ATSERK1/SERK1/ABCG36/ATABCG36/ATPDR8/PDR8/PEN3/BAL/BRH1/ATUPF1/LBA1/UPF1/ALNS/TTL/ASKdZeta/ATSK2-2/ATSK2…	119
GO:2000377	GO:2000377	regulation of reactive oxygen species metabolic process	53/5711	117/20491	4.08477e-05	0.000756884	0.000566837	AtPAM16/MUSE5/PAM16/TXR1/ATNFXL1/NFXL1/LecRK-IX.1/ATCPN21/CHCPN10/CPN10/CPN20/CPN21/HCF106/GAMMA/AtGH3.11/FIN219/JAR1/ATSNF4/KIN&#946;&#947;/SNF4/AtCML24/CML24/TCH2/GAI/RGA2/CML23/LHCB2/LOL1/LSD1/AtBBE22/BBE22/CELLOX/SPY/AIF/ANAC053/NAC053/NTL4/ATB'/ATNFXL2/EBI/NFXL2/ATNHX7/ATSOS1/SOS1/ATP8/AtRCD1/CEO/CEO1/RCD1/RIMB1/RGA/RGA1/RGA24	53
GO:0009086	GO:0009086	methionine biosynthetic process	26/5711	46/20491	4.14184e-05	0.000757642	0.000567405	MS2/AtCGS1/AtCYS1/CGS/CGS1/MTO1/ATARD2/ARD4/ATARD4/ATMTK/MTK/MTK1/ATMTAN1/ATMTN1/MTAN1/MTN1/DMR1/HSK/DEP1/ATCIMS/ATMETS/ATMS1/ATHMT-2/HMT-2/HMT2/MTI1	26
GO:0009110	GO:0009110	vitamin biosynthetic process	64/5711	148/20491	4.14231e-05	0.000757642	0.000567405	COS1/G-TMT/TMT1/VTE4/CYT1/EMB101/GMP1/SOZ1/VTC1/GME/PHS1/ATGCH/ATRIBA1/GCH/RFD1/RIBA1/BIO2/BIOB/ATPMM/PMM/PyrD/ATHPT/HPT1/TPT1/VTE2/ATFMN/FHY/FMN/FHY/AtPyrP2/PY/THIC/LIL3:1/HPD/HPPD/PDS1/VTE6/GGP/VTC2/THI1/THI4/TZ/APG1/E37/IEP37/VTE3/BIO1/VTC4/AAE14/GABA-T/HER1/POP2/DHNAT1/ATPDX2/EMB2407/PDX2/AtTAT1/TAT1/TAT7/KJC1/PALE1/TH-2/TH2/ATVIP2/VIH1/VIP2	64
GO:0019287	GO:0019287	isopentenyl diphosphate biosynthetic process, mevalonate pathway	13/5711	17/20491	4.3812e-05	0.000792119	0.000593225	AtHMGR1/HMG1/HMGR1/MAD3/MK/MVK/FKP1/HMGS/MVA1/LOI1/MEF11/AtMDD2/MDD2	13
GO:0071466	GO:0071466	cellular response to xenobiotic stimulus	14/5711	19/20491	4.38669e-05	0.000792119	0.000593225	GT72B1/UGT72B1/GGT3/GGT4/AtMYB3R4/MYB3R-4/ATMYB3R-1/ATMYB3R1/MYB3R-1/MYB3R1/PC-MYB1/KAT2/PED1/PKT3	14
GO:0009624	GO:0009624	response to nematode	67/5711	157/20491	4.59035e-05	0.000823648	0.000616838	AMT2/AMT2;1/ATAMT2/TMT1/AtAUX1/AUX1/MAP1/PIR1/WAV5/ATWI-12/SAG20/WI12/ATMAP65-3/MAP65-3/PLE/ACA4/DCT/DIT2.1/ABCB1/ATPGP1/PGP1/AtGRF1/GRF1/LUG/RON2/SEU/ATPME3/OZS2/PME3/ATGCP3/ATSPC98/GCP3/SPC98/AtMTP5/MTP5/ABCC4/ATMRP4/EST3/MRP4/ATYSL3/YSL3/ATGPT2/GPT2/ATKC1/AtLKT1/KAT3/KC1/ATWRKY23/WRKY23/LUH/MUM1/DiT1/AtERF#100/ATERF-1/ERF-1/ERF1A/ATGCP4/GCP4/AIT1/AtNPF4.6/ATNRT1:2/NPF4.6/NRT1.2/NRT1:2/NTL1/ATZ…	67
GO:0043624	GO:0043624	cellular protein complex disassembly	47/5711	101/20491	4.77028e-05	0.000850551	0.000636985	ADF6/ATADF6/AUXILIN-LIKE6/JAC1/AtCPA/CPA/ADF5/ATADF5/ATELF5A-1/EIF-5A/EIF5A/ELF5A-1/AtVAB2/VAB2/ATCLASP/CLASP/ATPCAP1/MDP25/PCAP1/NSF/AtCPB/CPB/AFH1/AHF1/ATFH1/FH1/ALPHA-SNAP2/ASNAP/ADF4/ATADF4/AUXILIN-LIKE4/ABCE2/ATRLI2/RLI2/AtTCTP1/TCTP1/ATKINESIN-13A/KINESIN-13A/ATVLN1/VLN1/ADF1/atadf/ATADF1/AtcpRRF/cpRRF/HFP108/RRF	47
GO:0006563	GO:0006563	L-serine metabolic process	33/5711	64/20491	5.13933e-05	0.000904969	0.00067774	ACS1/ATCS-B/CPACS1/OASB/SHM1/SHMT1/STM/PSAT1/EDA9/PGDH1/SHM4/AtSAT1/ATSERAT2;1/SAT1/SAT5/SERAT2;1/ATCYS-3A/CYTACS1/OASA1/OLD3/SHM2/ATSERAT2;2/SAT-1/SAT-A/SAT-M/SAT3/SERAT2;2/ATSR/SR/PSP/PSP1/MSA1/SHM7	33
GO:0051261	GO:0051261	protein depolymerization	33/5711	64/20491	5.13933e-05	0.000904969	0.00067774	ADF6/ATADF6/AUXILIN-LIKE6/JAC1/AtCPA/CPA/ADF5/ATADF5/AtVAB2/VAB2/ATCLASP/CLASP/ATPCAP1/MDP25/PCAP1/AtCPB/CPB/AFH1/AHF1/ATFH1/FH1/ADF4/ATADF4/AUXILIN-LIKE4/AtTCTP1/TCTP1/ATKINESIN-13A/KINESIN-13A/ATVLN1/VLN1/ADF1/atadf/ATADF1	33
GO:0009734	GO:0009734	auxin-activated signaling pathway	72/5711	172/20491	5.23639e-05	0.000916367	0.000686276	FL1/ARAC1/ATGP2/ATRAC1/ATROP3/ROP3/RVE1/AtELP4/ELO1/ATSGT1B/EDM1/ETA3/RPR1/SGT1B/WAT1/ABO1/AtELP1/ELO2/ARAC3/ATROP6/RAC3/RHO1PS/ROP6/IAA9/CKRC1/SAV3/TAA1/TIR2/WEI8/VIK/ABCB1/ATPGP1/PGP1/ATEBP1/ATG2/EBP1/G2p/AtTIR1/TIR1/ATMYB73/MYB73/ARF17/ATMPK1/MPK1/AtIAA17/AXR3/IAA17/DFL1/GH3.6/AFB2/AGC1-3/PAX/ATCPL2/CPL2/CNX1/ATRHM1/RHM1/ROL1/ATPIN3/PIN3/ARF10/ABCB4/AtABCB4/ATPGP4/MDR4/PGP4/ABA3/ACI2/ATABA3/At…	72
GO:0071216	GO:0071216	cellular response to biotic stimulus	19/5711	30/20491	5.35425e-05	0.000931245	0.000697418	AtLYK4/LYK4/LUG/RON2/SEU/ATPCAP1/MDP25/PCAP1/ATBI-1/ATBI1/BI-1/BI1/LUH/MUM1/AtCERK1/AtLYK1/CERK1/LYK1/LYSM	19
GO:0006534	GO:0006534	cysteine metabolic process	36/5711	72/20491	5.58939e-05	0.000966214	0.000723607	ACS1/ATCS-B/CPACS1/OASB/ACD1/ATACD1/AtDCD/D-CDES/DCD/AtCGS1/AtCYS1/CGS/CGS1/MTO1/AtSAT1/ATSERAT2;1/SAT1/SAT5/SERAT2;1/ATCYS-3A/CYTACS1/OASA1/OLD3/ATCPNIFS/ATNFS2/ATSUFS/CPNIFS/SUFS/ATSERAT2;2/SAT-1/SAT-A/SAT-M/SAT3/SERAT2;2/CYP20-3/ROC4	36
GO:0042435	GO:0042435	indole-containing compound biosynthetic process	54/5711	121/20491	5.7415e-05	0.000983889	0.000736844	PAD2/ATWRKY70/WRKY70/AtCOMT/ATOMT1/COMT1/OMT1/OMT3/ASA1/ATR4/CYP83B1/RED1/RNT1/SUR2/CKRC1/SAV3/TAA1/TIR2/WEI8/AMI1/ATAMI1/ATTOC64-I/TOC64-I/NTAQ1/TSB2/ASA2/ATHANSYNAB/ATWRKY33/WRKY33/ISS1/VAS1/ATMAPK3/ATMPK3/MPK3/ATB'/AMT1/JDL1/TRP5/WEI2/ATMYC2/JAI1/JIN1/MYC2/RD22BP1/ZBF1/AtTAR2/TAR2/pat1/TRP1/ASMT/ATMAPK6/ATMPK6/MAPK6/MPK6	54
GO:0006635	GO:0006635	fatty acid beta-oxidation	39/5711	80/20491	5.76104e-05	0.000983889	0.000736844	ATECH2/ECH2/AtPNC1/PNC1/ACX4/ATG6/ATSCX/AIM1/ATSCP2/SCP2/ATPEX2/PEX2/TED3/AACT1/ACX3/ATACX3/CSY3/PP2A-2/ATDCI1/DCI1/APM2/PEX13/APM4/ATPEX12/PEX12/PMDH1/E-COAH-2/ECHIA/ABCD1/ACN2/AtABCD1/CTS/PED3/PXA1/ACX2/ATACX2/KAT2/PED1/PKT3	39
GO:0000302	GO:0000302	response to reactive oxygen species	125/5711	332/20491	6.17493e-05	0.00104826	0.000785051	NTRC/UGT74E2/CCH/AtOPR3/DDE1/OPR3/PAD2/ATFER1/FER1/ATWRKY70/WRKY70/ATCPN21/CHCPN10/CPN10/CPN20/CPN21/ATWI-12/SAG20/WI12/CYT1/EMB101/GMP1/SOZ1/VTC1/ATMSD1/AtSOD1/MEE33/MSD1/ATFER4/FER4/TAPX/ATNTRA/NTR2/NTRA/GAPC/GAPC-1/GAPC1/ASG6/CRK2/APX3/OZS1/A/N-InvA/ABCG39/ATPDR11/PDR11/AtSBP1/SBP1/AtGH3.11/FIN219/JAR1/ATRBP45B/RBP45B/ATTIL/TIL/AtCML24/CML24/TCH2/FB/GI/ADH/ADH1/ATADH/ATADH1/ATMSL10/MSL10/ABCG4…	125
GO:0009165	GO:0009165	nucleotide biosynthetic process	91/5711	229/20491	6.43206e-05	0.00108541	0.000812874	ATS1/ATGC1/GC1/PYRR/UPP/CAC3/ACS/APT1/ATAPT1/CARA/VEN6/NAPRT2/ACLA-1/PUR2/PUMPKIN/AtFKGP/FKGP/CAC2/AtPRS5/PRS5/ATCDS1/CDS1/LPAT5/ATCOAB/COAB/ATPD/PDE332/AtdNK/dNK/LPAT2/CIA1/DHOASE/PYR4/ATPURM/EMB2818/PUR5/ATFMN/FHY/FMN/FHY/AT-E1/E1/IAR4L/ACLA-2/ACLA2/ATS2/EMB1995/LPAT1/APT5/PDH-E1/APT3/ATNUDT15/ATNUDX15/NUDX15/MAB1/AT-RSH3/ATRSH3/RSH3/LPD1/ptlpd1/OLD5/QS/SUFE3/HGPT/ADK1/ADK2/LTA2/PLE2/ATP8/ATTMP…	91
GO:0044843	GO:0044843	cell cycle G1/S phase transition	17/5711	26/20491	7.41751e-05	0.00122637	0.000918441	ATEBP1/ATG2/EBP1/G2p/CYCD3/CYCD3;1/CDC2/CDC2A/CDC2AAT/CDK2/CDKA1/CDKA;1/ATRBR1/RB/RB1/RBR/RBR1	17
GO:0006086	GO:0006086	acetyl-CoA biosynthetic process from pyruvate	5711-09-01	10/20491	7.57019e-05	0.00122637	0.000918441	AT-E1/E1/IAR4L/PDH-E1/MAB1/LPD1/ptlpd1/LTA2/PLE2	9
GO:0010024	GO:0010024	phytochromobilin biosynthetic process	5711-09-01	10/20491	7.57019e-05	0.00122637	0.000918441	ATHO1/GUN2/HO1/HY1/HY6/TED4/ATHY2/GUN3/HY2	9
GO:0034969	GO:0034969	histone arginine methylation	5711-09-01	10/20491	7.57019e-05	0.00122637	0.000918441	ATPRMT4A/PRMT4A/JMJ22/ATPRMT4B/PRMT4B/AtPMRT5/CAU1/PRMT5/SKB1	9
GO:0051202	GO:0051202	phytochromobilin metabolic process	5711-09-01	10/20491	7.57019e-05	0.00122637	0.000918441	ATHO1/GUN2/HO1/HY1/HY6/TED4/ATHY2/GUN3/HY2	9
GO:0071323	GO:0071323	cellular response to chitin	5711-09-01	10/20491	7.57019e-05	0.00122637	0.000918441	AtLYK5/LYK5/AtLYK4/LYK4/AtCERK1/AtLYK1/CERK1/LYK1/LYSM	9
GO:1901652	GO:1901652	response to peptide	5711-09-01	10/20491	7.57019e-05	0.00122637	0.000918441	PSI2/ATGSTU17/ERD9/GST30/GST30B/GSTU17/CIK2/CLERK/PSI1	9
GO:0019684	GO:0019684	photosynthesis, light reaction	96/5711	245/20491	7.73844e-05	0.00124314	0.000931003	ATLFNR1/FNR1/LFNR1/LHCB4.2/AtPGR5/PGR5/SEP2/STN8/DEG7/DegP7/LHCB5/LIL8/PSB33/LTO1/DEG8/DEGP8/MSP-1/OE33/OEE1/OEE33/PSBO-1/PSBO1/LHCA2/AB140/CAB1/CAB140/LHCB1.3/CP24/LHCB6/PCH1/HCF244/TROL/PSAN/CRR31/NdhS/ATFRO7/FRO7/ATPD/PDE332/ADS3/AtADS3/FAD5/FADB/JB67/DGD1/LHCB2/LHCB2.1/PSB27/PSBW/CCHA1/PAM71/NDF1/NDH48/PnsB1/CAB4/LHCA4/FTSH2/VAR2/HCF243/PSAG/PGR5-LIKE/PSBQ/PSBQ-1/PSBQA/DEG5/DEGP5/HHOA/PSAO/LH…	96
GO:1901293	GO:1901293	nucleoside phosphate biosynthetic process	91/5711	230/20491	7.76143e-05	0.00124314	0.000931003	ATS1/ATGC1/GC1/PYRR/UPP/CAC3/ACS/APT1/ATAPT1/CARA/VEN6/NAPRT2/ACLA-1/PUR2/PUMPKIN/AtFKGP/FKGP/CAC2/AtPRS5/PRS5/ATCDS1/CDS1/LPAT5/ATCOAB/COAB/ATPD/PDE332/AtdNK/dNK/LPAT2/CIA1/DHOASE/PYR4/ATPURM/EMB2818/PUR5/ATFMN/FHY/FMN/FHY/AT-E1/E1/IAR4L/ACLA-2/ACLA2/ATS2/EMB1995/LPAT1/APT5/PDH-E1/APT3/ATNUDT15/ATNUDX15/NUDX15/MAB1/AT-RSH3/ATRSH3/RSH3/LPD1/ptlpd1/OLD5/QS/SUFE3/HGPT/ADK1/ADK2/LTA2/PLE2/ATP8/ATTMP…	91
GO:0071322	GO:0071322	cellular response to carbohydrate stimulus	63/5711	148/20491	8.32415e-05	0.00132579	0.000992893	ATEOL1/ETO1/AtELP4/ELO1/ISI1/AtSOD1/AtCTR1/CTR1/SIS1/ATRGS1/RGS1/ABA1/ATABA1/ATZEP/IBS3/LOS6/NPQ2/ZEP/ABA2/ATABA2/ATSDR1/GIN1/ISI4/SDR1/SIS4/SRE1/AtbZIP63/BZO2H3/TANG1/ATHXK2/HXK2/ATPCAP1/MDP25/PCAP1/ATUPF1/LBA1/UPF1/SLO2/ATTPS1/TPS1/SIS3/CSD1/SOD1/GATA21/GNC/AHK4/ATCRE1/CRE1/WOL/WOL1/AKIN10/KIN10/SNRK1.1/AtSOD2/CSD2/CZSOD2/SOD2/ABA3/ACI2/ATABA3/AtLOS5/LOS5/SIR3	63
GO:0002218	GO:0002218	activation of innate immune response	34/5711	68/20491	8.90723e-05	0.00139928	0.00104793	ATGLR3.6/GLR3.6/ATWRKY70/WRKY70/AtGH3.11/FIN219/JAR1/AtRIN4/RIN4/FMO1/ATGSL05/ATGSL5/EED3/GSL05/GSL5/PMR4/ATERF-4/ATERF4/ERF4/RAP2.5/BGLU42/ADF4/ATADF4/ATMAPK6/ATMPK6/MAPK6/MPK6/ATGLR3.3/GLR3.3/AtCERK1/AtLYK1/CERK1/LYK1/LYSM	34
GO:0002253	GO:0002253	activation of immune response	34/5711	68/20491	8.90723e-05	0.00139928	0.00104793	ATGLR3.6/GLR3.6/ATWRKY70/WRKY70/AtGH3.11/FIN219/JAR1/AtRIN4/RIN4/FMO1/ATGSL05/ATGSL5/EED3/GSL05/GSL5/PMR4/ATERF-4/ATERF4/ERF4/RAP2.5/BGLU42/ADF4/ATADF4/ATMAPK6/ATMPK6/MAPK6/MPK6/ATGLR3.3/GLR3.3/AtCERK1/AtLYK1/CERK1/LYK1/LYSM	34
GO:0009117	GO:0009117	nucleotide metabolic process	140/5711	381/20491	8.93367e-05	0.00139928	0.00104793	FAR2/MS2/ADK/ATPADK1/ATS1/ENO2/LOS2/ATGC1/GC1/PYRR/UPP/CAC3/ACS/AtHMGR1/HMG1/HMGR1/MAD3/APT1/ATAPT1/CARA/VEN6/GAPC/GAPC-1/GAPC1/PHS1/NAPRT2/ACLA-1/PUR2/AtFBA2/FBA2/PUMPKIN/AtFKGP/FKGP/CAC2/FBA6/AtPRS5/PRS5/ATCDS1/CDS1/PFK3/MK/MVK/LPAT5/ATCOAB/COAB/ATPD/PDE332/AtdNK/dNK/LKR/LKR/SDH/SDH/ATHXK2/HXK2/LPAT2/CIA1/DHOASE/PYR4/ATPURM/EMB2818/PUR5/ATFMN/FHY/FMN/FHY/AT-E1/E1/IAR4L/VEN4/ACLA-2/ACLA2/GAPC-2/…	140
GO:0019439	GO:0019439	aromatic compound catabolic process	129/5711	347/20491	9.20117e-05	0.00143326	0.00107338	SRP1/SGR1/ACD1/CAD1/ATHSPRO2/HSPRO2/PEN2/ATPAB2/PAB2/PABP2/ERI-1/AtCAF1b/CAF1b/ATPAL2/PAL2/ATGSTZ1/AtMAAI/GST18/GSTZ1/MAAI/EMB2816/LSM7/ACD2/ATRCCR/Y14/CER7/G3/ECT11/AtXRN3/XRN3/AtRRP44B/RRP44B/SOV/ABCG36/ATABCG36/ATPDR8/PDR8/PEN3/NYC1/VEN4/ATHO1/GUN2/HO1/HY1/HY6/TED4/RNS2/NRPB7/NYE2/SGR2/ATNYE1/NYE1/SGR/ATUPF1/LBA1/UPF1/ALNS/TTL/ABC1/ATNUDT15/ATNUDX15/NUDX15/AtTudor1/TSN1/Tudor1/HPD/HPPD/PDS1/PA…	129
GO:0060918	GO:0060918	auxin transport	92/5711	234/20491	9.33283e-05	0.00144582	0.00108279	AtPAM16/MUSE5/PAM16/TXR1/ATCHS/CHS/TT4/AtAUX1/AUX1/MAP1/PIR1/WAV5/WAT1/D6PKL2/PK5/EMB30/GN/MIZ2/VAN7/ASA1/AUF1/CKRC1/SAV3/TAA1/TIR2/WEI8/ATROPGEF1/ROPGEF1/ATIDD15/IDD15/SGR5/ABCB1/ATPGP1/PGP1/NDL1/ZIFL1/ATMKK2/MK1/MKK2/ATCIPK6/CIPK6/SIP3/SNRK3.14/PATL4/AGC1-3/PAX/ATB/ATRHM1/RHM1/ROL1/AtNPF6.3/ATNRT1/B-1/CHL1/CHL1-1/NPF6.3/NRT1/NRT1.1/ABCG37/ATPDR9/PDR9/PIS1/AtAVP1/ATAVP3/AtVHP1;1/AVP-3/AVP1/FUGU5…	92
GO:0010205	GO:0010205	photoinhibition	22/5711	38/20491	9.86788e-05	0.00151219	0.00113249	DEG7/DegP7/MSP-1/OE33/OEE1/OEE33/PSBO-1/PSBO1/ADS3/AtADS3/FAD5/FADB/JB67/FTSH2/VAR2/FTSH5/VAR1/PSBY/YCF32/OEC33/PSBO-2/PSBO2	22
GO:0043155	GO:0043155	negative regulation of photosynthesis, light reaction	22/5711	38/20491	9.86788e-05	0.00151219	0.00113249	DEG7/DegP7/MSP-1/OE33/OEE1/OEE33/PSBO-1/PSBO1/ADS3/AtADS3/FAD5/FADB/JB67/FTSH2/VAR2/FTSH5/VAR1/PSBY/YCF32/OEC33/PSBO-2/PSBO2	22
GO:0006753	GO:0006753	nucleoside phosphate metabolic process	142/5711	388/20491	9.92131e-05	0.0015122	0.0011325	FAR2/MS2/ADK/ATPADK1/ATS1/ENO2/LOS2/ATGC1/GC1/PYRR/UPP/CAC3/ACS/AtHMGR1/HMG1/HMGR1/MAD3/APT1/ATAPT1/CARA/VEN6/GAPC/GAPC-1/GAPC1/PHS1/NAPRT2/ACLA-1/PUR2/AtFBA2/FBA2/PUMPKIN/AtFKGP/FKGP/CAC2/FBA6/AtPRS5/PRS5/ATCDS1/CDS1/PFK3/MK/MVK/LPAT5/ATCOAB/COAB/ATPD/PDE332/AtdNK/dNK/LKR/LKR/SDH/SDH/ATHXK2/HXK2/LPAT2/CIA1/DHOASE/PYR4/ATPURM/EMB2818/PUR5/ATFMN/FHY/FMN/FHY/AT-E1/E1/IAR4L/VEN4/ACLA-2/ACLA2/GAPC-2/…	142
GO:0016125	GO:0016125	sterol metabolic process	55/5711	126/20491	0.000102611	0.00155562	0.00116502	CYP722A1/CBB3/CPD/CYP90/CYP90A/CYP90A1/DWF3/AtHMGR1/HMG1/HMGR1/MAD3/AOS/CYP74A/DDE2/DRY2/SQE1/XF1/ROT3/PSAT1/CYP716A1/ERG9/SQS1/ATSMO1-1/SMO1-1/CPH/SMT1/ASAT1/ATASAT1/ATSAT1/CVP1/FRL1/SMT2/CPI1/CYP90D1/LOI1/MEF11/ELL1/FK/HYD2/7RED/DWF5/LE/PA/ST7R/CYP707A1/BR6OX2/CYP85A2/CYP718/SGT/UGT80A2/atCYP51/CYP51/CYP51A2/CYP51G1/EMB1738	55
GO:0051775	GO:0051775	response to redox state	5711-10-01	12/20491	0.000103647	0.00155964	0.00116803	GAPC/GAPC-1/GAPC1/SIG1/SIG2/SIGA/SIGB/NADP-MDH/EMB2024/PGL3	10
GO:0090698	GO:0090698	post-embryonic plant morphogenesis	147/5711	404/20491	0.000103976	0.00155964	0.00116803	AP2/AtAP2/FL1/FLO2/ARF11/ARF19/IAA22/DOT2/MDF/ACA10/ATACA10/CIF1/AP3/ATAP3/ATHEXP/CBB3/CPD/CYP90/CYP90A/CYP90A1/DWF3/AtAUX1/AUX1/MAP1/PIR1/WAV5/BLH9/BLR/HB-6/LSN/PNY/RPL/VAN/NodGS/BOB1/ABO1/AtELP1/ELO2/EMB30/GN/MIZ2/VAN7/ATICE1/ICE1/SCRM/ASA1/ATCKX6/PLA/SKP2A/RHA1/SCAP1/PILS2/AGL9/SEP3/CKRC1/SAV3/TAA1/TIR2/WEI8/NRP1/ABCG11/AtABCG11/ATWBC11/COF1/DSO/WBC11/ATIDD15/IDD15/SGR5/ACR4/AMT1;1/ATAMT1/ATAM…	147
GO:0006694	GO:0006694	steroid biosynthetic process	50/5711	112/20491	0.000104996	0.00156665	0.00117328	CBB3/CPD/CYP90/CYP90A/CYP90A1/DWF3/AtHMGR1/HMG1/HMGR1/MAD3/DRY2/SQE1/XF1/ROT3/ERG9/SQS1/BEN1/ATSMO1-1/SMO1-1/CPH/SMT1/CVP1/FRL1/SMT2/CPI1/CYP90D1/BKI1/ELL1/FK/HYD2/7RED/DWF5/LE/PA/ST7R/BR6OX2/CYP85A2/CBB1/DIM/DIM1/DWF1/EVE1/atCYP51/CYP51/CYP51A2/CYP51G1/EMB1738/ATDET2/DET2/DWF6	50
GO:0046916	GO:0046916	cellular transition metal ion homeostasis	51/5711	115/20491	0.000110755	0.00164001	0.00122822	CCH/ATFER1/FER1/ATFER4/FER4/ATMTP11/MTP11/ATCDF1/ATMTP1/MTP1/OZS1/ZAT/ZAT1/MTP8/COPT6/ATCCS/CCS/MAR1/ATFRD3/FRD3/MAN1/ABC1/ATMT3/MT3/ABCI8/ATABC1/ATNAP1/LAF6/ATIREG3/IREG3/RTS3/ATISU1/ISU1/AtCOPT5/COPT5/ABCB25/ATATM3/ATM3/STA1/ATFH/FH/BolA2/ATM1/BTS/EMB2454/ATHMA1/HMA1/IAR1/ATMT-1/ATMT-K/MT2A	51
GO:1901606	GO:1901606	alpha-amino acid catabolic process	57/5711	132/20491	0.000111069	0.00164001	0.00122822	SHM1/SHMT1/STM/GDH1/ACD1/ATACD1/AtDCD/D-CDES/DCD/ATHSPRO2/HSPRO2/AtGAD1/GAD/GAD1/PDH2/AOAT2/GGT2/ADC2/ATADC2/SPE2/ALDH6B2/ATPAL2/PAL2/SHM4/ARGAH1/ATGSTZ1/AtMAAI/GST18/GSTZ1/MAAI/SHM2/ALAAT2/LKR/LKR/SDH/SDH/HPD/HPPD/PDS1/THA1/HDH1/GABA-T/HER1/POP2/ISS1/VAS1/DELTA-OAT/AAS/AtAAS/AtTAT1/TAT1/TAT7/AtHGO/HGO/AtGLDP1/GLDP1/MSA1/SHM7	57
GO:0009124	GO:0009124	nucleoside monophosphate biosynthetic process	33/5711	66/20491	0.000112498	0.00165249	0.00123757	PYRR/UPP/APT1/ATAPT1/CARA/VEN6/PUR2/AtPRS5/PRS5/AtdNK/dNK/CIA1/DHOASE/PYR4/ATPURM/EMB2818/PUR5/ATFMN/FHY/FMN/FHY/APT5/APT3/HGPT/ADK1/ADK2/ASE1/ATASE/ATASE1/ATUK/UPRT1/UK/UPRT1/UKL1/ATPURC/PUR7/PURC	33
GO:0051341	GO:0051341	regulation of oxidoreductase activity	5711-11-01	14/20491	0.000118041	0.00171613	0.00128523	ROCK1/ATCPN21/CHCPN10/CPN10/CPN20/CPN21/KUA1/MYBH/NCA1/ATPDHK/PDK	11
GO:2000036	GO:2000036	regulation of stem cell population maintenance	5711-11-01	14/20491	0.000118041	0.00171613	0.00128523	ATRBR1/RB/RB1/RBR/RBR1/ATHD1/ATHDA19/HD1/HDA1/HDA19/RPD3A	11
GO:0009750	GO:0009750	response to fructose	21/5711	36/20491	0.000122149	0.00175921	0.00131749	AtCTR1/CTR1/SIS1/ATXLG1/XLG1/ABA2/ATABA2/ATSDR1/GIN1/ISI4/SDR1/SIS4/SRE1/AtcFBP/cyfbp/FBP/FINS1/ASN1/AT-ASN1/DIN6/XLG3	21
GO:0042181	GO:0042181	ketone biosynthetic process	31/5711	61/20491	0.000122245	0.00175921	0.00131749	ATCHS/CHS/TT4/GPPS/GPS1/AtSPS2/SPS2/ABC1/HPD/HPPD/PDS1/APG1/E37/IEP37/VTE3/ATABC1/AAE14/DHNAT1/AtLCY/LYC/SZL1/ABCD1/ACN2/AtABCD1/CTS/PED3/PXA1/ATC4H/C4H/CYP73A5/REF3	31
GO:0010029	GO:0010029	regulation of seed germination	77/5711	191/20491	0.000131196	0.00187849	0.00140682	HSI2-L1/HSL1/VAL2/AT-HSC70-1/AtHsp70-1/HSC70/HSC70-1/HSP70-1/PMI1/TAP46/ATSGT1B/EDM1/ETA3/RPR1/SGT1B/ATSAGT1/GT/SAGT1/SGT1/UGT74F2/AAE3/ATATE1/ATE1/DLS1/ERD10/LTI29/LTI45/AtERDL6/ERDL6/ENY/IDD1/PIF8/UNE10/GAI/RGA2/JMJ22/PSRP2/AtPUB19/PUB19/ATKCO1/ATTPK1/KCO1/TPK1/CYS5/ATNAC2/NAC2/A/N-InvC/GATA21/GNC/ADAP/WRI3/HAP5C/NF-YC9/AHK4/ATCRE1/CRE1/WOL/WOL1/ACBP/PIF1/PIL5/ABCD1/ACN2/AtABCD1/CTS/PED3/PXA1/R…	77
GO:0034637	GO:0034637	cellular carbohydrate biosynthetic process	164/5711	460/20491	0.000141232	0.00201202	0.00150682	TBL34/NTRC/I14H/IRX14-L/SPP1/LST8-1/ATISA1/ISA1/ATIPS2/ATMIPS2/MIPS2/SIP1/ESK1/TBL29/XOAT1/SBPASE/FRK4/FRK7/COB/ATLDA/ATPU1/LDA/PU1/ATTPPA/TPPA/CYT1/EMB101/GMP1/SOZ1/VTC1/GBSS1/ATGT18/GT18/XLT2/BE3/SBE2.1/OSU1/QUA2/TSD2/CESA09/CESA9/ACLA-1/ATGSL03/ATGSL3/GSL03/ATSS3/SS3/AtMSR1/MSR1/ATCSLD4/CSLD4/ATGH9A1/DEC/GH9A1/IRX2/KOR/KOR1/RSW2/TSD1/APL3/IRX15-L/HSR8/MUR4/UXE1/AtcFBP/cyfbp/FBP/FINS1/CESA6/E11…	164
GO:0065002	GO:0065002	intracellular protein transmembrane transport	67/5711	162/20491	0.000143819	0.00203863	0.00152675	AtPAM16/MUSE5/PAM16/TXR1/STIC2/HCF106/CAO/AtTic21/CIA5/PIC1/TIC21/ATPEX2/PEX2/TED3/ATTIM44-2/TIM44-2/APM2/PEX13/KOC1/MAR1/TOC75/TOC75-III/AtPED2/ATPEX14/PED2/PEX14/SCY1/ATPEX7/PEX7/APM4/ATPEX12/PEX12/EMB1860/TIM50/ATHSP93-V/CLPC/CLPC1/DCA1/HSP93-V/ALB3/ARC1/FtsHi1/ATTIM17-2/TIM17/TIM17-2/CDF1/CPP1/AtHsp90.5/AtHsp90C/CR88/EMB1956/Hsp88.1/HSP90.5/APG2/PGA2/TATC/UNE3/ATXYLT/XYLT/ABA3/ACI2/ATABA3/AtL…	67
GO:0006820	GO:0006820	anion transport	162/5711	454/20491	0.00014727	0.00207717	0.00155561	NRG2/ACBP3/ROCK1/ATIPS2/LAX1/ATPROT2/PROT2/AtAUX1/AUX1/MAP1/PIR1/WAV5/ATPPT2/PPT2/AtLHT1/LHT1/ATPUMP1/ATUCP1/PUMP1/UCP/UCP1/CAD1/ATVDAC1/VDAC1/MPT3/PHT3;1/APT1/CLT2/AAP3/ATAAP3/NPF5.10/CEPR2/ATNRT2.5/NRT2.5/GGT2/APC2/ABCG11/AtABCG11/ATWBC11/COF1/DSO/WBC11/OZS1/AtPNC1/PNC1/ATPUMP5/DIC1/UCP5/DCT/DIT2.1/ANTR2/AtPHT4;4/PHT4;4/ATUBC24/PHO2/UBC24/ATCDPK3/ATCPK6/CPK6/AAP6/ATMSL10/MSL10/ABCG40/ATABCG40/A…	162
GO:0090351	GO:0090351	seedling development	152/5711	423/20491	0.000159435	0.00223761	0.00167577	HSI2-L1/HSL1/VAL2/BBX24/STO/ARA12/SBT1.7/SMAX1/AtMAN7/MAN7/AtbZIP44/bZIP44/LecRK-VI.3/LECRKA4.2/ATGRP2/GR-RBP2/GRP2/RBGA5/AT-HSC70-1/AtHsp70-1/HSC70/HSC70-1/HSP70-1/PMI1/TAP46/ATSGT1B/EDM1/ETA3/RPR1/SGT1B/ATSAGT1/GT/SAGT1/SGT1/UGT74F2/AAE3/ATATE1/ATE1/DLS1/AtLIG6/LIG6/ERD10/LTI29/LTI45/AtERDL6/ERDL6/ACT7/AtACT7/ENY/IDD1/PIF8/UNE10/AtPNC1/PNC1/ATPAP15/PAP15/AIM1/GAI/RGA2/LUG/RON2/ATSCP2/SCP2/FLZ6/…	152
GO:0009123	GO:0009123	nucleoside monophosphate metabolic process	33/5711	67/20491	0.000162781	0.00227332	0.00170251	PYRR/UPP/APT1/ATAPT1/CARA/VEN6/PUR2/AtPRS5/PRS5/AtdNK/dNK/CIA1/DHOASE/PYR4/ATPURM/EMB2818/PUR5/ATFMN/FHY/FMN/FHY/APT5/APT3/HGPT/ADK1/ADK2/ASE1/ATASE/ATASE1/ATUK/UPRT1/UK/UPRT1/UKL1/ATPURC/PUR7/PURC	33
GO:0071806	GO:0071806	protein transmembrane transport	67/5711	163/20491	0.000178391	0.0024791	0.00185662	AtPAM16/MUSE5/PAM16/TXR1/STIC2/HCF106/CAO/AtTic21/CIA5/PIC1/TIC21/ATPEX2/PEX2/TED3/ATTIM44-2/TIM44-2/APM2/PEX13/KOC1/MAR1/TOC75/TOC75-III/AtPED2/ATPEX14/PED2/PEX14/SCY1/ATPEX7/PEX7/APM4/ATPEX12/PEX12/EMB1860/TIM50/ATHSP93-V/CLPC/CLPC1/DCA1/HSP93-V/ALB3/ARC1/FtsHi1/ATTIM17-2/TIM17/TIM17-2/CDF1/CPP1/AtHsp90.5/AtHsp90C/CR88/EMB1956/Hsp88.1/HSP90.5/APG2/PGA2/TATC/UNE3/ATXYLT/XYLT/ABA3/ACI2/ATABA3/AtL…	67
GO:1903008	GO:1903008	organelle disassembly	31/5711	62/20491	0.000179645	0.00248436	0.00186056	ATATG3/ATG3/ATATG18C/ATG18C/ATG13/ATG2/ATSCO1/ATSCO1/CPEF-G/SCO1/AtIF3-/AtINFC-4/SVR9L/PUX10/AtIF3-2/AtINFC-2/SVR9/APG12/ATATG12/ATG12A/PEL1/AtATG18a/ATG18a/PEUP2/BIGYIN/FIS1A/APG5/ATATG5/ATG5/AtCDC48C/AtIF3-1/AtINFC-1	31
GO:0008202	GO:0008202	steroid metabolic process	69/5711	169/20491	0.000183095	0.00251977	0.00188708	CYP722A1/CBB3/CPD/CYP90/CYP90A/CYP90A1/DWF3/AtHMGR1/HMG1/HMGR1/MAD3/AOS/CYP74A/DDE2/DRY2/SQE1/XF1/ROT3/PSAT1/CYP716A1/ERG9/SQS1/BEN1/ATSMO1-1/SMO1-1/CPH/SMT1/ASAT1/ATASAT1/ATSAT1/CVP1/FRL1/SMT2/BAS1/CYP72B1/CYP734A1/HSD1/CPI1/CYP90D1/LOI1/MEF11/BKI1/ELL1/FK/HYD2/7RED/DWF5/LE/PA/ST7R/CYP707A1/BR6OX2/CYP85A2/CBB1/DIM/DIM1/DWF1/EVE1/CYP718/SGT/UGT80A2/atCYP51/CYP51/CYP51A2/CYP51G1/EMB1738/ATDET2/DET…	69
GO:0009765	GO:0009765	photosynthesis, light harvesting	34/5711	70/20491	0.000183984	0.00251977	0.00188708	LHCB4.2/SEP2/LHCB5/DEG8/DEGP8/LHCA2/AB140/CAB1/CAB140/LHCB1.3/CP24/LHCB6/LHCB2/LHCB2.1/PSB27/CAB4/LHCA4/FTSH2/VAR2/DEG5/DEGP5/HHOA/PSAO/LHCB3/LHCB3*1/FTSH5/VAR1/LHB1B1/LHCB1.4/DEG2/DEGP2/EMB3117/ZKT/MPH2	34
GO:0019395	GO:0019395	fatty acid oxidation	41/5711	89/20491	0.00018567	0.00252193	0.00188869	ATECH2/ECH2/AtPNC1/PNC1/ACX4/ATG6/ATSCX/AIM1/ATSCP2/SCP2/ATPEX2/PEX2/TED3/AACT1/ACX3/ATACX3/CSY3/PP2A-2/ATDCI1/DCI1/APM2/PEX13/CHL/LCNP/APM4/ATPEX12/PEX12/PMDH1/E-COAH-2/ECHIA/ABCD1/ACN2/AtABCD1/CTS/PED3/PXA1/ACX2/ATACX2/KAT2/PED1/PKT3	41
GO:1901879	GO:1901879	regulation of protein depolymerization	19/5711	32/20491	0.00018592	0.00252193	0.00188869	AtCPA/CPA/AtVAB2/VAB2/ATCLASP/CLASP/ATPCAP1/MDP25/PCAP1/AtCPB/CPB/AFH1/AHF1/ATFH1/FH1/AtTCTP1/TCTP1/ATVLN1/VLN1	19
GO:0009914	GO:0009914	hormone transport	92/5711	238/20491	0.000189531	0.00254235	0.00190399	AtPAM16/MUSE5/PAM16/TXR1/ATCHS/CHS/TT4/AtAUX1/AUX1/MAP1/PIR1/WAV5/WAT1/D6PKL2/PK5/EMB30/GN/MIZ2/VAN7/ASA1/AUF1/CKRC1/SAV3/TAA1/TIR2/WEI8/ATROPGEF1/ROPGEF1/ATIDD15/IDD15/SGR5/ABCB1/ATPGP1/PGP1/NDL1/ZIFL1/ATMKK2/MK1/MKK2/ATCIPK6/CIPK6/SIP3/SNRK3.14/PATL4/AGC1-3/PAX/ATB/ATRHM1/RHM1/ROL1/AtNPF6.3/ATNRT1/B-1/CHL1/CHL1-1/NPF6.3/NRT1/NRT1.1/ABCG37/ATPDR9/PDR9/PIS1/AtAVP1/ATAVP3/AtVHP1;1/AVP-3/AVP1/FUGU5…	92
GO:0015849	GO:0015849	organic acid transport	73/5711	181/20491	0.000190116	0.00254235	0.00190399	ACBP3/LAX1/ATPROT2/PROT2/AtAUX1/AUX1/MAP1/PIR1/WAV5/ATPPT2/PPT2/AtLHT1/LHT1/ATPUMP1/ATUCP1/PUMP1/UCP/UCP1/AAP3/ATAAP3/ABCG11/AtABCG11/ATWBC11/COF1/DSO/WBC11/ATPUMP5/DIC1/UCP5/DCT/DIT2.1/ANTR2/AtPHT4;4/PHT4;4/AAP6/ABCG40/ATABCG40/ATPDR12/PDR12/PLA2-GAMMA/AtCAT2/CAT2/XPT/AAP2/ALMT4/ATGPT2/GPT2/APE2/TPT/DIC2/UCP4/BASS1/PPT/AAT1/AtCAT1/CAT1/DiT1/ATMBAC2/BAC2/AtNiaP/NiaP/AtAVT3B/AIT1/AtNPF4.6/ATNRT1:2…	73
GO:0046942	GO:0046942	carboxylic acid transport	73/5711	181/20491	0.000190116	0.00254235	0.00190399	ACBP3/LAX1/ATPROT2/PROT2/AtAUX1/AUX1/MAP1/PIR1/WAV5/ATPPT2/PPT2/AtLHT1/LHT1/ATPUMP1/ATUCP1/PUMP1/UCP/UCP1/AAP3/ATAAP3/ABCG11/AtABCG11/ATWBC11/COF1/DSO/WBC11/ATPUMP5/DIC1/UCP5/DCT/DIT2.1/ANTR2/AtPHT4;4/PHT4;4/AAP6/ABCG40/ATABCG40/ATPDR12/PDR12/PLA2-GAMMA/AtCAT2/CAT2/XPT/AAP2/ALMT4/ATGPT2/GPT2/APE2/TPT/DIC2/UCP4/BASS1/PPT/AAT1/AtCAT1/CAT1/DiT1/ATMBAC2/BAC2/AtNiaP/NiaP/AtAVT3B/AIT1/AtNPF4.6/ATNRT1:2…	73
GO:0005984	GO:0005984	disaccharide metabolic process	60/5711	143/20491	0.000195521	0.00260236	0.00194893	SPP1/SIP1/SBPASE/ATTPPA/TPPA/A/N-InvB/A/N-InvA/AtcFBP/cyfbp/FBP/FINS1/ATSUC2/SUC2/SUT1/DPE2/ATSPS1F/SPS1F/SPSA1/ATSUS3/SUS3/AtPPa1/PPa1/AtBAM3/BAM3/BMY8/CT-BMY/ATTPS1/TPS1/ATTPPB/TPPB/TPPG/ATBETAFRUCT4/AtFRUCT4/AtVI2/FRUCT4/VAC-INV/VI2/AtTPPD/TPPD/GABA-T/HER1/POP2/AtAVP1/ATAVP3/AtVHP1;1/AVP-3/AVP1/FUGU5/VHP1/A/N-InvC/ATSUS4/SUS4/ATSUC4/ATSUT4/SUC4/SUT4/ATTPS6/TPS6/A/N-InvI/CINV2	60
GO:0061077	GO:0061077	chaperone-mediated protein folding	42/5711	92/20491	0.000199614	0.00264441	0.00198043	AtUSP/DEI1/PAS1/AT-HSC70-1/AtHsp70-1/HSC70/HSC70-1/HSP70-1/ATCPN21/CHCPN10/CPN10/CPN20/CPN21/cpHsc70-2/HSC70-7/SES1/BDS2/BIP/BIP2/ATHS83/AtHsp90-1/ATHSP90.1/HSP81-1/HSP81.1/HSP83/HSP90.1/DJC26/J20/DJA4/HSP70/cpHsc70-1/CDF1/CPP1/DAP1/ATHSP70/HSC70-4/Cpn60beta2/CPNB2/p23-1/ATFKBP62/FKBP62/ROF1	42
GO:0009642	GO:0009642	response to light intensity	123/5711	334/20491	0.000207995	0.00274263	0.00205398	ATNFXL1/NFXL1/ACBP3/ATBCB/BCB/SAG14/GDH1/AtPGR5/PGR5/SEP2/AtSOD1/CID1/ERD15/LSR1/DEG7/DegP7/STZ/ZAT10/CAO/PHS1/MSP-1/OE33/OEE1/OEE33/PSBO-1/PSBO1/LHCA2/BEN1/IM/IM1/PTOX/ATTIL/TIL/AtCML24/CML24/TCH2/ERD7/ATSCP2/SCP2/ADS3/AtADS3/FAD5/FADB/JB67/LHCB2/LHCB2.1/PSB27/AtLEA5/LEA38/SAG21/KUA1/MYBH/RPN12a/SR45a/ASN1/AT-ASN1/DIN6/CAB4/LHCA4/FHY2/FRE1/HY8/PHYA/FTSH2/VAR2/CHL/LCNP/AGY1/AtcpSecA/SECA1/SCO4/AT…	123
GO:0009062	GO:0009062	fatty acid catabolic process	39/5711	84/20491	0.000215514	0.00281842	0.00211074	ATECH2/ECH2/AtPNC1/PNC1/ACX4/ATG6/ATSCX/AIM1/ATSCP2/SCP2/ATPEX2/PEX2/TED3/AACT1/ACX3/ATACX3/CSY3/PP2A-2/ATDCI1/DCI1/APM2/PEX13/APM4/ATPEX12/PEX12/PMDH1/E-COAH-2/ECHIA/ABCD1/ACN2/AtABCD1/CTS/PED3/PXA1/ACX2/ATACX2/KAT2/PED1/PKT3	39
GO:0071214	GO:0071214	cellular response to abiotic stimulus	143/5711	397/20491	0.000216725	0.00281842	0.00211074	PKS4/UGT74E2/ROC1/ELF4/AtHBP2/HBP2/SOUL-1/AtPGR5/PGR5/TOPP4/SEP2/TREPH1/AtSOD1/MCA1/APRR7/PRR7/TZP/ATE2F2/ATE2FC/E2FC/AUXILIN-LIKE6/JAC1/AtWIND1/RAP2.4/WIND1/ATPP7/PP7/DHU1/JK218/NPH3/RPT3/BIC1/AtGH3.11/FIN219/JAR1/CIPK21/SnRK3.4/ATBPM3/BPM3/ATBPM4/BPM4/ATKU80/KU80/ATBRCA1/BRCA1/ATGSTU19/GST8/GSTU19/ATGLR3.4/GLR3.4/GLUR3/PSB27/PAP3/ATHO1/GUN2/HO1/HY1/HY6/TED4/AtLEA5/LEA38/SAG21/ATPCAP1/MDP25/PCAP…	143
GO:0104004	GO:0104004	cellular response to environmental stimulus	143/5711	397/20491	0.000216725	0.00281842	0.00211074	PKS4/UGT74E2/ROC1/ELF4/AtHBP2/HBP2/SOUL-1/AtPGR5/PGR5/TOPP4/SEP2/TREPH1/AtSOD1/MCA1/APRR7/PRR7/TZP/ATE2F2/ATE2FC/E2FC/AUXILIN-LIKE6/JAC1/AtWIND1/RAP2.4/WIND1/ATPP7/PP7/DHU1/JK218/NPH3/RPT3/BIC1/AtGH3.11/FIN219/JAR1/CIPK21/SnRK3.4/ATBPM3/BPM3/ATBPM4/BPM4/ATKU80/KU80/ATBRCA1/BRCA1/ATGSTU19/GST8/GSTU19/ATGLR3.4/GLR3.4/GLUR3/PSB27/PAP3/ATHO1/GUN2/HO1/HY1/HY6/TED4/AtLEA5/LEA38/SAG21/ATPCAP1/MDP25/PCAP…	143
GO:0009926	GO:0009926	auxin polar transport	82/5711	209/20491	0.000235108	0.00304353	0.00227932	AtPAM16/MUSE5/PAM16/TXR1/ATCHS/CHS/TT4/AtAUX1/AUX1/MAP1/PIR1/WAV5/D6PKL2/PK5/EMB30/GN/MIZ2/VAN7/ASA1/AUF1/CKRC1/SAV3/TAA1/TIR2/WEI8/ATROPGEF1/ROPGEF1/ATIDD15/IDD15/SGR5/ABCB1/ATPGP1/PGP1/NDL1/ZIFL1/ATCIPK6/CIPK6/SIP3/SNRK3.14/PATL4/ATB/AtNPF6.3/ATNRT1/B-1/CHL1/CHL1-1/NPF6.3/NRT1/NRT1.1/ABCG37/ATPDR9/PDR9/PIS1/AtAVP1/ATAVP3/AtVHP1;1/AVP-3/AVP1/FUGU5/VHP1/ATWRKY23/WRKY23/PATL5/ATEXO70A1/EXO70A1/ATP…	82
GO:0009259	GO:0009259	ribonucleotide metabolic process	102/5711	270/20491	0.00024112	0.0030901	0.0023142	FAR2/MS2/ENO2/LOS2/ATGC1/GC1/PYRR/UPP/CAC3/ACS/AtHMGR1/HMG1/HMGR1/MAD3/APT1/ATAPT1/CARA/VEN6/GAPC/GAPC-1/GAPC1/ACLA-1/PUR2/AtFBA2/FBA2/CAC2/FBA6/PFK3/MK/MVK/ATCOAB/COAB/ATPD/PDE332/LKR/LKR/SDH/SDH/ATHXK2/HXK2/CIA1/DHOASE/PYR4/ATPURM/EMB2818/PUR5/ATFMN/FHY/FMN/FHY/AT-E1/E1/IAR4L/ACLA-2/ACLA2/GAPC-2/GAPC2/HINT3/AtFBA5/FBA5/APT5/PDH-E1/FKP1/HMGS/MVA1/APT3/ATNUDT15/ATNUDX15/NUDX15/MAB1/AT-RSH3/ATRSH3…	102
GO:0015865	GO:0015865	purine nucleotide transport	14/5711	21/20491	0.000241976	0.0030901	0.0023142	APC2/AtPNC1/PNC1/AAC3/ATAAC3/AAC2/ER-ANT1/ADNT1/ABCD1/ACN2/AtABCD1/CTS/PED3/PXA1	14
GO:1901880	GO:1901880	negative regulation of protein depolymerization	14/5711	21/20491	0.000241976	0.0030901	0.0023142	AtCPA/CPA/AtVAB2/VAB2/ATCLASP/CLASP/AtCPB/CPB/AFH1/AHF1/ATFH1/FH1/ATVLN1/VLN1	14
GO:0042548	GO:0042548	regulation of photosynthesis, light reaction	28/5711	55/20491	0.000247067	0.00314096	0.0023523	STN8/DEG7/DegP7/LIL8/PSB33/MSP-1/OE33/OEE1/OEE33/PSBO-1/PSBO1/ADS3/AtADS3/FAD5/FADB/JB67/DGD1/PSBW/FTSH2/VAR2/PSAG/FTSH5/VAR1/PSBY/YCF32/OEC33/PSBO-2/PSBO2	28
GO:0009581	GO:0009581	detection of external stimulus	31/5711	63/20491	0.000259937	0.00327521	0.00245283	ROC1/ATIDD15/IDD15/SGR5/AtGH3.11/FIN219/JAR1/H2A.Z/ATMSL10/MSL10/ATHO1/GUN2/HO1/HY1/HY6/TED4/SGR2/FHY2/FRE1/HY8/PHYA/PAT1/PHYE/ELF3/PYK20/ATPGMP/PGM/PGM1/STF1/CPD45/FHY3	31
GO:0009582	GO:0009582	detection of abiotic stimulus	31/5711	63/20491	0.000259937	0.00327521	0.00245283	ROC1/ATIDD15/IDD15/SGR5/AtGH3.11/FIN219/JAR1/H2A.Z/ATMSL10/MSL10/ATHO1/GUN2/HO1/HY1/HY6/TED4/SGR2/FHY2/FRE1/HY8/PHYA/PAT1/PHYE/ELF3/PYK20/ATPGMP/PGM/PGM1/STF1/CPD45/FHY3	31
GO:0090407	GO:0090407	organophosphate biosynthetic process	167/5711	475/20491	0.000270286	0.00339053	0.0025392	ATIPS2/ATMIPS2/MIPS2/ATS1/AtITPK1/ITPK1/ATGC1/GC1/PYRR/UPP/CAC3/GPT/ACS/AtHMGR1/HMG1/HMGR1/MAD3/APT1/ATAPT1/PI-4KBETA1/PI4KBETA1/CARA/VEN6/GPDHp/NAPRT2/ACLA-1/PUR2/CLB6/HDR/ISPH/AtCLA1/CLA/CLA1/DEF/DXPS2/DXS/DXS1/PUMPKIN/AtFKGP/FKGP/CAC2/PGP1/AtPRS5/PRS5/ATCDS1/CDS1/MK/MVK/LPAT5/ATCOAB/COAB/ATPD/PDE332/AtdNK/dNK/LPAT2/CIA1/DHOASE/PYR4/ATPURM/EMB2818/PUR5/ATFMN/FHY/FMN/FHY/AAPT1/ATAAPT1/AT-E1/E1/I…	167
GO:0017038	GO:0017038	protein import	86/5711	222/20491	0.000276827	0.00344477	0.00257982	AtPAM16/MUSE5/PAM16/TXR1/PAP2/STIC2/HCF106/HLP1/CAO/NTF2B/ATRAN3/RAN3/IMPA-4/AtTic21/CIA5/PIC1/TIC21/RANBP1/NUP85/SBB1/ATPEX2/PEX2/TED3/ATTIM44-2/TIM44-2/APM2/PEX13/AIMP/AT-IMP/ATKAP/IMPA-1/IMPA1/KOC1/MAR1/TOC75/TOC75-III/AtPED2/ATPEX14/PED2/PEX14/AGY1/AtcpSecA/SECA1/ATPEX7/PEX7/APM4/ATPEX12/PEX12/EMB1860/TIM50/ATHSP93-V/CLPC/CLPC1/DCA1/HSP93-V/LNO1/ALB3/ARC1/FtsHi1/ATTIM17-2/TIM17/TIM17-2/CDF1/C…	86
GO:0030003	GO:0030003	cellular cation homeostasis	114/5711	308/20491	0.000277097	0.00344477	0.00257982	AHA8/HA8/CCH/AHA1/HA1/OST2/PMA/ATGLR3.6/GLR3.6/ATFER1/FER1/AP-3/PAT2/WAT1/ATFER4/FER4/ATMTP11/MTP11/VQ9/ATECA4/ECA4/ATCDF1/ATMTP1/MTP1/OZS1/ZAT/ZAT1/ATECA2/ECA2/ATTIL/TIL/AtTic21/CIA5/PIC1/TIC21/AHA10/TT13/ATGLR2.8/GLR2.8/ATGLR3.4/GLR3.4/GLUR3/MTP8/COPT6/ATCCS/CCS/MAR1/ATFRD3/FRD3/MAN1/ABC1/ATNHX2/NHX2/ATCNGC18/CNGC18/MICU/ATMT3/MT3/ATKCO1/ATTPK1/KCO1/TPK1/ABCI8/ATABC1/ATNAP1/LAF6/ATIREG3/IREG3/R…	114
GO:0035384	GO:0035384	thioester biosynthetic process	17/5711	28/20491	0.00027947	0.00344477	0.00257982	CAC3/ACS/ACLA-1/CAC2/AT-E1/E1/IAR4L/ACLA-2/ACLA2/PDH-E1/MAB1/LPD1/ptlpd1/LTA2/PLE2/ACLB-2/ACLA-3	17
GO:0071616	GO:0071616	acyl-CoA biosynthetic process	17/5711	28/20491	0.00027947	0.00344477	0.00257982	CAC3/ACS/ACLA-1/CAC2/AT-E1/E1/IAR4L/ACLA-2/ACLA2/PDH-E1/MAB1/LPD1/ptlpd1/LTA2/PLE2/ACLB-2/ACLA-3	17
GO:0009845	GO:0009845	seed germination	135/5711	374/20491	0.000288553	0.00354134	0.00265214	HSI2-L1/HSL1/VAL2/ARA12/SBT1.7/SMAX1/AtMAN7/MAN7/AtbZIP44/bZIP44/LecRK-VI.3/LECRKA4.2/ATGRP2/GR-RBP2/GRP2/RBGA5/AT-HSC70-1/AtHsp70-1/HSC70/HSC70-1/HSP70-1/PMI1/TAP46/ATSGT1B/EDM1/ETA3/RPR1/SGT1B/ATSAGT1/GT/SAGT1/SGT1/UGT74F2/AAE3/ATATE1/ATE1/DLS1/AtLIG6/LIG6/ERD10/LTI29/LTI45/AtERDL6/ERDL6/ACT7/AtACT7/ENY/IDD1/PIF8/UNE10/ATPAP15/PAP15/AIM1/GAI/RGA2/LUG/RON2/ATSCP2/SCP2/PLD/PLDALPHA1/ATSCO1/ATSCO1…	135
GO:0006576	GO:0006576	cellular biogenic amine metabolic process	50/5711	116/20491	0.000299334	0.0036578	0.00273936	WAT1/NodGS/ATHSPRO2/HSPRO2/ASA1/ATR4/CYP83B1/RED1/RNT1/SUR2/ATPAO4/PAO4/SAMDC3/CPA/ADC2/ATADC2/SPE2/AtFAAH/FAAH/ARGAH1/ATSDC1/EMB1075/SDC1/AtPAO5/PAO5/TSB2/ATPAO2/PAO2/SPDS2/ASA2/ATHANSYNAB/ATAIH/EMB1873/ATSPDS3/SPDS3/SPMS/ISS1/VAS1/AMT1/JDL1/TRP5/WEI2/ATMYC2/JAI1/JIN1/MYC2/RD22BP1/ZBF1/pat1/TRP1	50
GO:0009298	GO:0009298	GDP-mannose biosynthetic process	5711-09-01	11/20491	0.000312389	0.00380095	0.00284657	MEE31/PMI1/CYT1/EMB101/GMP1/SOZ1/VTC1/ATPMM/PMM	9
GO:0090332	GO:0090332	stomatal closure	46/5711	105/20491	0.000329455	0.00395408	0.00296125	AtSPP1/LPPdelta/SPP1/ATPLDDELTA/PLDDELTA/ATWRKY70/WRKY70/AT-HSC70-1/AtHsp70-1/HSC70/HSC70-1/HSP70-1/OZS1/Cand2/AtACER/ATCES1/ZIFL1/AKT1/ATAKT1/KT1/FAB1B/LHCB2/ArathEULS3/EULS3/ATPCAP1/MDP25/PCAP1/ATEXO70B1/EXO70B1/ATNHX2/NHX2/ALMT4/ATX1/CDL1/GHR1/FAB1C/ATMPK4/MAPK4/MPK4/AtTCTP1/TCTP1/ATMAPK6/ATMPK6/MAPK6/MPK6/BON3	46
GO:0071423	GO:0071423	malate transmembrane transport	5711-11-01	15/20491	0.000330552	0.00395408	0.00296125	ATPUMP5/DIC1/UCP5/DCT/DIT2.1/ALMT4/DIC2/UCP4/DiT1/ALMT6/AtALMT6	11
GO:0080168	GO:0080168	abscisic acid transport	5711-11-01	15/20491	0.000330552	0.00395408	0.00296125	ABCG40/ATABCG40/ATPDR12/PDR12/AIT1/AtNPF4.6/ATNRT1:2/NPF4.6/NRT1.2/NRT1:2/NTL1	11
GO:0110096	GO:0110096	cellular response to aldehyde	5711-11-01	15/20491	0.000330552	0.00395408	0.00296125	ADH/ADH1/ATADH/ATADH1/ADH2/ATGSNOR1/GSNOR/HOT5/PAR2/ATSFGH/SFGH	11
GO:0001887	GO:0001887	selenium compound metabolic process	5711-10-01	13/20491	0.000336128	0.0039903	0.00298838	AtCGS1/AtCYS1/CGS/CGS1/MTO1/ATCPNIFS/ATNFS2/ATSUFS/CPNIFS/SUFS	10
GO:0009813	GO:0009813	flavonoid biosynthetic process	69/5711	172/20491	0.000336396	0.0039903	0.00298838	ATCHS/CHS/TT4/AtMYB113/MYB113/DFR/M318/TT3/AtCOMT/ATOMT1/COMT1/OMT1/OMT3/AtCHIL/CHIL/A11/AtCHI/CFI/CHI/TT5/ATFLS1/FLS/FLS1/MYBD/BEN1/CIP7/ATHO1/GUN2/HO1/HY1/HY6/TED4/AtDMR6/DMR6/RPN12a/GFS9/TT9/ATTT12/TT12/ATRHM1/RHM1/ROL1/AtTT8/BHLH42/TT8/ATMYB7/ATY49/MYB7/GL3/MYC6.2/NAC2/anac078/NAC78/NTL11/ANS/LDOX/TDS4/TT18/ATMYC2/JAI1/JIN1/MYC2/RD22BP1/ZBF1/ABC1K1/ACDO1/AtACDO1/PGR6/ARF10	69
GO:0009959	GO:0009959	negative gravitropism	16/5711	26/20491	0.000340351	0.00401903	0.00300989	PIF8/UNE10/ATIDD15/IDD15/SGR5/SGR2/AMOS1/EGY1/ATSYP22/ATVAM3/SGR3/SYP22/VAM3/PIF1/PIL5/GIL1	16
GO:0006457	GO:0006457	protein folding	99/5711	263/20491	0.000341653	0.00401903	0.00300989	ROC1/AtUSP/DEI1/PAS1/AT-HSC70-1/AtHsp70-1/HSC70/HSC70-1/HSP70-1/ATCPN21/CHCPN10/CPN10/CPN20/CPN21/BOB1/ATBAG7/BAG7/ATPUB49/PUB49/AERO2/ERO2/cpHsc70-2/HSC70-7/CYP40/SQN/AIP3/PFD4/ATJ2/J2/CHO/EMB133/TFC/TTN1/ATBAG6/BAG6/SES1/AERO1/ERO1/AtHsp90-6/AtHsp90.6/Hsp89.1/BDS2/AtHsp90.4/Hsp81.4/ATERDJ3B/ERDJ3B/BIP/BIP2/AtCYP19-1/CYP19/ROC3/ATHS83/AtHsp90-1/ATHSP90.1/HSP81-1/HSP81.1/HSP83/HSP90.1/DJC26/J20/A…	99
GO:0009074	GO:0009074	aromatic amino acid family catabolic process	21/5711	38/20491	0.000344179	0.00403201	0.00301961	ATHSPRO2/HSPRO2/ATPAL2/PAL2/ATGSTZ1/AtMAAI/GST18/GSTZ1/MAAI/HPD/HPPD/PDS1/ISS1/VAS1/AAS/AtAAS/AtTAT1/TAT1/TAT7/AtHGO/HGO	21
GO:0010374	GO:0010374	stomatal complex development	57/5711	137/20491	0.000361033	0.00420528	0.00314937	ATICE1/ICE1/SCRM/ATCKX6/SCAP1/ER/CYCD3/CYCD3;1/ATTCX2/SOL2/TCX2/AtSDD1/SDD1/MAPKKK18/ATBCA1/ATSABP3/CA1/SABP3/ATSBT5.2/CRSP/SBT5.2(a)/SBT5.2(b)/ATMAPK3/ATMPK3/MPK3/GDPDL3/GPDL2/MRH5/SHV3/CDC2/CDC2A/CDC2AAT/CDK2/CDKA1/CDKA;1/ATMYC2/JAI1/JIN1/MYC2/RD22BP1/ZBF1/SCD1/ATRBR1/RB/RB1/RBR/RBR1/ATBCA4/BCA4/CA4/CPC/ATMAPK6/ATMPK6/MAPK6/MPK6/ATCKX7/CKX6	57
GO:0019693	GO:0019693	ribose phosphate metabolic process	106/5711	285/20491	0.000361936	0.00420528	0.00314937	FAR2/MS2/ENO2/LOS2/ATGC1/GC1/PYRR/UPP/CAC3/ACS/AtHMGR1/HMG1/HMGR1/MAD3/APT1/ATAPT1/CARA/VEN6/GAPC/GAPC-1/GAPC1/ACLA-1/PUR2/AtFBA2/FBA2/CAC2/FBA6/AtPRS5/PRS5/PFK3/MK/MVK/ATCOAB/COAB/ATPD/PDE332/LKR/LKR/SDH/SDH/ATHXK2/HXK2/CIA1/DHOASE/PYR4/ATPURM/EMB2818/PUR5/ATFMN/FHY/FMN/FHY/AT-E1/E1/IAR4L/ACLA-2/ACLA2/GAPC-2/GAPC2/HINT3/AtFBA5/FBA5/APT5/PDH-E1/FKP1/HMGS/MVA1/APT3/ATNUDT15/ATNUDX15/NUDX15/MAB1/AT…	106
GO:0034754	GO:0034754	cellular hormone metabolic process	49/5711	114/20491	0.000370379	0.00428581	0.00320969	STM/CYP735A1/AtCOMT/ATOMT1/COMT1/OMT1/OMT3/ATR4/CYP83B1/RED1/RNT1/SUR2/ATCKX5/ATCKX6/CKX5/APT1/ATAPT1/ATIPT9/IPT9/CKRC1/SAV3/TAA1/TIR2/WEI8/AMI1/ATAMI1/ATTOC64-I/TOC64-I/BUM/BUM1/SHL/WAM/WAM1/ISS1/VAS1/LOG2/ATMES17/MES17/CKX7/ATIPT1/IPT1/LOG8/MOBP2/RGLG2/AtTAR2/TAR2/ASMT/ATCKX7/CKX6	49
GO:0015711	GO:0015711	organic anion transport	91/5711	239/20491	0.000373027	0.00429891	0.0032195	ACBP3/ROCK1/LAX1/ATPROT2/PROT2/AtAUX1/AUX1/MAP1/PIR1/WAV5/ATPPT2/PPT2/AtLHT1/LHT1/ATPUMP1/ATUCP1/PUMP1/UCP/UCP1/CLT2/AAP3/ATAAP3/GGT2/APC2/ABCG11/AtABCG11/ATWBC11/COF1/DSO/WBC11/AtPNC1/PNC1/ATPUMP5/DIC1/UCP5/DCT/DIT2.1/ANTR2/AtPHT4;4/PHT4;4/AAP6/ABCG40/ATABCG40/ATPDR12/PDR12/PLA2-GAMMA/AtCAT2/CAT2/ALA2/XPT/AAP2/AtNPF2.11/GTR2/NPF2.11/ALIS1/ADNT1/ALMT4/ATGPT2/GPT2/APE2/TPT/DIC2/UCP4/BASS1/PPT/AAT1…	91
GO:0048438	GO:0048438	floral whorl development	140/5711	392/20491	0.000382233	0.00438717	0.00328559	BAM1/SPL8/STM/AP2/AtAP2/FL1/FLO2/AtOPR3/DDE1/OPR3/BZR1/AP3/ATAP3/DAF/CBB3/CPD/CYP90/CYP90A/CYP90A1/DWF3/GRP2/AGL4/SEP2/COI1/BLH9/BLR/HB-6/LSN/PNY/RPL/VAN/BOB1/SRS2/APY7/AtAPY7/ARPN/ROT3/GAMMA/AGL9/SEP3/CKRC1/SAV3/TAA1/TIR2/WEI8/AGL22/FAQ1/SVP/CCR1/AtNIK3/CIK1/NIK3/ABCB1/ATPGP1/PGP1/bHLH091/AtTIR1/TIR1/BUM/BUM1/SHL/WAM/WAM1/CIK2/CLERK/PEP/SEU/ATHB-15/ATHB15/CNA/ICU4/CEP1/AFB2/CYP94B3/ARF1-BP/ARF2/…	140
GO:0034248	GO:0034248	regulation of cellular amide metabolic process	53/5711	126/20491	0.000415627	0.00475122	0.00355824	ATPK19/ATPK2/ATS6K2/S6K2/ATB2/EIF2/ATPAB2/PAB2/PABP2/AtCAF1b/CAF1b/ATELF5A-1/EIF-5A/EIF5A/ELF5A-1/ECT11/ATFBP7/FBP7/DRT112/PETE2/AtbZIP11/BZIP11/GBF6/ATTIF3K1/EIF3K/TIF3K1/NRPB7/AtORM2/FHY2/FRE1/HY8/PHYA/DG238/emb1473/CRB/CSP41B/HIP1.3/ECT6/DCP5/AT3G01472.1/ATHB-1/ATHB1/CPuORF33/HAT5/HB-1/HD-ZIP-1/AtCAF1a/CAF1a/VIP2/CSP41A/ATHSP101/HOT1/HSP101	53
GO:0010150	GO:0010150	leaf senescence	113/5711	308/20491	0.000432053	0.00490508	0.00367346	MED28/UGT76B1/SR1/ATWRKY70/WRKY70/RCA/AtOM47/OM47/AT-TCP20/ATTCP20/PCF1/TCP20/ATWI-12/SAG20/WI12/BB/BB2/EOD1/ATATE1/ATE1/DLS1/CHI/ANAC083/NAC083/VNI2/PSAT1/CLF/ICU1/SDG1/SET1/ATNHL10/NHL10/YLS9/ATG2/AtACER/ATCES1/ATMSL10/MSL10/AtIAA17/AXR3/IAA17/AEP3/AtLEG/GAMMA-VPE/GAMMAVPE/LEG/MAPKKK18/ATGLK1/GLK1/GPRI1/AtDMR6/DMR6/ARF1-BP/ARF2/AtARF2/HSS/ORE14/AtLEA5/LEA38/SAG21/AtORM2/KUA1/MYBH/ATSRG1/SRG1/AT…	113
GO:0006144	GO:0006144	purine nucleobase metabolic process	20/5711	36/20491	0.000432547	0.00490508	0.00367346	APT1/ATAPT1/PUR2/CIA1/ATPURM/EMB2818/PUR5/APT5/APT3/ALNS/TTL/HGPT/THFS/ATAAH-2/UAH/ATXDH1/XDH1/ASE1/ATASE/ATASE1	20
GO:0042761	GO:0042761	very long-chain fatty acid biosynthetic process	22/5711	41/20491	0.000436114	0.00492583	0.003689	B5/DEI1/PAS1/CER26/ELO1/ELO2/ATKCR1/KCR1/YBR159/PAS2/PEP/ADS1/ATBI-1/ATBI1/BI-1/BI1/LOH1/ATCB5-B/CB5-B/CYTB5-D/LAG13/LOH3	22
GO:0006873	GO:0006873	cellular ion homeostasis	119/5711	327/20491	0.000445914	0.00501653	0.00375693	AHA8/HA8/CCH/AHA1/HA1/OST2/PMA/ATGLR3.6/GLR3.6/ATFER1/FER1/AP-3/PAT2/WAT1/ATFER4/FER4/ATMTP11/MTP11/VQ9/ATECA4/ECA4/AtGDPD1/GDPD1/SRG3/ATCDF1/ATMTP1/MTP1/OZS1/ZAT/ZAT1/ATECA2/ECA2/ATTIL/TIL/AtTic21/CIA5/PIC1/TIC21/AHA10/TT13/ATGLR2.8/GLR2.8/ATGLR3.4/GLR3.4/GLUR3/MTP8/COPT6/ATCCS/CCS/MAR1/ATFRD3/FRD3/MAN1/ABC1/ATNHX2/NHX2/ATCNGC18/CNGC18/MICU/ATMT3/MT3/ATKCO1/ATTPK1/KCO1/TPK1/ABCI8/ATABC1/ATNAP1/L…	119
GO:0009853	GO:0009853	photorespiration	27/5711	54/20491	0.000460443	0.00509905	0.00381872	SHM1/SHMT1/STM/CI76/EMB1467/ATPUMP1/ATUCP1/PUMP1/UCP/UCP1/GAMMA/AOAT2/GGT2/ATHPR1/HPR/PMDH1/AtCAL2/FD-GOGAT/GLS1/GLU1/GLUS/AGT/AGT1/SGAT/ATDFC/DFC/FPGS2	27
GO:0033866	GO:0033866	nucleoside bisphosphate biosynthetic process	27/5711	54/20491	0.000460443	0.00509905	0.00381872	CAC3/ACS/ACLA-1/CAC2/ATCOAB/COAB/AT-E1/E1/IAR4L/ACLA-2/ACLA2/PDH-E1/ATNUDT15/ATNUDX15/NUDX15/MAB1/AT-RSH3/ATRSH3/RSH3/LPD1/ptlpd1/LTA2/PLE2/ATPANK2/PANK2/ACLB-2/ACLA-3	27
GO:0034030	GO:0034030	ribonucleoside bisphosphate biosynthetic process	27/5711	54/20491	0.000460443	0.00509905	0.00381872	CAC3/ACS/ACLA-1/CAC2/ATCOAB/COAB/AT-E1/E1/IAR4L/ACLA-2/ACLA2/PDH-E1/ATNUDT15/ATNUDX15/NUDX15/MAB1/AT-RSH3/ATRSH3/RSH3/LPD1/ptlpd1/LTA2/PLE2/ATPANK2/PANK2/ACLB-2/ACLA-3	27
GO:0034033	GO:0034033	purine nucleoside bisphosphate biosynthetic process	27/5711	54/20491	0.000460443	0.00509905	0.00381872	CAC3/ACS/ACLA-1/CAC2/ATCOAB/COAB/AT-E1/E1/IAR4L/ACLA-2/ACLA2/PDH-E1/ATNUDT15/ATNUDX15/NUDX15/MAB1/AT-RSH3/ATRSH3/RSH3/LPD1/ptlpd1/LTA2/PLE2/ATPANK2/PANK2/ACLB-2/ACLA-3	27
GO:0009311	GO:0009311	oligosaccharide metabolic process	65/5711	162/20491	0.000488635	0.0053902	0.00403677	SPP1/LST8-1/SIP1/SBPASE/ATTPPA/TPPA/A/N-InvB/A/N-InvA/AtSIP2/RS2/SIP2/AtcFBP/cyfbp/FBP/FINS1/ATSUC2/SUC2/SUT1/DPE2/ATSPS1F/SPS1F/SPSA1/ATSUS3/SUS3/AtPPa1/PPa1/AtBAM3/BAM3/BMY8/CT-BMY/ATTPS1/TPS1/ATTPPB/TPPB/TPPG/ATBETAFRUCT4/AtFRUCT4/AtVI2/FRUCT4/VAC-INV/VI2/AtTPPD/TPPD/GABA-T/HER1/POP2/AtAVP1/ATAVP3/AtVHP1;1/AVP-3/AVP1/FUGU5/VHP1/A/N-InvC/ATSUS4/SUS4/ATSUC4/ATSUT4/SUC4/SUT4/WAK2/ATTPS6/TPS6/A/N-…	65
GO:0044270	GO:0044270	cellular nitrogen compound catabolic process	121/5711	334/20491	0.000491231	0.00539783	0.00404249	SRP1/SGR1/ACD1/CAD1/ATHSPRO2/HSPRO2/BETA-UP/PYD3/PEN2/ATPAB2/PAB2/PABP2/ALDH6B2/ERI-1/AtCAF1b/CAF1b/EMB2816/LSM7/ACD2/ATRCCR/Y14/CER7/G3/ECT11/AtXRN3/XRN3/AtRRP44B/RRP44B/SOV/ABCG36/ATABCG36/ATPDR8/PDR8/PEN3/NYC1/VEN4/ATHO1/GUN2/HO1/HY1/HY6/TED4/RNS2/NRPB7/NYE2/SGR2/ATNYE1/NYE1/SGR/ATUPF1/LBA1/UPF1/ALNS/TTL/ABC1/ATNUDT15/ATNUDX15/NUDX15/AtTudor1/TSN1/Tudor1/ATBCA1/ATSABP3/CA1/SABP3/PYD1/PAT1/VCS/…	121
GO:0019740	GO:0019740	nitrogen utilization	14/5711	22/20491	0.000494713	0.0054151	0.00405542	AMT2/AMT2;1/ATAMT2/TAP46/DCT/DIT2.1/GAI/RGA2/ATGSL1/FD-GOGAT/GLS1/GLU1/GLUS/DiT1	14
GO:0006743	GO:0006743	ubiquinone metabolic process	17/5711	29/20491	0.000500458	0.00543601	0.00407108	GPPS/GPS1/ABC1/ATABC1/AtLCY/LYC/SZL1/ABCD1/ACN2/AtABCD1/CTS/PED3/PXA1/ATC4H/C4H/CYP73A5/REF3	17
GO:0006744	GO:0006744	ubiquinone biosynthetic process	17/5711	29/20491	0.000500458	0.00543601	0.00407108	GPPS/GPS1/ABC1/ATABC1/AtLCY/LYC/SZL1/ABCD1/ACN2/AtABCD1/CTS/PED3/PXA1/ATC4H/C4H/CYP73A5/REF3	17
GO:0006417	GO:0006417	regulation of translation	52/5711	124/20491	0.00051106	0.00552998	0.00414145	ATPK19/ATPK2/ATS6K2/S6K2/ATB2/EIF2/ATPAB2/PAB2/PABP2/AtCAF1b/CAF1b/ATELF5A-1/EIF-5A/EIF5A/ELF5A-1/ECT11/ATFBP7/FBP7/DRT112/PETE2/AtbZIP11/BZIP11/GBF6/ATTIF3K1/EIF3K/TIF3K1/NRPB7/FHY2/FRE1/HY8/PHYA/DG238/emb1473/CRB/CSP41B/HIP1.3/ECT6/DCP5/AT3G01472.1/ATHB-1/ATHB1/CPuORF33/HAT5/HB-1/HD-ZIP-1/AtCAF1a/CAF1a/VIP2/CSP41A/ATHSP101/HOT1/HSP101	52
GO:1901699	GO:1901699	cellular response to nitrogen compound	45/5711	104/20491	0.000528844	0.00570065	0.00426927	NRG2/SHM1/SHMT1/STM/AtLYK5/LYK5/AtLYK4/LYK4/ATNRT2.5/NRT2.5/SHM4/CIK2/CLERK/SHM2/ABCG36/ATABCG36/ATPDR8/PDR8/PEN3/ATGLR3.4/GLR3.4/GLUR3/CEP1/AtMYB3R4/MYB3R-4/ABCG37/ATPDR9/PDR9/PIS1/ATMYB3R-1/ATMYB3R1/MYB3R-1/MYB3R1/PC-MYB1/HRS1/AFB3/ATGLR3.3/GLR3.3/AtCERK1/AtLYK1/CERK1/LYK1/LYSM/MSA1/SHM7	45
GO:0072521	GO:0072521	purine-containing compound metabolic process	106/5711	288/20491	0.000559618	0.00600953	0.00450059	FAR2/MS2/ADK/ATPADK1/ENO2/LOS2/CYP735A1/ATGC1/GC1/CAC3/ACS/AtHMGR1/HMG1/HMGR1/MAD3/APT1/ATAPT1/GAPC/GAPC-1/GAPC1/SAMDC3/ACLA-1/PUR2/AtFBA2/FBA2/CAC2/FBA6/AtPRS5/PRS5/PFK3/MK/MVK/ATCOAB/COAB/ATPD/PDE332/LKR/LKR/SDH/SDH/ATHXK2/HXK2/CIA1/ATPURM/EMB2818/PUR5/AT-E1/E1/IAR4L/VEN4/ACLA-2/ACLA2/GAPC-2/GAPC2/HINT3/AtFBA5/FBA5/APT5/PDH-E1/FKP1/HMGS/MVA1/APT3/ALNS/TTL/ATNUDT15/ATNUDX15/NUDX15/MAB1/AT-RSH3/A…	106
GO:0000910	GO:0000910	cytokinesis	95/5711	254/20491	0.000570698	0.00610539	0.00457238	KINESIN-12B/PAKRP1L/ATMAP65-3/MAP65-3/PLE/EMB30/GN/MIZ2/VAN7/EMB40/FASS/FS1/GDO/TON2/SH3P2/CESA09/CESA9/TRM8/ADL1/ADL1A/AG68/DL1/DRP1A/RSW9/CHO/EMB133/TFC/TTN1/GAI/RGA2/ATCSLD4/CSLD4/CESA6/E112/IXR2/PRC1/ATCSLB03/ATCSLB3/CSLB03/ARC12/ATMINE1/MINE1/ANY1/AtCESA1/CESA1/RSW1/ATCSLG3/CSLG3/CPI1/AtTRS130/CLUB/AtMYB3R4/MYB3R-4/ATMYB3R-1/ATMYB3R1/MYB3R-1/MYB3R1/PC-MYB1/ATRAB-A2A/ATRAB11C/ATRABA2A/RAB-A2A…	95
GO:0009260	GO:0009260	ribonucleotide biosynthetic process	61/5711	151/20491	0.000581616	0.00617063	0.00462124	ATGC1/GC1/PYRR/UPP/CAC3/ACS/APT1/ATAPT1/CARA/VEN6/ACLA-1/PUR2/CAC2/ATCOAB/COAB/ATPD/PDE332/CIA1/DHOASE/PYR4/ATPURM/EMB2818/PUR5/ATFMN/FHY/FMN/FHY/AT-E1/E1/IAR4L/ACLA-2/ACLA2/APT5/PDH-E1/APT3/ATNUDT15/ATNUDX15/NUDX15/MAB1/AT-RSH3/ATRSH3/RSH3/LPD1/ptlpd1/HGPT/ADK1/ADK2/LTA2/PLE2/ATP8/ATPANK2/PANK2/ACLB-2/ASE1/ATASE/ATASE1/ATUK/UPRT1/UK/UPRT1/UKL1/ATPURC/PUR7/PURC/ACLA-3	61
GO:0006787	GO:0006787	porphyrin-containing compound catabolic process	26/5711	52/20491	0.000583326	0.00617063	0.00462124	SGR1/ACD1/ACD2/ATRCCR/NYC1/ATHO1/GUN2/HO1/HY1/HY6/TED4/NYE2/SGR2/ATNYE1/NYE1/SGR/ABC1/ATABC1/ATCLH2/CLH2/ABC1K1/ACDO1/AtACDO1/PGR6/LLS1/PAO	26
GO:0033015	GO:0033015	tetrapyrrole catabolic process	26/5711	52/20491	0.000583326	0.00617063	0.00462124	SGR1/ACD1/ACD2/ATRCCR/NYC1/ATHO1/GUN2/HO1/HY1/HY6/TED4/NYE2/SGR2/ATNYE1/NYE1/SGR/ABC1/ATABC1/ATCLH2/CLH2/ABC1K1/ACDO1/AtACDO1/PGR6/LLS1/PAO	26
GO:0006878	GO:0006878	cellular copper ion homeostasis	13/5711	20/20491	0.000587863	0.00618623	0.00463292	CCH/COPT6/ATCCS/CCS/ATMT3/MT3/AtCOPT5/COPT5/ATHMA1/HMA1/ATMT-1/ATMT-K/MT2A	13
GO:0046390	GO:0046390	ribose phosphate biosynthetic process	63/5711	157/20491	0.000589165	0.00618623	0.00463292	ATGC1/GC1/PYRR/UPP/CAC3/ACS/APT1/ATAPT1/CARA/VEN6/ACLA-1/PUR2/CAC2/AtPRS5/PRS5/ATCOAB/COAB/ATPD/PDE332/CIA1/DHOASE/PYR4/ATPURM/EMB2818/PUR5/ATFMN/FHY/FMN/FHY/AT-E1/E1/IAR4L/ACLA-2/ACLA2/APT5/PDH-E1/APT3/ATNUDT15/ATNUDX15/NUDX15/MAB1/AT-RSH3/ATRSH3/RSH3/LPD1/ptlpd1/HGPT/ADK1/ADK2/LTA2/PLE2/ATP8/ATPANK2/PANK2/ACLB-2/ASE1/ATASE/ATASE1/ATUK/UPRT1/UK/UPRT1/UKL1/ATPURC/PUR7/PURC/ACLA-3	63
GO:0031667	GO:0031667	response to nutrient levels	148/5711	422/20491	0.000656786	0.00687081	0.00514561	APS2/ATG8F/ATIPS2/ATMIPS2/MIPS2/SQD2/ATEOL1/ETO1/MEE31/PMI1/ATSPX4/SPX4/ATPS3/PYRR/UPP/PYD4/ASA1/ATPS2/APT1/PCK1/PEPCK/CEPR2/CARA/VEN6/CGLD27/ATCIPK23/CIPK23/LKS1/PKS17/SnRK3.23/BETA-UP/PYD3/CCR1/ATPAP10/PAP10/CIPK9/PKS6/SnRK3.12/ATWRKY75/WRKY75/ATG6/ATSNF4/KIN&#946;&#947;/SNF4/ATUBC24/PHO2/UBC24/AtTIR1/TIR1/AtSAT1/ATSERAT2;1/SAT1/SAT5/SERAT2;1/AtACER/ATCES1/ATG8C/AtbZIP63/BZO2H3/FLZ6/ATBOR4/BOR4…	148
GO:0052542	GO:0052542	defense response by callose deposition	34/5711	74/20491	0.00067438	0.00702313	0.00525969	PAD2/CAD1/ATR4/CYP83B1/RED1/RNT1/SUR2/PEN2/ABCG36/ATABCG36/ATPDR8/PDR8/PEN3/ATRBOH/ATRBOHF/RBOH/RBOHAP108/RBOHF/ATEXO70B1/EXO70B1/ATGSL05/ATGSL5/EED3/GSL05/GSL5/PMR4/GGP/VTC2/ATEXO70E2/EXO70E2/ARA8/ATPCS1/PCS1/OCP3	34
GO:0072348	GO:0072348	sulfur compound transport	22/5711	42/20491	0.000676302	0.00702313	0.00525969	CLT2/GGT2/ATPUMP5/DIC1/UCP5/SULTR3;5/AtNPF2.11/GTR2/NPF2.11/DIC2/UCP4/AHK4/ATCRE1/CRE1/WOL/WOL1/ABCD1/ACN2/AtABCD1/CTS/PED3/PXA1	22
GO:0006862	GO:0006862	nucleotide transport	18/5711	32/20491	0.000682351	0.00706009	0.00528736	APC2/AtPNC1/PNC1/AAC3/ATAAC3/ATBT1/EMB104/EMB42/SHS1/AAC2/ER-ANT1/ADNT1/ABCD1/ACN2/AtABCD1/CTS/PED3/PXA1	18
GO:0009683	GO:0009683	indoleacetic acid metabolic process	20/5711	37/20491	0.000696122	0.00717639	0.00537446	ATR4/CYP83B1/RED1/RNT1/SUR2/CKRC1/SAV3/TAA1/TIR2/WEI8/AMI1/ATAMI1/ATTOC64-I/TOC64-I/ISS1/VAS1/ATMES17/MES17/AtTAR2/TAR2	20
GO:0006081	GO:0006081	cellular aldehyde metabolic process	48/5711	114/20491	0.000738323	0.00758386	0.00567963	CLB6/HDR/ISPH/AtCLA1/CLA/CLA1/DEF/DXPS2/DXS/DXS1/ALDH3/ALDH3I1/AtGLYI6/ATSCP2/SCP2/ADH/ADH1/ATADH/ATADH1/DJC26/J20/AtDJ1B/DJ-1b/DJ1B/PPOX/LOI1/MEF11/AAE7/ACN1/BZU1/ADH2/ATGSNOR1/GSNOR/HOT5/PAR2/ATPDX2/EMB2407/PDX2/CLB4/CSB3/GCPE/HDS/ISPG/ATGLX1/AtGLYI3/GLX1/ATSFGH/SFGH	48
GO:1901661	GO:1901661	quinone metabolic process	28/5711	58/20491	0.000749044	0.00763863	0.00572064	GPPS/GPS1/AtSPS2/SPS2/ABC1/HPD/HPPD/PDS1/APG1/E37/IEP37/VTE3/ATABC1/AAE14/DHNAT1/AtLCY/LYC/SZL1/ABCD1/ACN2/AtABCD1/CTS/PED3/PXA1/ATC4H/C4H/CYP73A5/REF3	28
GO:1901663	GO:1901663	quinone biosynthetic process	28/5711	58/20491	0.000749044	0.00763863	0.00572064	GPPS/GPS1/AtSPS2/SPS2/ABC1/HPD/HPPD/PDS1/APG1/E37/IEP37/VTE3/ATABC1/AAE14/DHNAT1/AtLCY/LYC/SZL1/ABCD1/ACN2/AtABCD1/CTS/PED3/PXA1/ATC4H/C4H/CYP73A5/REF3	28
GO:0010206	GO:0010206	photosystem II repair	15/5711	25/20491	0.000765093	0.00775568	0.0058083	DEG8/DEGP8/PSB27/FTSH2/VAR2/DEG5/DEGP5/HHOA/FTSH5/VAR1/DEG2/DEGP2/EMB3117/ZKT/MPH2	15
GO:0008219	GO:0008219	cell death	141/5711	401/20491	0.0007692	0.00775568	0.0058083	ATCHITIV/ATEP3/CHIV/EP3/SHM1/SHMT1/STM/PBA1/AtBCS1/AtOM66/BCS1/OM66/ATPLDDELTA/PLDDELTA/AtUGP2/UGP2/LecRK-IX.1/ACD1/CAD1/NSL2/RPS2/ACA4/ATE2F2/ATE2FC/E2FC/PLA/PLA2A/PLAII/PLP2/FAH1/ATCNGC2/CNGC2/DND1/ATBAK1/ATSERK3/BAK1/ELG/RKS10/SERK3/CCR1/ATMC1/AtMCP1b/ATMCPB1/LOL3/MC1/MCP1b/VAD1/ATBAG6/BAG6/ACA11/ATNPR1/NIM1/NPR1/SAI1/ACD2/ATRCCR/ATCAD8/CAD-B2/ELI3/ELI3-2/RPP13/ATMSL10/MSL10/ATHXK2/HXK2/CAT2/C…	141
GO:0016226	GO:0016226	iron-sulfur cluster assembly	32/5711	69/20491	0.000785922	0.00775568	0.0058083	ABCI6/ATNAP7/NAP7/ATCNFU2/NFU2/ATCPNIFS/ATNFS2/ATSUFS/CPNIFS/SUFS/CIA1/emb1345/INDH/INDL/ABC1/ABCI8/ATABC1/ATNAP1/LAF6/ATISU1/ISU1/OLD5/QS/SUFE3/ATNFU2/NFU4/ATFH/FH/BolA1/BolA2/GrxC5/HscB	32
GO:0031163	GO:0031163	metallo-sulfur cluster assembly	32/5711	69/20491	0.000785922	0.00775568	0.0058083	ABCI6/ATNAP7/NAP7/ATCNFU2/NFU2/ATCPNIFS/ATNFS2/ATSUFS/CPNIFS/SUFS/CIA1/emb1345/INDH/INDL/ABC1/ABCI8/ATABC1/ATNAP1/LAF6/ATISU1/ISU1/OLD5/QS/SUFE3/ATNFU2/NFU4/ATFH/FH/BolA1/BolA2/GrxC5/HscB	32
GO:0043620	GO:0043620	regulation of DNA-templated transcription in response to stress	32/5711	69/20491	0.000785922	0.00775568	0.0058083	AT-HSFA3/HSFA3/ATE2F2/ATE2FC/E2FC/RHA1/ATWRKY75/WRKY75/AT-HSFC1/HSFC1/ATHSF3/ATHSFA1B/HSF3/HSFA1B/ATHSFA2/HSFA2/AT-HSFB3/HSFB3/ATMYC2/JAI1/JIN1/MYC2/RD22BP1/ZBF1/AT-HSFB1/ATHSF4/HSF4/HSFB1/TBF1/PP2CG1/AT-HSFA6B/HSFA6B	32
GO:0009812	GO:0009812	flavonoid metabolic process	81/5711	213/20491	0.000789424	0.00775568	0.0058083	ATCHS/CHS/TT4/AtMYB113/MYB113/DFR/M318/TT3/AtELP4/ELO1/AtCOMT/ATOMT1/COMT1/OMT1/OMT3/AtCHIL/CHIL/ABO1/AtELP1/ELO2/A11/AtCHI/CFI/CHI/TT5/ATFLS1/FLS/FLS1/MYBD/BEN1/CIP7/PAP3/ATHO1/GUN2/HO1/HY1/HY6/TED4/AtDMR6/DMR6/RPN12a/GFS9/TT9/ATTT12/TT12/ATRHM1/RHM1/ROL1/AtTT8/BHLH42/TT8/ATMYB7/ATY49/MYB7/GL3/MYC6.2/NAC2/PIF3/POC1/AtCRT3/CRT3/EBS2/PSL1/anac078/NAC78/NTL11/ANS/LDOX/TDS4/TT18/ATMYC2/JAI1/JIN1/MYC…	81
GO:0006771	GO:0006771	riboflavin metabolic process	5711-11-01	16/20491	0.000790614	0.00775568	0.0058083	COS1/PHS1/ATGCH/ATRIBA1/GCH/RFD1/RIBA1/PyrD/ATFMN/FHY/FMN/FHY/AtPyrP2	11
GO:0007231	GO:0007231	osmosensory signaling pathway	5711-11-01	16/20491	0.000790614	0.00775568	0.0058083	MCA1/ATRBOH/ATRBOHF/RBOH/RBOHAP108/RBOHF/AHK4/ATCRE1/CRE1/WOL/WOL1	11
GO:0009231	GO:0009231	riboflavin biosynthetic process	5711-11-01	16/20491	0.000790614	0.00775568	0.0058083	COS1/PHS1/ATGCH/ATRIBA1/GCH/RFD1/RIBA1/PyrD/ATFMN/FHY/FMN/FHY/AtPyrP2	11
GO:0009268	GO:0009268	response to pH	5711-11-01	16/20491	0.000790614	0.00775568	0.0058083	CIF1/AtSTOP1/STOP1/AtJAZ1/JAZ1/TIFY10A/STOP2/CIPK11/PKS5/SIP4/SNRK3.22	11
GO:0042727	GO:0042727	flavin-containing compound biosynthetic process	5711-11-01	16/20491	0.000790614	0.00775568	0.0058083	COS1/PHS1/ATGCH/ATRIBA1/GCH/RFD1/RIBA1/PyrD/ATFMN/FHY/FMN/FHY/AtPyrP2	11
GO:0000413	GO:0000413	protein peptidyl-prolyl isomerization	21/5711	40/20491	0.000857207	0.00837994	0.00627581	ROC1/DEI1/PAS1/ATPUB49/PUB49/CYP40/SQN/AtCYP19-1/CYP19/ROC3/CYP20-3/ROC4/AtCYP71/CYP71/ATCYP20-2/CYP20-2/Pnsl5/ROC2/ATFKBP62/FKBP62/ROF1	21
GO:0010021	GO:0010021	amylopectin biosynthetic process	5711-10-01	14/20491	0.000881346	0.0085277	0.00638647	ATISA1/ISA1/BE3/SBE2.1/AtBE2/ATISA2/BE2/DBE1/ISA2/SBE2.2	10
GO:0015868	GO:0015868	purine ribonucleotide transport	5711-10-01	14/20491	0.000881346	0.0085277	0.00638647	APC2/AtPNC1/PNC1/ADNT1/ABCD1/ACN2/AtABCD1/CTS/PED3/PXA1	10
GO:2000896	GO:2000896	amylopectin metabolic process	5711-10-01	14/20491	0.000881346	0.0085277	0.00638647	ATISA1/ISA1/BE3/SBE2.1/AtBE2/ATISA2/BE2/DBE1/ISA2/SBE2.2	10
GO:0009991	GO:0009991	response to extracellular stimulus	171/5711	499/20491	0.000905134	0.00872808	0.00653654	APS2/ATG8F/UGT74E2/ATIPS2/ATMIPS2/MIPS2/SQD2/ATEOL1/ETO1/MEE31/PMI1/ATSPX4/SPX4/ATPS3/PYRR/UPP/PYD4/ASA1/ATPS2/APT1/PCK1/PEPCK/CEPR2/CARA/VEN6/CGLD27/ATCIPK23/CIPK23/LKS1/PKS17/SnRK3.23/BETA-UP/PYD3/CCR1/ATPAP10/PAP10/CIPK9/PKS6/SnRK3.12/ATWRKY75/WRKY75/ATG6/ATSNF4/KIN&#946;&#947;/SNF4/ATUBC24/PHO2/UBC24/AtTIR1/TIR1/AtSAT1/ATSERAT2;1/SAT1/SAT5/SERAT2;1/AtACER/ATCES1/ATG8C/ATBPM4/BPM4/AtbZIP63/BZO…	171
GO:0035066	GO:0035066	positive regulation of histone acetylation	5711-08-01	10/20491	0.000925707	0.00883629	0.00661758	ATBRCA1/BRCA1/ADA2A/ATADA2A/HAC10/HXA02/HXA2/PWR	8
GO:1901985	GO:1901985	positive regulation of protein acetylation	5711-08-01	10/20491	0.000925707	0.00883629	0.00661758	ATBRCA1/BRCA1/ADA2A/ATADA2A/HAC10/HXA02/HXA2/PWR	8
GO:2000758	GO:2000758	positive regulation of peptidyl-lysine acetylation	5711-08-01	10/20491	0.000925707	0.00883629	0.00661758	ATBRCA1/BRCA1/ADA2A/ATADA2A/HAC10/HXA02/HXA2/PWR	8
GO:0090693	GO:0090693	plant organ senescence	115/5711	320/20491	0.000931912	0.00886567	0.00663959	MED28/UGT76B1/SR1/ATWRKY70/WRKY70/RCA/AtOM47/OM47/AT-TCP20/ATTCP20/PCF1/TCP20/ATWI-12/SAG20/WI12/BB/BB2/EOD1/ATATE1/ATE1/DLS1/CHI/ANAC083/NAC083/VNI2/PSAT1/CLF/ICU1/SDG1/SET1/ATNHL10/NHL10/YLS9/ATG2/AtACER/ATCES1/ATMSL10/MSL10/AtIAA17/AXR3/IAA17/AEP3/AtLEG/GAMMA-VPE/GAMMAVPE/LEG/MAPKKK18/ATGLK1/GLK1/GPRI1/AtDMR6/DMR6/ARF1-BP/ARF2/AtARF2/HSS/ORE14/AtLEA5/LEA38/SAG21/AtORM2/KUA1/MYBH/ATSRG1/SRG1/AT…	115
GO:0010541	GO:0010541	acropetal auxin transport	5711-09-01	12/20491	0.000938614	0.00888834	0.00665656	AUF1/ABCB19/ATABCB19/ATMDR1/ATMDR11/ATPGP19/MDR1/MDR11/PGP19	9
GO:0016123	GO:0016123	xanthophyll biosynthetic process	14/5711	23/20491	0.000940565	0.00888834	0.00665656	B1/BCH1/BETA-OHASE/chy1/ABA1/ATABA1/ATZEP/IBS3/LOS6/NPQ2/ZEP/AtLCY/LYC/SZL1	14
GO:0098660	GO:0098660	inorganic ion transmembrane transport	154/5711	445/20491	0.000994628	0.00936801	0.00701579	AMT2/AMT2;1/ATAMT2/AHA8/HA8/ACA10/ATACA10/CIF1/AHA1/HA1/OST2/PMA/emb2448/TUF/TUFF/VHA-E1/ATKT2/ATKUP2/KT2/KUP2/SHY3/TRK2/MCA1/ATMTP11/MTP11/AVMA10/VMA10/ACA4/MPT3/PHT3;1/ATVHA-C2/AVA-2PE/AVA-P2/ATECA4/ECA4/KUP6/APC2/MGT6/MRS2-4/PCH1/ATCDF1/ATMTP1/MTP1/OZS1/ZAT/ZAT1/ATECA2/ECA2/SKOR/ATPUMP5/DIC1/UCP5/ACA7/VAG2/VATG2/VHA-G2/AMT1;1/ATAMT1/ATAMT1;1/ACA11/ATUBC24/PHO2/UBC24/AtVAB2/VAB2/ATPD/PDE332/KT1…	154
GO:0046685	GO:0046685	response to arsenic-containing substance	22/5711	43/20491	0.00102303	0.00960365	0.00719227	CAD1/ACR2/ARATH;CDC25/AtACR2/CDC25/HAC1/ATHS83/AtHsp90-1/ATHSP90.1/HSP81-1/HSP81.1/HSP83/HSP90.1/FHY2/FRE1/HY8/PHYA/LPD1/ptlpd1/ARA8/ATPCS1/PCS1	22
GO:0009626	GO:0009626	plant-type hypersensitive response	56/5711	139/20491	0.0010287	0.00962501	0.00720826	ATCHITIV/ATEP3/CHIV/EP3/SHM1/SHMT1/STM/PBA1/AtBCS1/AtOM66/BCS1/OM66/CAD1/NSL2/RPS2/PLA/PLA2A/PLAII/PLP2/ATCNGC2/CNGC2/DND1/CCR1/ACD2/ATRCCR/ATCAD8/CAD-B2/ELI3/ELI3-2/RPP13/CEP1/AtRIN4/RIN4/LOL1/FMO1/LSD1/ATPUB17/PUB17/RPM1/RPS3/HRT/RCY1/RPP8/AtCRT3/CRT3/EBS2/PSL1/DELTA-OAT/ATCAD7/CAD7/CHR/ELI3-1/ATCNGC4/CNGC4/DND2/HLM1	56
GO:0072527	GO:0072527	pyrimidine-containing compound metabolic process	43/5711	101/20491	0.00103767	0.00967691	0.00724713	ATS1/PYRR/UPP/CARA/VEN6/BETA-UP/PYD3/ALDH6B2/PUMPKIN/ATCDS1/CDS1/LPAT5/LPAT2/AtTK1a/TK1/TK1a/DHOASE/PYR4/ATS2/EMB1995/LPAT1/PY/THIC/PYD1/TPK1/THI1/THI4/TZ/AT-CDA1/CDA1/DESZ/PALE1/TH-2/TH2/PYD2/ATTMPK.1/ATTMPK.2/ZEU1/ATGPAT3/GPAT3/ATUK/UPRT1/UK/UPRT1/UKL1	43
GO:0000911	GO:0000911	cytokinesis by cell plate formation	59/5711	148/20491	0.00104332	0.00969774	0.00726273	KINESIN-12B/PAKRP1L/ATMAP65-3/MAP65-3/PLE/EMB30/GN/MIZ2/VAN7/EMB40/FASS/FS1/GDO/TON2/SH3P2/TRM8/ADL1/ADL1A/AG68/DL1/DRP1A/RSW9/CHO/EMB133/TFC/TTN1/CPI1/AtTRS130/CLUB/ATRAB-A2A/ATRAB11C/ATRABA2A/RAB-A2A/RAB11c/ATEXO70A1/EXO70A1/ATNACK1/HIK/NACK1/EMB3013/RUK/CDC2/CDC2A/CDC2AAT/CDK2/CDKA1/CDKA;1/ATMPK4/MAPK4/MPK4/SCD1/ATCSLD5/CSLD5/SOS6/PHGAP2/ATRPS13A/PFL2/RPS13/RPS13A	59
GO:0006163	GO:0006163	purine nucleotide metabolic process	94/5711	255/20491	0.00104704	0.00970049	0.00726479	FAR2/MS2/ADK/ATPADK1/ENO2/LOS2/ATGC1/GC1/CAC3/ACS/AtHMGR1/HMG1/HMGR1/MAD3/APT1/ATAPT1/GAPC/GAPC-1/GAPC1/ACLA-1/PUR2/AtFBA2/FBA2/CAC2/FBA6/AtPRS5/PRS5/PFK3/MK/MVK/ATCOAB/COAB/ATPD/PDE332/LKR/LKR/SDH/SDH/ATHXK2/HXK2/CIA1/ATPURM/EMB2818/PUR5/AT-E1/E1/IAR4L/VEN4/ACLA-2/ACLA2/GAPC-2/GAPC2/HINT3/AtFBA5/FBA5/APT5/PDH-E1/FKP1/HMGS/MVA1/APT3/ATNUDT15/ATNUDX15/NUDX15/MAB1/AT-RSH3/ATRSH3/RSH3/LPD1/ptlpd1/PG…	94
GO:0009636	GO:0009636	response to toxic substance	151/5711	436/20491	0.00106789	0.00981527	0.00735075	ATNFXL1/NFXL1/NTRC/UGT74E2/ATFER1/FER1/ATCPN21/CHCPN10/CPN10/CPN20/CPN21/CAD1/ATMSD1/AtSOD1/MEE33/MSD1/JAO2/JOX2/CHI/ATGSTU7/GST25/GSTU7/ATNTRA/NTR2/NTRA/DHAR3/GAPC/GAPC-1/GAPC1/HAC1/ATGSTU17/ERD9/GST30/GST30B/GSTU17/APX3/A/N-InvA/ATGSTF5/ATGSTF8/GST6/GSTF8/AtSBP1/SBP1/ATGSTU23/GSTT23/GSTU23/ATGSTZ1/AtMAAI/GST18/GSTZ1/MAAI/AtGH3.11/FIN219/JAR1/GT72B1/UGT72B1/ATTIL/TIL/AtCML24/CML24/TCH2/LUG/RON2/…	151
GO:0010193	GO:0010193	response to ozone	37/5711	84/20491	0.00106926	0.00981527	0.00735075	AtOPR3/DDE1/OPR3/PAD2/ATWI-12/SAG20/WI12/CYT1/EMB101/GMP1/SOZ1/VTC1/AtSOD1/ASG6/CRK2/OZS1/AtGH3.11/FIN219/JAR1/ATRBP45B/RBP45B/ABCG40/ATABCG40/ATPDR12/PDR12/CSD1/SOD1/ATP8/AtRCD1/CEO/CEO1/RCD1/RIMB1/AtSOD2/CSD2/CZSOD2/SOD2	37
GO:0031537	GO:0031537	regulation of anthocyanin metabolic process	25/5711	51/20491	0.00106981	0.00981527	0.00735075	ATCHS/CHS/TT4/AtMYB113/MYB113/AtELP4/ELO1/ABO1/AtELP1/ELO2/MYBD/PAP3/RPN12a/AtTT8/BHLH42/TT8/GL3/MYC6.2/PIF3/POC1/ABC1K1/ACDO1/AtACDO1/PGR6/ARF10	25
GO:0007568	GO:0007568	aging	130/5711	369/20491	0.00110591	0.0100107	0.00749711	CCH/MED28/UGT76B1/SR1/ATWRKY70/WRKY70/RCA/AtOM47/OM47/AT-TCP20/ATTCP20/PCF1/TCP20/ATWI-12/SAG20/WI12/BB/BB2/EOD1/ATATE1/ATE1/DLS1/CHI/ANAC083/NAC083/VNI2/ATSEN1/DIN1/SEN1/PSAT1/HAC1/CLF/ICU1/SDG1/SET1/ACLA-1/ATNHL10/NHL10/YLS9/ATG2/AtACER/ATCES1/ATCYS-3A/CYTACS1/OASA1/OLD3/ATMSL10/MSL10/AtIAA17/AXR3/IAA17/AEP3/AtLEG/GAMMA-VPE/GAMMAVPE/LEG/MAPKKK18/ATGLK1/GLK1/GPRI1/AtDMR6/DMR6/RNS2/ARF1-BP/ARF2/A…	130
GO:0009126	GO:0009126	purine nucleoside monophosphate metabolic process	18/5711	33/20491	0.0011123	0.0100107	0.00749711	APT1/ATAPT1/PUR2/CIA1/ATPURM/EMB2818/PUR5/APT5/APT3/HGPT/ADK1/ADK2/ASE1/ATASE/ATASE1/ATPURC/PUR7/PURC	18
GO:0009127	GO:0009127	purine nucleoside monophosphate biosynthetic process	18/5711	33/20491	0.0011123	0.0100107	0.00749711	APT1/ATAPT1/PUR2/CIA1/ATPURM/EMB2818/PUR5/APT5/APT3/HGPT/ADK1/ADK2/ASE1/ATASE/ATASE1/ATPURC/PUR7/PURC	18
GO:0009167	GO:0009167	purine ribonucleoside monophosphate metabolic process	18/5711	33/20491	0.0011123	0.0100107	0.00749711	APT1/ATAPT1/PUR2/CIA1/ATPURM/EMB2818/PUR5/APT5/APT3/HGPT/ADK1/ADK2/ASE1/ATASE/ATASE1/ATPURC/PUR7/PURC	18
GO:0009168	GO:0009168	purine ribonucleoside monophosphate biosynthetic process	18/5711	33/20491	0.0011123	0.0100107	0.00749711	APT1/ATAPT1/PUR2/CIA1/ATPURM/EMB2818/PUR5/APT5/APT3/HGPT/ADK1/ADK2/ASE1/ATASE/ATASE1/ATPURC/PUR7/PURC	18
GO:0040020	GO:0040020	regulation of meiotic nuclear division	18/5711	33/20491	0.0011123	0.0100107	0.00749711	CMR1/PANS1/AML5/ML5/ANAC008/SOG1/AML1/ASY3/AtASY3/CDC2/CDC2A/CDC2AAT/CDK2/CDKA1/CDKA;1/PPK1/AML4/ML4	18
GO:1901617	GO:1901617	organic hydroxy compound biosynthetic process	144/5711	414/20491	0.00112899	0.0101288	0.00758552	ATNFXL1/NFXL1/LST8-1/ATIPS2/ATMIPS2/MIPS2/G-TMT/TMT1/VTE4/SIP1/CBB3/CPD/CYP90/CYP90A/CYP90A1/DWF3/AtNCER1/AtITPK1/ITPK1/AtCOMT/ATOMT1/COMT1/OMT1/OMT3/ATICE1/ICE1/SCRM/AtHMGR1/HMG1/HMGR1/MAD3/DRY2/SQE1/XF1/ROT3/MYBS2/ATMYB4/MYB4/ERG9/SQS1/BEN1/ATSMO1-1/SMO1-1/CPH/SMT1/ATHPT/HPT1/TPT1/VTE2/ABA1/ATABA1/ATZEP/IBS3/LOS6/NPQ2/ZEP/ABA2/ATABA2/ATSDR1/GIN1/ISI4/SDR1/SIS4/SRE1/CVP1/FRL1/SMT2/AHA10/TT13/TRA…	144
GO:0010078	GO:0010078	maintenance of root meristem identity	13/5711	21/20491	0.00114993	0.0102841	0.00770184	CKRC1/SAV3/TAA1/TIR2/WEI8/ABI8/ELD1/KOB1/OBE2/AtTAR2/TAR2/RPT2b/LHW	13
GO:0090696	GO:0090696	post-embryonic plant organ development	146/5711	421/20491	0.00120183	0.0107144	0.00802413	ARABIDILLO-1/ARABIDILLO1/AP2/AtAP2/FL1/FLO2/ARF11/ARF19/IAA22/DOT2/MDF/AP3/ATAP3/ATHEXP/CBB3/CPD/CYP90/CYP90A/CYP90A1/DWF3/DEI1/PAS1/AtAUX1/AUX1/MAP1/PIR1/WAV5/ATEOL1/ETO1/NodGS/BOB1/EMB30/GN/MIZ2/VAN7/AtCTR1/CTR1/SIS1/ASA1/PLA/GF14/SKP2A/RHA1/PILS2/AGL9/SEP3/ATGSTU17/ERD9/GST30/GST30B/GSTU17/NRP1/SNRK2-10/SNRK2.10/SRK2B/ATIDD15/IDD15/SGR5/ATWRKY75/WRKY75/ACR4/AMT1;1/ATAMT1/ATAMT1;1/ATLOX1/LOX1/A…	146
GO:0051606	GO:0051606	detection of stimulus	51/5711	125/20491	0.00120994	0.0107529	0.00805294	ROC1/RPS2/PCO2/ATIDD15/IDD15/SGR5/AtGH3.11/FIN219/JAR1/H2A.Z/ATMSL10/MSL10/ERF74/RAP2.12/ATHO1/GUN2/HO1/HY1/HY6/TED4/KNAT3/SGR2/PY/THIC/FHY2/FRE1/HY8/PHYA/PAT1/PHYE/ELF3/PYK20/ATPGMP/PGM/PGM1/STF1/AKIN10/KIN10/SNRK1.1/AtCAM7/CAM7/ZBF3/ATCBL3/CBL3/CPD45/FHY3/AtCERK1/AtLYK1/CERK1/LYK1/LYSM	51
GO:0071496	GO:0071496	cellular response to external stimulus	139/5711	399/20491	0.00126869	0.0112398	0.00841761	APS2/ATG8F/UGT74E2/ATIPS2/ATMIPS2/MIPS2/SQD2/ATEOL1/ETO1/ATSPX4/SPX4/ATPS3/PYRR/UPP/PYD4/TREPH1/MCA1/ASA1/ATPS2/APT1/PCK1/PEPCK/CARA/VEN6/BETA-UP/PYD3/ATPAP10/PAP10/CIPK9/PKS6/SnRK3.12/ATG6/ATSNF4/KIN&#946;&#947;/SNF4/ATUBC24/PHO2/UBC24/AtTIR1/TIR1/AtSAT1/ATSERAT2;1/SAT1/SAT5/SERAT2;1/ATG8C/ATBPM4/BPM4/AtbZIP63/BZO2H3/LUG/RON2/SEU/ATBOR4/BOR4/CAT2/ATGSTU19/GST8/GSTU19/ATGLR3.4/GLR3.4/GLUR3/CEP1/A…	139
GO:0009606	GO:0009606	tropism	90/5711	244/20491	0.00129103	0.0114021	0.00853915	PKS4/PKS2/AtAUX1/AUX1/MAP1/PIR1/WAV5/SCR/SGR1/D6PKL2/PK5/ARAC3/ATROP6/RAC3/RHO1PS/ROP6/RHA1/CKRC1/SAV3/TAA1/TIR2/WEI8/GPS1/JK218/NPH3/RPT3/PIF8/UNE10/ATIDD15/IDD15/SGR5/ABCB1/ATPGP1/PGP1/PIN1AT/ZIFL1/BIP/SGR2/AtCLB/NTMC2T4/NTMC2TYPE4/AGC1-3/PAX/IAA19/MSG2/CPI1/FHY2/FRE1/HY8/PHYA/AtPHOT2/NPL1/PHOT2/AMOS1/EGY1/ATPIN3/PIN3/ARG1/ZIP4/ATSYP22/ATVAM3/SGR3/SYP22/VAM3/XLG3/AtTAR2/TAR2/PIF1/PIL5/ABCB19/AT…	90
GO:0016122	GO:0016122	xanthophyll metabolic process	21/5711	41/20491	0.00129935	0.01144	0.0085675	B1/BCH1/BETA-OHASE/chy1/ANTR2/AtPHT4;4/PHT4;4/ABA1/ATABA1/ATZEP/IBS3/LOS6/NPQ2/ZEP/ATCCD1/ATNCED1/CCD1/NCED1/AtLCY/LYC/SZL1	21
GO:0009150	GO:0009150	purine ribonucleotide metabolic process	89/5711	241/20491	0.00131211	0.0115165	0.00862479	FAR2/MS2/ENO2/LOS2/ATGC1/GC1/CAC3/ACS/AtHMGR1/HMG1/HMGR1/MAD3/APT1/ATAPT1/GAPC/GAPC-1/GAPC1/ACLA-1/PUR2/AtFBA2/FBA2/CAC2/FBA6/PFK3/MK/MVK/ATCOAB/COAB/ATPD/PDE332/LKR/LKR/SDH/SDH/ATHXK2/HXK2/CIA1/ATPURM/EMB2818/PUR5/AT-E1/E1/IAR4L/ACLA-2/ACLA2/GAPC-2/GAPC2/HINT3/AtFBA5/FBA5/APT5/PDH-E1/FKP1/HMGS/MVA1/APT3/ATNUDT15/ATNUDX15/NUDX15/MAB1/AT-RSH3/ATRSH3/RSH3/LPD1/ptlpd1/PGK/PGK3/iPGAM2/LOI1/MEF11/HGPT…	89
GO:1900140	GO:1900140	regulation of seedling development	77/5711	204/20491	0.00133607	0.011674	0.00874275	HSI2-L1/HSL1/VAL2/AT-HSC70-1/AtHsp70-1/HSC70/HSC70-1/HSP70-1/PMI1/TAP46/ATSGT1B/EDM1/ETA3/RPR1/SGT1B/ATSAGT1/GT/SAGT1/SGT1/UGT74F2/AAE3/ATATE1/ATE1/DLS1/ERD10/LTI29/LTI45/AtERDL6/ERDL6/ENY/IDD1/PIF8/UNE10/GAI/RGA2/JMJ22/PSRP2/AtPUB19/PUB19/ATKCO1/ATTPK1/KCO1/TPK1/CYS5/ATNAC2/NAC2/A/N-InvC/GATA21/GNC/ADAP/WRI3/HAP5C/NF-YC9/AHK4/ATCRE1/CRE1/WOL/WOL1/ACBP/PIF1/PIL5/ABCD1/ACN2/AtABCD1/CTS/PED3/PXA1/R…	77
GO:0009682	GO:0009682	induced systemic resistance	31/5711	68/20491	0.00133829	0.011674	0.00874275	ATGLR3.6/GLR3.6/ATWRKY70/WRKY70/ATR4/CYP83B1/RED1/RNT1/SUR2/PEN2/AtGH3.11/FIN219/JAR1/ATNPR1/NIM1/NPR1/SAI1/ATWRKY11/WRKY11/ATERF-4/ATERF4/ERF4/RAP2.5/BGLU42/OCP3/ATMAPK6/ATMPK6/MAPK6/MPK6/ATGLR3.3/GLR3.3	31
GO:0046185	GO:0046185	aldehyde catabolic process	15/5711	26/20491	0.00134429	0.0116781	0.00874585	AtGLYI6/ADH/ADH1/ATADH/ATADH1/ADH2/ATGSNOR1/GSNOR/HOT5/PAR2/ATGLX1/AtGLYI3/GLX1/ATSFGH/SFGH	15
GO:0005985	GO:0005985	sucrose metabolic process	44/5711	105/20491	0.001347	0.0116781	0.00874585	SPP1/SIP1/SBPASE/A/N-InvB/A/N-InvA/AtcFBP/cyfbp/FBP/FINS1/ATSUC2/SUC2/SUT1/ATSPS1F/SPS1F/SPSA1/ATSUS3/SUS3/AtPPa1/PPa1/ATBETAFRUCT4/AtFRUCT4/AtVI2/FRUCT4/VAC-INV/VI2/GABA-T/HER1/POP2/AtAVP1/ATAVP3/AtVHP1;1/AVP-3/AVP1/FUGU5/VHP1/A/N-InvC/ATSUS4/SUS4/ATSUC4/ATSUT4/SUC4/SUT4/A/N-InvI/CINV2	44
GO:0042343	GO:0042343	indole glucosinolate metabolic process	24/5711	49/20491	0.00135693	0.0117246	0.00878069	ATWRKY70/WRKY70/CAD1/ATR4/CYP83B1/RED1/RNT1/SUR2/PEN2/ABCG36/ATABCG36/ATPDR8/PDR8/PEN3/ATB'/ATMYC2/JAI1/JIN1/MYC2/RD22BP1/ZBF1/ARA8/ATPCS1/PCS1	24
GO:0046700	GO:0046700	heterocycle catabolic process	115/5711	323/20491	0.00136064	0.0117246	0.00878069	SRP1/SGR1/ACD1/CAD1/ATHSPRO2/HSPRO2/PDH2/BETA-UP/PYD3/PEN2/ATPAB2/PAB2/PABP2/ALDH6B2/ERI-1/AtCAF1b/CAF1b/EMB2816/LSM7/ACD2/ATRCCR/Y14/CER7/G3/ECT11/AtXRN3/XRN3/AtRRP44B/RRP44B/SOV/ABCG36/ATABCG36/ATPDR8/PDR8/PEN3/NYC1/VEN4/ATHO1/GUN2/HO1/HY1/HY6/TED4/RNS2/NRPB7/NYE2/SGR2/ATNYE1/NYE1/SGR/ATUPF1/LBA1/UPF1/ALNS/TTL/ABC1/ATNUDT15/ATNUDX15/NUDX15/AtTudor1/TSN1/Tudor1/PYD1/PAT1/VCS/ATABC1/DPD1/ISS1/VAS…	115
GO:0008299	GO:0008299	isoprenoid biosynthetic process	140/5711	403/20491	0.00138421	0.0118916	0.00890573	B1/BCH1/BETA-OHASE/chy1/AtCTR1/CTR1/SIS1/ATICE1/ICE1/SCRM/AtHMGR1/HMG1/HMGR1/MAD3/D14/XK-2/XK2/MYBS2/ACLA-1/GPPS/GPS1/GIM2/PEN2/CLB6/HDR/ISPH/PDE226/PDS/PDS3/AtCLA1/CLA/CLA1/DEF/DXPS2/DXS/DXS1/IM/IM1/PTOX/CAS1/ABA1/ATABA1/ATZEP/IBS3/LOS6/NPQ2/ZEP/ABA2/ATABA2/ATSDR1/GIN1/ISI4/SDR1/SIS4/SRE1/MK/MVK/PEN3/CCR2/CRTISO/AtSPS2/SPS2/AtOR-like/TPS10/ATHO1/GUN2/HO1/HY1/HY6/TED4/FPS1/ABC33/ATCPS1/CPS/CPS1/G…	140
GO:0030835	GO:0030835	negative regulation of actin filament depolymerization	5711-12-01	19/20491	0.00139545	0.011952	0.00895093	AtCPA/CPA/AtVAB2/VAB2/AtCPB/CPB/AFH1/AHF1/ATFH1/FH1/ATVLN1/VLN1	12
GO:0009694	GO:0009694	jasmonic acid metabolic process	46/5711	111/20491	0.00140041	0.0119583	0.00895569	AtSSI2/FAB2/LDW1/SSI2/AtOPR3/DDE1/OPR3/JMT/DAF/ATLOX6/LOX6/ATOPR2/OPR2/AOS/CYP74A/DDE2/ATMES12/MES12/AtGH3.11/FIN219/JAR1/ATLOX1/LOX1/AIM1/CYP94B3/ATRBL11/RBL11/ATCCH1/ATTPC1/FOU2/TPC1/ATLOX3/LOX3/ILL6/ATMES17/MES17/ATMES11/MES11/ATMES3/MES3/KAT2/PED1/PKT3/ATLOX2/LOX2/FRY1	46
GO:0032101	GO:0032101	regulation of response to external stimulus	116/5711	327/20491	0.00150549	0.012817	0.00959879	AtPAM16/MUSE5/PAM16/TXR1/AtC2/AtGAP1/C2/CAR4/PBA1/ATGLR3.6/GLR3.6/SR1/ATWRKY70/WRKY70/WRKY4/ANAC091/ANAC91/TIP/ATSGT1B/EDM1/ETA3/RPR1/SGT1B/EDR4/MAP3KA/MAPKKK3/BIR2/ATSYP43/SYP43/CCR1/ATWRKY75/WRKY75/JAS1/JAZ10/TIFY9/AS1/ATMYB91/ATPHAN/MYB91/APD1/AtGH3.11/FIN219/JAR1/ATNPR1/NIM1/NPR1/SAI1/ATGPX7/GPX7/GPXL7/ACD2/ATRCCR/AtDBP1/DBP1/AtRIN4/RIN4/LOL1/FMO1/ATWRKY40/WRKY40/ATGSL05/ATGSL5/EED3/GSL05/GSL…	116
GO:0006090	GO:0006090	pyruvate metabolic process	54/5711	135/20491	0.00151625	0.0128699	0.00963841	ENO2/LOS2/PPDK/GAPC/GAPC-1/GAPC1/CLB6/HDR/ISPH/AtFBA2/FBA2/AtCLA1/CLA/CLA1/DEF/DXPS2/DXS/DXS1/FBA6/NAD-ME1/PFK3/ATNADP-ME4/NADP-ME4/ATHXK2/HXK2/AT-E1/E1/IAR4L/GAPC-2/GAPC2/AtFBA5/FBA5/PDH-E1/DJC26/J20/MAB1/LPD1/ptlpd1/PGK/PGK3/iPGAM2/LOI1/MEF11/GAPCP-2/LTA2/PLE2/ATSR/SR/CLB4/CSB3/GCPE/HDS/ISPG/iPGAM1	54
GO:0055082	GO:0055082	cellular chemical homeostasis	130/5711	372/20491	0.00156305	0.0132276	0.00990626	AHA8/HA8/CCH/AHA1/HA1/OST2/PMA/ATGLR3.6/GLR3.6/AtNCER1/ATFER1/FER1/AP-3/PAT2/WAT1/ATFER4/FER4/ATMTP11/MTP11/VQ9/ATECA4/ECA4/AtGDPD1/GDPD1/SRG3/ATCDF1/ATMTP1/MTP1/OZS1/ZAT/ZAT1/ATECA2/ECA2/CAP1/ATTIL/TIL/AtbZIP63/BZO2H3/AtTic21/CIA5/PIC1/TIC21/TANG1/AHA10/TT13/ATGLR2.8/GLR2.8/ATHXK2/HXK2/ATGLR3.4/GLR3.4/GLUR3/MTP8/COPT6/AtORM2/ATCCS/CCS/MAR1/ATFRD3/FRD3/MAN1/ABC1/ATNHX2/NHX2/ATCNGC18/CNGC18/MICU/A…	130
GO:0006875	GO:0006875	cellular metal ion homeostasis	92/5711	252/20491	0.00165556	0.0139399	0.0104397	CCH/ATGLR3.6/GLR3.6/ATFER1/FER1/ATFER4/FER4/ATMTP11/MTP11/VQ9/ATECA4/ECA4/ATCDF1/ATMTP1/MTP1/OZS1/ZAT/ZAT1/ATECA2/ECA2/ATTIL/TIL/AtTic21/CIA5/PIC1/TIC21/ATGLR2.8/GLR2.8/ATGLR3.4/GLR3.4/GLUR3/MTP8/COPT6/ATCCS/CCS/MAR1/ATFRD3/FRD3/MAN1/ABC1/ATCNGC18/CNGC18/MICU/ATMT3/MT3/ATKCO1/ATTPK1/KCO1/TPK1/ABCI8/ATABC1/ATNAP1/LAF6/ATIREG3/IREG3/RTS3/ATISU1/ISU1/ATGLR2.7/GLR2.7/AtCOPT5/COPT5/ABCB25/ATATM3/ATM3/…	92
GO:0048528	GO:0048528	post-embryonic root development	117/5711	331/20491	0.00166185	0.0139399	0.0104397	ARABIDILLO-1/ARABIDILLO1/ARF11/ARF19/IAA22/DOT2/MDF/ATHEXP/DEI1/PAS1/AtAUX1/AUX1/MAP1/PIR1/WAV5/ATEOL1/ETO1/NodGS/EMB30/GN/MIZ2/VAN7/AtCTR1/CTR1/SIS1/ASA1/PLA/GF14/SKP2A/RHA1/PILS2/ATGSTU17/ERD9/GST30/GST30B/GSTU17/NRP1/SNRK2-10/SNRK2.10/SRK2B/ATWRKY75/WRKY75/ACR4/AMT1;1/ATAMT1/ATAMT1;1/ATLOX1/LOX1/AtTIR1/TIR1/WPP2/CEP1/ATPUB9/PUB9/ALF4/BIP/KUA1/MYBH/RPN12a/RLF/NRP2/GRF14/GRF9/AtNPF6.3/ATNRT1/B-1…	117
GO:0042133	GO:0042133	neurotransmitter metabolic process	35/5711	80/20491	0.00166197	0.0139399	0.0104397	SHM1/SHMT1/STM/BETA-UP/PYD3/SHM4/AtCML24/CML24/TCH2/SHM2/CML23/PYD1/CuAO1/THA1/GABA-T/HER1/POP2/FD-GOGAT/GLS1/GLU1/GLUS/ATP8/AtRCD1/CEO/CEO1/RCD1/RIMB1/AtGLDP1/GLDP1/PYD2/AGT/AGT1/SGAT/MSA1/SHM7	35
GO:0051503	GO:0051503	adenine nucleotide transport	5711-11-01	17/20491	0.00167591	0.0140133	0.0104947	APC2/AtPNC1/PNC1/ER-ANT1/ADNT1/ABCD1/ACN2/AtABCD1/CTS/PED3/PXA1	11
GO:0010359	GO:0010359	regulation of anion channel activity	14/5711	24/20491	0.0016806	0.0140133	0.0104947	ATCDPK3/ATCPK6/CPK6/AtCDPK6/CDPK6/CPK3/AtPHOT2/NPL1/PHOT2/GHR1/JK224/NPH1/PHOT1/RPT1	14
GO:0006949	GO:0006949	syncytium formation	23/5711	47/20491	0.00172228	0.0143186	0.0107233	ATHEXP/ATEXP8/ATEXPA8/EXP8/EXPA8/ATEXP20/ATEXPA20/EXP20/EXPA20/ATEXP4/ATEXPA4/EXPA4/XPA4/AT-EXP10/ATEXP10/ATEXPA10/EXP10/EXPA10/AT-EXP1/ATEXP1/ATEXPA1/EXP1/EXPA1	23
GO:2000904	GO:2000904	regulation of starch metabolic process	18/5711	34/20491	0.0017523	0.0145257	0.0108784	NTRC/ATIDD15/IDD15/SGR5/PTST2/AtPPa1/PPa1/AtAVP1/ATAVP3/AtVHP1;1/AVP-3/AVP1/FUGU5/VHP1/MFP1/ATUK/UPRT1/UK/UPRT1/UKL1	18
GO:0009817	GO:0009817	defense response to fungus, incompatible interaction	47/5711	115/20491	0.00176486	0.0145871	0.0109244	ATSGT1B/EDM1/ETA3/RPR1/SGT1B/PCK1/PEPCK/ATLFNR2/FNR2/LFNR2/PEN2/ATMLO6/MLO6/ATGSTF8/HUB1/RDO4/ATBAG6/BAG6/ABCG36/ATABCG36/ATPDR8/PDR8/PEN3/ATOSM34/OSM34/ATBCA1/ATSABP3/CA1/SABP3/ATGST11/ATGSTF7/GST11/GSTF7/ATPUB17/PUB17/UBAC2A/ATTIP49A/RIN1/AtCERK1/AtLYK1/CERK1/LYK1/LYSM/AtcpRRF/cpRRF/HFP108/RRF	47
GO:0051607	GO:0051607	defense response to virus	48/5711	118/20491	0.00178379	0.0147001	0.011009	AtSSI2/FAB2/LDW1/SSI2/ATIPS2/ATMIPS2/MIPS2/ANAC091/ANAC91/TIP/AGO10/PNH/ZLL/PLA/PLA2A/PLAII/PLP2/AVI2/ENOR3/AtNIK1/NIK1/ATSGS3/SGS3/ARLA1C/ATARLA1C/NHL1/ATNHL10/NHL10/YLS9/DIP2/ATTIF3K1/AtDBP1/DBP1/AGO2/AtAGO2/ATWRKY40/WRKY40/AGO1/AtAGO1/ICU9/SDE3/HRT/RCY1/RPP8/MPB2C/AGO4/OCP11/SAG101	48
GO:0043467	GO:0043467	regulation of generation of precursor metabolites and energy	31/5711	69/20491	0.0017889	0.0147001	0.011009	GRP2/STN8/DEG7/DegP7/LIL8/PSB33/MSP-1/OE33/OEE1/OEE33/PSBO-1/PSBO1/ADS3/AtADS3/FAD5/FADB/JB67/DGD1/PSBW/FTSH2/VAR2/PSAG/PGK/PGK3/FTSH5/VAR1/PSBY/YCF32/OEC33/PSBO-2/PSBO2	31
GO:0009958	GO:0009958	positive gravitropism	37/5711	86/20491	0.00179414	0.0147006	0.0110094	AtAUX1/AUX1/MAP1/PIR1/WAV5/ARAC3/ATROP6/RAC3/RHO1PS/ROP6/RHA1/CKRC1/SAV3/TAA1/TIR2/WEI8/GPS1/ABCB1/ATPGP1/PGP1/AtCLB/NTMC2T4/NTMC2TYPE4/CPI1/ATPIN3/PIN3/ARG1/AtTAR2/TAR2/ABCB19/ATABCB19/ATMDR1/ATMDR11/ATPGP19/MDR1/MDR11/PGP19	37
GO:0009699	GO:0009699	phenylpropanoid biosynthetic process	78/5711	209/20491	0.00179956	0.0147025	0.0110108	ATCHS/CHS/TT4/ATBCB/BCB/SAG14/FAR2/MS2/AtCOMT/ATOMT1/COMT1/OMT1/OMT3/CAD1/CYP82C4/CYP84A1/FAH1/ATCAD6/CAD6/ATWRKY13/WRKY13/CCR1/ATMYB4/MYB4/ATPAL2/PAL2/ATCTL2/CTL2/GT72B1/UGT72B1/ATCAD8/CAD-B2/ELI3/ELI3-2/CCoAOMT1/AHA10/TT13/ALDH1A/ALDH2C4/REF1/CCR2/DGD1/TRA2/ATCAD1/ATVHA-C/DET3/ATTT12/TT12/AtTT8/BHLH42/TT8/ATCAD4/CAD/CAD-C/CAD4/AtSAMS3/MAT4/MTO3/SAMS3/S8H/ANS/LDOX/TDS4/TT18/PRR2/ATCCR1/IRX4/PRR1…	78
GO:0009152	GO:0009152	purine ribonucleotide biosynthetic process	50/5711	124/20491	0.00181322	0.0147715	0.0110625	ATGC1/GC1/CAC3/ACS/APT1/ATAPT1/ACLA-1/PUR2/CAC2/ATCOAB/COAB/ATPD/PDE332/CIA1/ATPURM/EMB2818/PUR5/AT-E1/E1/IAR4L/ACLA-2/ACLA2/APT5/PDH-E1/APT3/ATNUDT15/ATNUDX15/NUDX15/MAB1/AT-RSH3/ATRSH3/RSH3/LPD1/ptlpd1/HGPT/ADK1/ADK2/LTA2/PLE2/ATP8/ATPANK2/PANK2/ACLB-2/ASE1/ATASE/ATASE1/ATPURC/PUR7/PURC/ACLA-3	50
GO:1905037	GO:1905037	autophagosome organization	27/5711	58/20491	0.00183123	0.0148754	0.0111404	ATATG3/ATG3/ATATG18C/ATG18C/ATG13/MUSE13/TRAF1b/ATG6/ATG2/PUX4/ATATG6/AtBECLIN1/BECLIN1/APG12/ATATG12/ATG12A/atg16/SINAT2/AtATG18a/ATG18a/PEUP2/APG5/ATATG5/ATG5/ATVPS34/PI3K/VPS34	27
GO:0034050	GO:0034050	host programmed cell death induced by symbiont	56/5711	142/20491	0.00184376	0.0149345	0.0111846	ATCHITIV/ATEP3/CHIV/EP3/SHM1/SHMT1/STM/PBA1/AtBCS1/AtOM66/BCS1/OM66/CAD1/NSL2/RPS2/PLA/PLA2A/PLAII/PLP2/ATCNGC2/CNGC2/DND1/CCR1/ACD2/ATRCCR/ATCAD8/CAD-B2/ELI3/ELI3-2/RPP13/CEP1/AtRIN4/RIN4/LOL1/FMO1/LSD1/ATPUB17/PUB17/RPM1/RPS3/HRT/RCY1/RPP8/AtCRT3/CRT3/EBS2/PSL1/DELTA-OAT/ATCAD7/CAD7/CHR/ELI3-1/ATCNGC4/CNGC4/DND2/HLM1	56
GO:0010207	GO:0010207	photosystem II assembly	21/5711	42/20491	0.00192241	0.0154392	0.0115625	LHCB5/LIL8/PSB33/LTO1/MSP-1/OE33/OEE1/OEE33/PSBO-1/PSBO1/HCF244/PSB27/CCHA1/PAM71/HCF243/AMOS1/EGY1/ZKT/OEC33/PSBO-2/PSBO2	21
GO:0019344	GO:0019344	cysteine biosynthetic process	21/5711	42/20491	0.00192241	0.0154392	0.0115625	ACS1/ATCS-B/CPACS1/OASB/AtSAT1/ATSERAT2;1/SAT1/SAT5/SERAT2;1/ATCYS-3A/CYTACS1/OASA1/OLD3/ATSERAT2;2/SAT-1/SAT-A/SAT-M/SAT3/SERAT2;2/CYP20-3/ROC4	21
GO:1990069	GO:1990069	stomatal opening	21/5711	42/20491	0.00192241	0.0154392	0.0115625	AHA1/HA1/OST2/PMA/HCF106/OZS1/ATCDPK3/ATCPK6/CPK6/MAPKKK18/CYCH;1/UBC32/ABCC5/ATABCC5/ATMRP5/MRP5/ATFTB/ERA1/WIG/APK1B/PK1B	21
GO:0009308	GO:0009308	amine metabolic process	82/5711	222/20491	0.00196527	0.0157388	0.011787	STM/ATEOL1/ETO1/CYP735A1/WAT1/NodGS/ATHSPRO2/HSPRO2/ASA1/ATR4/CYP83B1/RED1/RNT1/SUR2/ATCKX5/ATCKX6/CKX5/APT1/ATAPT1/ATPAO4/PAO4/ATIPT9/IPT9/SAMDC3/CPA/ADC2/ATADC2/SPE2/AtFAAH/FAAH/ACR4/ARGAH1/BUM/BUM1/SHL/WAM/WAM1/ATSDC1/EMB1075/SDC1/AtPAO5/PAO5/TSB2/ATPAO2/PAO2/SPDS2/ASA2/ATHANSYNAB/ATAIH/EMB1873/EOL1/CuAO1/ATSPDS3/SPDS3/SPMS/LSD1/ISS1/VAS1/ATNEK5/NEK5/LOG2/AMT1/JDL1/TRP5/WEI2/CKX7/ATIPT1/IPT1/A…	82
GO:0019566	GO:0019566	arabinose metabolic process	5711-10-01	15/20491	0.00198293	0.0158355	0.0118594	ATISA1/ISA1/ARAF/ARAF1/ASD1/ATASD1/HSR8/MUR4/UXE1/ARA1	10
GO:0009867	GO:0009867	jasmonic acid mediated signaling pathway	91/5711	251/20491	0.00221719	0.0175235	0.0131235	AtSSI2/FAB2/LDW1/SSI2/COS1/JMT/ATGLR3.6/GLR3.6/ATWRKY70/WRKY70/ATSGT1B/EDM1/ETA3/RPR1/SGT1B/PYL6/RCAR9/COI1/JAO2/JOX2/ATRGS1/RGS1/JAS1/JAZ10/TIFY9/AtGH3.11/FIN219/JAR1/ATNPR1/NIM1/NPR1/SAI1/ATWRKY11/WRKY11/GAI/RGA2/DGD1/ATUPF1/LBA1/UPF1/AtTT8/BHLH42/TT8/GL3/MYC6.2/ATERF-4/ATERF4/ERF4/RAP2.5/GRX480/GRXC9/ROXY19/GLYI4/AtJAZ1/JAZ1/TIFY10A/JAI3/JAZ3/TIFY6B/ATMPK4/MAPK4/MPK4/ATMYC2/JAI1/JIN1/MYC2/RD22…	91
GO:0072522	GO:0072522	purine-containing compound biosynthetic process	55/5711	140/20491	0.00222484	0.0175235	0.0131235	CYP735A1/ATGC1/GC1/CAC3/ACS/APT1/ATAPT1/SAMDC3/ACLA-1/PUR2/CAC2/AtPRS5/PRS5/ATCOAB/COAB/ATPD/PDE332/CIA1/ATPURM/EMB2818/PUR5/AT-E1/E1/IAR4L/ACLA-2/ACLA2/APT5/PDH-E1/APT3/ATNUDT15/ATNUDX15/NUDX15/MAB1/AT-RSH3/ATRSH3/RSH3/LPD1/ptlpd1/HGPT/THFS/ADK1/ADK2/LTA2/PLE2/ATP8/ATPANK2/PANK2/ACLB-2/ASE1/ATASE/ATASE1/ATPURC/PUR7/PURC/ACLA-3	55
GO:0031540	GO:0031540	regulation of anthocyanin biosynthetic process	17/5711	32/20491	0.0022272	0.0175235	0.0131235	ATCHS/CHS/TT4/AtMYB113/MYB113/MYBD/RPN12a/AtTT8/BHLH42/TT8/GL3/MYC6.2/ABC1K1/ACDO1/AtACDO1/PGR6/ARF10	17
GO:0012501	GO:0012501	programmed cell death	109/5711	308/20491	0.00223589	0.0175235	0.0131235	ATCHITIV/ATEP3/CHIV/EP3/SHM1/SHMT1/STM/PBA1/AtBCS1/AtOM66/BCS1/OM66/ATPLDDELTA/PLDDELTA/CAD1/NSL2/RPS2/ACA4/ATE2F2/ATE2FC/E2FC/PLA/PLA2A/PLAII/PLP2/FAH1/ATCNGC2/CNGC2/DND1/CCR1/ATMC1/AtMCP1b/ATMCPB1/LOL3/MC1/MCP1b/VAD1/ATBAG6/BAG6/ACA11/ACD2/ATRCCR/ATCAD8/CAD-B2/ELI3/ELI3-2/RPP13/ATMSL10/MSL10/ATHXK2/HXK2/CEP1/AtRIN4/RIN4/ATPUB13/PUB13/ATRBOH/ATRBOHF/RBOH/RBOHAP108/RBOHF/LOL1/FMO1/ATBI-1/ATBI1/BI…	109
GO:0015718	GO:0015718	monocarboxylic acid transport	30/5711	67/20491	0.00224355	0.0175235	0.0131235	ACBP3/ATPPT2/PPT2/ABCG11/AtABCG11/ATWBC11/COF1/DSO/WBC11/ABCG40/ATABCG40/ATPDR12/PDR12/PLA2-GAMMA/XPT/ATGPT2/GPT2/APE2/TPT/BASS1/PPT/AtNiaP/NiaP/AIT1/AtNPF4.6/ATNRT1:2/NPF4.6/NRT1.2/NRT1:2/NTL1	30
GO:0043618	GO:0043618	regulation of transcription from RNA polymerase II promoter in response to stress	30/5711	67/20491	0.00224355	0.0175235	0.0131235	AT-HSFA3/HSFA3/ATE2F2/ATE2FC/E2FC/RHA1/AT-HSFC1/HSFC1/ATHSF3/ATHSFA1B/HSF3/HSFA1B/ATHSFA2/HSFA2/AT-HSFB3/HSFB3/ATMYC2/JAI1/JIN1/MYC2/RD22BP1/ZBF1/AT-HSFB1/ATHSF4/HSF4/HSFB1/TBF1/PP2CG1/AT-HSFA6B/HSFA6B	30
GO:0009902	GO:0009902	chloroplast relocation	15/5711	27/20491	0.00224993	0.0175235	0.0131235	PMI1/TREPH1/AUXILIN-LIKE6/JAC1/WEB1/PP2A-2/AtPHOT2/NPL1/PHOT2/JK224/NPH1/PHOT1/RPT1/AtCHUP1/CHUP1	15
GO:0051667	GO:0051667	establishment of plastid localization	15/5711	27/20491	0.00224993	0.0175235	0.0131235	PMI1/TREPH1/AUXILIN-LIKE6/JAC1/WEB1/PP2A-2/AtPHOT2/NPL1/PHOT2/JK224/NPH1/PHOT1/RPT1/AtCHUP1/CHUP1	15
GO:0071329	GO:0071329	cellular response to sucrose stimulus	15/5711	27/20491	0.00224993	0.0175235	0.0131235	AtELP4/ELO1/ISI1/AtSOD1/CSD1/SOD1/AHK4/ATCRE1/CRE1/WOL/WOL1/AtSOD2/CSD2/CZSOD2/SOD2	15
GO:0071478	GO:0071478	cellular response to radiation	90/5711	248/20491	0.00225986	0.0175526	0.0131453	PKS4/ROC1/ELF4/AtHBP2/HBP2/SOUL-1/AtPGR5/PGR5/TOPP4/SEP2/AtSOD1/APRR7/PRR7/TZP/ATE2F2/ATE2FC/E2FC/AUXILIN-LIKE6/JAC1/AtWIND1/RAP2.4/WIND1/ATPP7/PP7/DHU1/JK218/NPH3/RPT3/BIC1/AtGH3.11/FIN219/JAR1/ATKU80/KU80/ATBRCA1/BRCA1/PSB27/PAP3/ATHO1/GUN2/HO1/HY1/HY6/TED4/BIP/ATHPR1/HPR/ABI8/ELD1/KOB1/ABC1/ATSIG1/ATSIG2/SIG1/SIG2/SIGA/SIGB/FHY2/FRE1/HY8/PHYA/POLD3/PAT1/PHYE/CSD1/SOD1/PIF3/POC1/GHR1/RFI2/ELF3/…	90
GO:0006772	GO:0006772	thiamine metabolic process	5711-09-01	13/20491	0.00229421	0.0175786	0.0131648	PY/THIC/TPK1/THI1/THI4/TZ/PALE1/TH-2/TH2	9
GO:0007019	GO:0007019	microtubule depolymerization	5711-09-01	13/20491	0.00229421	0.0175786	0.0131648	ATCLASP/CLASP/ATPCAP1/MDP25/PCAP1/AtTCTP1/TCTP1/ATKINESIN-13A/KINESIN-13A	9
GO:0042723	GO:0042723	thiamine-containing compound metabolic process	5711-09-01	13/20491	0.00229421	0.0175786	0.0131648	PY/THIC/TPK1/THI1/THI4/TZ/PALE1/TH-2/TH2	9
GO:1902326	GO:1902326	positive regulation of chlorophyll biosynthetic process	5711-09-01	13/20491	0.00229421	0.0175786	0.0131648	LIL3:1/BPG2/YL1/GATA21/GNC/ABC1K1/ACDO1/AtACDO1/PGR6	9
GO:1902884	GO:1902884	positive regulation of response to oxidative stress	5711-09-01	13/20491	0.00229421	0.0175786	0.0131648	ATCPN21/CHCPN10/CPN10/CPN20/CPN21/ATTIL/TIL/ATPRMT4B/PRMT4B	9
GO:0009629	GO:0009629	response to gravity	80/5711	217/20491	0.00234859	0.0179468	0.0134405	ATCHS/CHS/TT4/AtAUX1/AUX1/MAP1/PIR1/WAV5/SCR/SGR1/ARAC3/ATROP6/RAC3/RHO1PS/ROP6/RHA1/CKRC1/SAV3/TAA1/TIR2/WEI8/GPS1/PIF8/UNE10/ATIDD15/IDD15/SGR5/ABCB1/ATPGP1/PGP1/PIN1AT/ZIFL1/BIP/SGR2/AtCLB/NTMC2T4/NTMC2TYPE4/IAA19/MSG2/CPI1/FHY2/FRE1/HY8/PHYA/AMOS1/EGY1/ATPGMP/PGM/PGM1/STF1/ATPIN3/PIN3/ARG1/ZIP4/ATSYP22/ATVAM3/SGR3/SYP22/VAM3/XLG3/AtTAR2/TAR2/PIF1/PIL5/ABCB19/ATABCB19/ATMDR1/ATMDR11/ATPGP19/MD…	80
GO:0006006	GO:0006006	glucose metabolic process	27/5711	59/20491	0.00249032	0.0189786	0.0142133	SBPASE/GAPB/PCK1/PEPCK/GAPC/GAPC-1/GAPC1/G6PD6/AtFBA2/FBA2/G6PD2/FBA6/AtcFBP/cyfbp/FBP/FINS1/GAPC-2/GAPC2/AtFBA5/FBA5/GGP/VTC2/PGK/PGK3/iPGAM2/GAPCP-2/iPGAM1	27
GO:0002230	GO:0002230	positive regulation of defense response to virus by host	5711-08-01	11/20491	0.00256122	0.0192092	0.0143859	ANAC091/ANAC91/TIP/HRT/RCY1/RPP8/MPB2C/SAG101	8
GO:0006513	GO:0006513	protein monoubiquitination	5711-08-01	11/20491	0.00256122	0.0192092	0.0143859	HUB1/RDO4/ATPEX2/PEX2/TED3/APM4/ATPEX12/PEX12	8
GO:0009228	GO:0009228	thiamine biosynthetic process	5711-08-01	11/20491	0.00256122	0.0192092	0.0143859	PY/THIC/THI1/THI4/TZ/PALE1/TH-2/TH2	8
GO:0042724	GO:0042724	thiamine-containing compound biosynthetic process	5711-08-01	11/20491	0.00256122	0.0192092	0.0143859	PY/THIC/THI1/THI4/TZ/PALE1/TH-2/TH2	8
GO:0051016	GO:0051016	barbed-end actin filament capping	5711-08-01	11/20491	0.00256122	0.0192092	0.0143859	AtCPA/CPA/AtCPB/CPB/AFH1/AHF1/ATFH1/FH1	8
GO:0072529	GO:0072529	pyrimidine-containing compound catabolic process	5711-08-01	11/20491	0.00256122	0.0192092	0.0143859	BETA-UP/PYD3/ALDH6B2/PYD1/AT-CDA1/CDA1/DESZ/PYD2	8
GO:0006914	GO:0006914	autophagy	43/5711	105/20491	0.00257921	0.0192423	0.0144107	ATATG3/ATG3/ATATG18C/ATG18C/ATG13/MUSE13/TRAF1b/ATG6/ATG2/ATBAG6/BAG6/AtACER/ATCES1/RNS2/ATI1/ATWRKY33/WRKY33/GFS9/TT9/PUX4/ATATG6/AtBECLIN1/BECLIN1/APG12/ATATG12/ATG12A/atg16/AKIN10/KIN10/SNRK1.1/SINAT2/AtATG18a/ATG18a/PEUP2/BIGYIN/FIS1A/APG5/ATATG5/ATG5/AtCDC48C/ATVPS34/PI3K/VPS34	43
GO:0061919	GO:0061919	process utilizing autophagic mechanism	43/5711	105/20491	0.00257921	0.0192423	0.0144107	ATATG3/ATG3/ATATG18C/ATG18C/ATG13/MUSE13/TRAF1b/ATG6/ATG2/ATBAG6/BAG6/AtACER/ATCES1/RNS2/ATI1/ATWRKY33/WRKY33/GFS9/TT9/PUX4/ATATG6/AtBECLIN1/BECLIN1/APG12/ATATG12/ATG12A/atg16/AKIN10/KIN10/SNRK1.1/SINAT2/AtATG18a/ATG18a/PEUP2/BIGYIN/FIS1A/APG5/ATATG5/ATG5/AtCDC48C/ATVPS34/PI3K/VPS34	43
GO:2000068	GO:2000068	regulation of defense response to insect	5711-12-01	20/20491	0.00260683	0.0193973	0.0145268	SR1/ATGPX7/GPX7/GPXL7/ATMYC2/JAI1/JIN1/MYC2/RD22BP1/ZBF1/AO/MAT1	12
GO:0009684	GO:0009684	indoleacetic acid biosynthetic process	18/5711	35/20491	0.0026761	0.0198606	0.0148738	ATR4/CYP83B1/RED1/RNT1/SUR2/CKRC1/SAV3/TAA1/TIR2/WEI8/AMI1/ATAMI1/ATTOC64-I/TOC64-I/ISS1/VAS1/AtTAR2/TAR2	18
GO:0006164	GO:0006164	purine nucleotide biosynthetic process	52/5711	132/20491	0.00269312	0.0199347	0.0149293	ATGC1/GC1/CAC3/ACS/APT1/ATAPT1/ACLA-1/PUR2/CAC2/AtPRS5/PRS5/ATCOAB/COAB/ATPD/PDE332/CIA1/ATPURM/EMB2818/PUR5/AT-E1/E1/IAR4L/ACLA-2/ACLA2/APT5/PDH-E1/APT3/ATNUDT15/ATNUDX15/NUDX15/MAB1/AT-RSH3/ATRSH3/RSH3/LPD1/ptlpd1/HGPT/ADK1/ADK2/LTA2/PLE2/ATP8/ATPANK2/PANK2/ACLB-2/ASE1/ATASE/ATASE1/ATPURC/PUR7/PURC/ACLA-3	52
GO:0033692	GO:0033692	cellular polysaccharide biosynthetic process	134/5711	390/20491	0.00272976	0.0201533	0.015093	TBL34/NTRC/I14H/IRX14-L/ATISA1/ISA1/ESK1/TBL29/XOAT1/SBPASE/FRK4/FRK7/COB/ATLDA/ATPU1/LDA/PU1/CYT1/EMB101/GMP1/SOZ1/VTC1/GBSS1/ATGT18/GT18/XLT2/BE3/SBE2.1/OSU1/QUA2/TSD2/CESA09/CESA9/ACLA-1/ATGSL03/ATGSL3/GSL03/ATSS3/SS3/AtMSR1/MSR1/ATCSLD4/CSLD4/ATGH9A1/DEC/GH9A1/IRX2/KOR/KOR1/RSW2/TSD1/APL3/IRX15-L/HSR8/MUR4/UXE1/CESA6/E112/IXR2/PRC1/GUX3/PGSIP2/SHOU4/STL1/ATCSLB03/ATCSLB3/CSLB03/PTST2/AtBE2/AT…	134
GO:0000271	GO:0000271	polysaccharide biosynthetic process	150/5711	442/20491	0.00275855	0.0202629	0.0151751	TBL34/NTRC/I14H/IRX14-L/ATISA1/ISA1/ESK1/TBL29/XOAT1/SBPASE/FRK4/FRK7/RRT1/COB/ATLDA/ATPU1/LDA/PU1/CYT1/EMB101/GMP1/SOZ1/VTC1/GBSS1/ATGT18/GT18/XLT2/BE3/SBE2.1/OSU1/QUA2/TSD2/CESA09/CESA9/GAUT9/ACLA-1/GATL9/LGT8/ATGSL03/ATGSL3/GSL03/ATSS3/SS3/AtMSR1/MSR1/MAGT1/MUCI10/ATCSLD4/CSLD4/ATGH9A1/DEC/GH9A1/IRX2/KOR/KOR1/RSW2/TSD1/APL3/IRX15-L/HSR8/MUR4/UXE1/CESA6/E112/IXR2/PRC1/GUX3/PGSIP2/SHOU4/STL1/ATC…	150
GO:0098656	GO:0098656	anion transmembrane transport	79/5711	215/20491	0.0027589	0.0202629	0.0151751	ROCK1/LAX1/ATPROT2/PROT2/AtAUX1/AUX1/MAP1/PIR1/WAV5/ATPPT2/PPT2/AtLHT1/LHT1/ATPUMP1/ATUCP1/PUMP1/UCP/UCP1/ATVDAC1/VDAC1/MPT3/PHT3;1/AAP3/ATAAP3/GGT2/APC2/ATPUMP5/DIC1/UCP5/DCT/DIT2.1/ANTR2/AtPHT4;4/PHT4;4/ATUBC24/PHO2/UBC24/ATCDPK3/ATCPK6/CPK6/AAP6/ATBOR4/BOR4/SULTR3;5/XPT/AAP2/AtCDPK6/CDPK6/CPK3/PHT5;3/ABCI17/ATNAP3/AtSTAR1/NAP3/ALMT4/ATGPT2/GPT2/APE2/TPT/AtPHOT2/NPL1/PHOT2/MOT2/DIC2/UCP4/BASS1/…	79
GO:0030042	GO:0030042	actin filament depolymerization	21/5711	43/20491	0.0027809	0.0203717	0.0152566	ADF6/ATADF6/AtCPA/CPA/ADF5/ATADF5/AtVAB2/VAB2/AtCPB/CPB/AFH1/AHF1/ATFH1/FH1/ADF4/ATADF4/ATVLN1/VLN1/ADF1/atadf/ATADF1	21
GO:0071482	GO:0071482	cellular response to light stimulus	86/5711	237/20491	0.00279289	0.0204068	0.0152829	PKS4/ROC1/ELF4/AtHBP2/HBP2/SOUL-1/AtPGR5/PGR5/TOPP4/SEP2/AtSOD1/APRR7/PRR7/TZP/ATE2F2/ATE2FC/E2FC/AUXILIN-LIKE6/JAC1/AtWIND1/RAP2.4/WIND1/ATPP7/PP7/DHU1/JK218/NPH3/RPT3/BIC1/AtGH3.11/FIN219/JAR1/PSB27/PAP3/ATHO1/GUN2/HO1/HY1/HY6/TED4/BIP/ATHPR1/HPR/ABI8/ELD1/KOB1/ABC1/ATSIG1/ATSIG2/SIG1/SIG2/SIGA/SIGB/FHY2/FRE1/HY8/PHYA/POLD3/PAT1/PHYE/CSD1/SOD1/PIF3/POC1/GHR1/RFI2/ELF3/PYK20/ckl3/SIG3/SIGC/PIF1/…	86
GO:0019321	GO:0019321	pentose metabolic process	16/5711	30/20491	0.00283317	0.0206479	0.0154634	ATISA1/ISA1/ARAF/ARAF1/ASD1/ATASD1/XK-2/XK2/HSR8/MUR4/UXE1/UXS6/ATUXS2/AUD1/UXS2/ARA1	16
GO:0009759	GO:0009759	indole glucosinolate biosynthetic process	14/5711	25/20491	0.0028458	0.0206868	0.0154925	ATWRKY70/WRKY70/ATR4/CYP83B1/RED1/RNT1/SUR2/ATB'/ATMYC2/JAI1/JIN1/MYC2/RD22BP1/ZBF1	14
GO:0000045	GO:0000045	autophagosome assembly	25/5711	54/20491	0.00292063	0.0211224	0.0158187	ATATG3/ATG3/ATATG18C/ATG18C/ATG13/ATG6/ATG2/PUX4/ATATG6/AtBECLIN1/BECLIN1/APG12/ATATG12/ATG12A/atg16/SINAT2/AtATG18a/ATG18a/PEUP2/APG5/ATATG5/ATG5/ATVPS34/PI3K/VPS34	25
GO:0046351	GO:0046351	disaccharide biosynthetic process	25/5711	54/20491	0.00292063	0.0211224	0.0158187	SPP1/SIP1/SBPASE/ATTPPA/TPPA/AtcFBP/cyfbp/FBP/FINS1/ATSPS1F/SPS1F/SPSA1/AtBAM3/BAM3/BMY8/CT-BMY/ATTPS1/TPS1/ATTPPB/TPPB/TPPG/AtTPPD/TPPD/ATTPS6/TPS6	25
GO:0098662	GO:0098662	inorganic cation transmembrane transport	138/5711	404/20491	0.00304097	0.0219368	0.0164287	AMT2/AMT2;1/ATAMT2/AHA8/HA8/ACA10/ATACA10/CIF1/AHA1/HA1/OST2/PMA/emb2448/TUF/TUFF/VHA-E1/ATKT2/ATKUP2/KT2/KUP2/SHY3/TRK2/MCA1/ATMTP11/MTP11/AVMA10/VMA10/ACA4/ATVHA-C2/AVA-2PE/AVA-P2/ATECA4/ECA4/KUP6/APC2/MGT6/MRS2-4/PCH1/ATCDF1/ATMTP1/MTP1/OZS1/ZAT/ZAT1/ATECA2/ECA2/SKOR/ATPUMP5/DIC1/UCP5/ACA7/VAG2/VATG2/VHA-G2/AMT1;1/ATAMT1/ATAMT1;1/ACA11/AtVAB2/VAB2/ATPD/PDE332/KT1/AHA10/TT13/MTP8/COPT6/ACA12/AT…	138
GO:0009640	GO:0009640	photomorphogenesis	81/5711	222/20491	0.00306666	0.022066	0.0165254	BBX24/STO/ATCSN7/COP15/CSN7/FUS5/ROC1/ASA1/ATGSTU17/ERD9/GST30/GST30B/GSTU17/AtSBH2/SBH2/COP9/CSN8/EMB143/FUS7/PCH1/BBX19/ABCB1/ATPGP1/PGP1/AtGH3.11/FIN219/JAR1/KAI2/BBX20/BZS1/STH7/AtBBX21/BBX21/LHUS/STH2/ATPEX2/PEX2/TED3/PAP3/KOC1/DDB1A/FHY2/FRE1/HY8/PHYA/BBX28/PAT1/ATH1/PIF3/POC1/PORA/HAP5C/NF-YC9/LPR1/ckl3/CDF1/CPP1/PIF1/PIL5/ABCB19/ATABCB19/ATMDR1/ATMDR11/ATPGP19/MDR1/MDR11/PGP19/AtHsp90.5/A…	81
GO:0010380	GO:0010380	regulation of chlorophyll biosynthetic process	22/5711	46/20491	0.00310163	0.022248	0.0166618	NTRC/ATGLK1/GLK1/GPRI1/LIL3:1/ATHSP93-V/CLPC/CLPC1/DCA1/HSP93-V/BPG2/YL1/GATA21/GNC/ABCB25/ATATM3/ATM3/STA1/ABC1K1/ACDO1/AtACDO1/PGR6	22
GO:0034644	GO:0034644	cellular response to UV	19/5711	38/20491	0.00311551	0.022248	0.0166618	SEP2/AtSOD1/ATE2F2/ATE2FC/E2FC/DHU1/ATHO1/GUN2/HO1/HY1/HY6/TED4/POLD3/CSD1/SOD1/AtSOD2/CSD2/CZSOD2/SOD2	19
GO:0046112	GO:0046112	nucleobase biosynthetic process	19/5711	38/20491	0.00311551	0.022248	0.0166618	PYRR/UPP/APT1/ATAPT1/CARA/VEN6/PUR2/CIA1/DHOASE/PYR4/ATPURM/EMB2818/PUR5/APT5/APT3/THFS/ASE1/ATASE/ATASE1	19
GO:0016114	GO:0016114	terpenoid biosynthetic process	114/5711	327/20491	0.00318189	0.022665	0.016974	B1/BCH1/BETA-OHASE/chy1/AtCTR1/CTR1/SIS1/ATICE1/ICE1/SCRM/D14/XK-2/XK2/MYBS2/ACLA-1/GIM2/PEN2/PDE226/PDS/PDS3/AtCLA1/CLA/CLA1/DEF/DXPS2/DXS/DXS1/IM/IM1/PTOX/CAS1/ABA1/ATABA1/ATZEP/IBS3/LOS6/NPQ2/ZEP/ABA2/ATABA2/ATSDR1/GIN1/ISI4/SDR1/SIS4/SRE1/PEN3/CCR2/CRTISO/AtOR-like/TPS10/ATHO1/GUN2/HO1/HY1/HY6/TED4/FPS1/ABC33/ATCPS1/CPS/CPS1/GA1/FKP1/HMGS/MVA1/LIL3:1/AtTudor1/TSN1/Tudor1/LUP5/HPD/HPPD/PDS1/AT…	114
GO:0006189	GO:0006189	'de novo' IMP biosynthetic process	5711-11-01	18/20491	0.00322735	0.0228168	0.0170877	PUR2/CIA1/ATPURM/EMB2818/PUR5/ASE1/ATASE/ATASE1/ATPURC/PUR7/PURC	11
GO:0007032	GO:0007032	endosome organization	5711-11-01	18/20491	0.00322735	0.0228168	0.0170877	FREE1/FYVE1/VPS2.1/VPS18/AP-3delta/delta-ADR/PAT4/ATSKD1/SKD1/VPS4/VPS24.1	11
GO:1902806	GO:1902806	regulation of cell cycle G1/S phase transition	5711-11-01	18/20491	0.00322735	0.0228168	0.0170877	CDC2/CDC2A/CDC2AAT/CDK2/CDKA1/CDKA;1/ATRBR1/RB/RB1/RBR/RBR1	11
GO:0042446	GO:0042446	hormone biosynthetic process	147/5711	434/20491	0.00327567	0.0231008	0.0173004	AtSSI2/FAB2/LDW1/SSI2/ATNFXL1/NFXL1/STM/AtOPR3/DDE1/OPR3/JMT/RVE1/DAF/CBB3/CPD/CYP90/CYP90A/CYP90A1/DWF3/ATEOL1/ETO1/ACD1/ATACD1/AtDCD/D-CDES/DCD/CYP735A1/AtCOMT/ATOMT1/COMT1/OMT1/OMT3/ATLOX6/LOX6/AtCTR1/CTR1/SIS1/ATOPR2/OPR2/ASA1/ATR4/CYP83B1/RED1/RNT1/SUR2/AOS/CYP74A/DDE2/D14/ROT3/ATIPT9/IPT9/ACS8/CKRC1/SAV3/TAA1/TIR2/WEI8/GIM2/AMI1/ATAMI1/ATTOC64-I/TOC64-I/ATIDD15/IDD15/SGR5/BEN1/ATLOX1/LOX1/B…	147
GO:0030004	GO:0030004	cellular monovalent inorganic cation homeostasis	33/5711	77/20491	0.00332409	0.0233841	0.0175126	AHA8/HA8/AHA1/HA1/OST2/PMA/AP-3/PAT2/WAT1/VQ9/ATTIL/TIL/AHA10/TT13/ATNHX2/NHX2/ATKCO1/ATTPK1/KCO1/TPK1/AHA5/HA5/ATNHX7/ATSOS1/SOS1/ABCC5/ATABCC5/ATMRP5/MRP5/AHA2/AtHA2/HA2/PMA2	33
GO:0010583	GO:0010583	response to cyclopentenone	27/5711	60/20491	0.00334088	0.023444	0.0175575	ATHEXP/ATAUX2-11/IAA4/IAA9/TUB8/CESA6/E112/IXR2/PRC1/CYCD3/CYCD3;1/FLA2/IAA13/CYCA1;1/IAA11/ATNACK1/HIK/NACK1/AGP17/ATAGP17/ATCSLD5/CSLD5/SOS6/AtXTH22/TCH4/XTH22/ACT11	27
GO:0002831	GO:0002831	regulation of response to biotic stimulus	111/5711	318/20491	0.00341323	0.0238491	0.0178608	AtPAM16/MUSE5/PAM16/TXR1/AtC2/AtGAP1/C2/CAR4/PBA1/ATGLR3.6/GLR3.6/SR1/ATWRKY70/WRKY70/WRKY4/ANAC091/ANAC91/TIP/ATSGT1B/EDM1/ETA3/RPR1/SGT1B/EDR4/MAP3KA/MAPKKK3/BIR2/ATSYP43/SYP43/CCR1/JAS1/JAZ10/TIFY9/AS1/ATMYB91/ATPHAN/MYB91/APD1/AtGH3.11/FIN219/JAR1/ATNPR1/NIM1/NPR1/SAI1/ATGPX7/GPX7/GPXL7/ACD2/ATRCCR/AtDBP1/DBP1/AtRIN4/RIN4/LOL1/FMO1/ATWRKY40/WRKY40/ATGSL05/ATGSL5/EED3/GSL05/GSL5/PMR4/ATERF-4/A…	111
GO:0009250	GO:0009250	glucan biosynthetic process	106/5711	302/20491	0.00341543	0.0238491	0.0178608	NTRC/ATISA1/ISA1/SBPASE/FRK4/FRK7/COB/ATLDA/ATPU1/LDA/PU1/CYT1/EMB101/GMP1/SOZ1/VTC1/GBSS1/ATGT18/GT18/XLT2/BE3/SBE2.1/CESA09/CESA9/ACLA-1/ATGSL03/ATGSL3/GSL03/ATSS3/SS3/ATCSLD4/CSLD4/ATGH9A1/DEC/GH9A1/IRX2/KOR/KOR1/RSW2/TSD1/APL3/CESA6/E112/IXR2/PRC1/SHOU4/STL1/ATCSLB03/ATCSLB3/CSLB03/PTST2/AtBE2/ATISA2/BE2/DBE1/ISA2/ANY1/AtCESA1/CESA1/RSW1/ATCSLG3/CSLG3/BGLC1/ABI8/ELD1/KOB1/ATGSL05/ATGSL5/EED3/…	106
GO:0015748	GO:0015748	organophosphate ester transport	28/5711	63/20491	0.00352833	0.0244656	0.0183225	ATPPT2/PPT2/APC2/AtPNC1/PNC1/AAC3/ATAAC3/ATBT1/EMB104/EMB42/SHS1/ALA2/XPT/AAC2/ER-ANT1/ALIS1/ADNT1/ATGPT2/GPT2/APE2/TPT/PPT/ABCD1/ACN2/AtABCD1/CTS/PED3/PXA1	28
GO:0050826	GO:0050826	response to freezing	28/5711	63/20491	0.00352833	0.0244656	0.0183225	ESK1/TBL29/XOAT1/ATICE1/ICE1/SCRM/14-3-3KAPPA/AtMIN10/GF14/GRF8/14-3-3lambda/AFT1/GRF6/Rap2.6L/ATTIL/TIL/ATMAPK3/ATMPK3/MPK3/ACBP/ACBP6/AtACBP6/CRPK1/FRY1/ATMAPK6/ATMPK6/MAPK6/MPK6	28
GO:0007602	GO:0007602	phototransduction	20/5711	41/20491	0.00353823	0.0244656	0.0183225	ROC1/AtGH3.11/FIN219/JAR1/ATHO1/GUN2/HO1/HY1/HY6/TED4/FHY2/FRE1/HY8/PHYA/PAT1/PHYE/ELF3/PYK20/CPD45/FHY3	20
GO:0009585	GO:0009585	red, far-red light phototransduction	20/5711	41/20491	0.00353823	0.0244656	0.0183225	ROC1/AtGH3.11/FIN219/JAR1/ATHO1/GUN2/HO1/HY1/HY6/TED4/FHY2/FRE1/HY8/PHYA/PAT1/PHYE/ELF3/PYK20/CPD45/FHY3	20
GO:1902882	GO:1902882	regulation of response to oxidative stress	13/5711	23/20491	0.00359888	0.0248244	0.0185912	ATCPN21/CHCPN10/CPN10/CPN20/CPN21/ATTIL/TIL/abc1k7/AtSIA1/SIA1/LOL1/ATPRMT4B/PRMT4B	13
GO:0009226	GO:0009226	nucleotide-sugar biosynthetic process	29/5711	66/20491	0.00370055	0.0254637	0.01907	MEE31/PMI1/UGP3/CYT1/EMB101/GMP1/SOZ1/VTC1/AtFKGP/FKGP/ATPMM/PMM/HSR8/MUR4/UXE1/UXS6/AtCKS/CKS/KDSB/ATRHM1/RHM1/ROL1/USP/ATUSP/AXS2/UGD3/ATUXS2/AUD1/UXS2	29
GO:0009644	GO:0009644	response to high light intensity	56/5711	146/20491	0.00377607	0.0259205	0.0194121	AtPGR5/PGR5/SEP2/CID1/ERD15/LSR1/DEG7/DegP7/STZ/ZAT10/CAO/PHS1/MSP-1/OE33/OEE1/OEE33/PSBO-1/PSBO1/LHCA2/IM/IM1/PTOX/ATTIL/TIL/ERD7/ADS3/AtADS3/FAD5/FADB/JB67/LHCB2/LHCB2.1/SR45a/CAB4/LHCA4/FTSH2/VAR2/CHL/LCNP/LHCB3/LHCB3*1/NAC2/ATLOX3/LOX3/FTSH5/VAR1/anac078/NAC78/NTL11/KAT2/ZKT/PSBY/YCF32/OEC33/PSBO-2/PSBO2	56
GO:0016236	GO:0016236	macroautophagy	30/5711	69/20491	0.00385771	0.0263653	0.0197452	ATATG3/ATG3/ATATG18C/ATG18C/ATG13/MUSE13/TRAF1b/ATG6/ATG2/GFS9/TT9/PUX4/ATATG6/AtBECLIN1/BECLIN1/APG12/ATATG12/ATG12A/atg16/SINAT2/AtATG18a/ATG18a/PEUP2/APG5/ATATG5/ATG5/AtCDC48C/ATVPS34/PI3K/VPS34	30
GO:0019318	GO:0019318	hexose metabolic process	41/5711	101/20491	0.00385947	0.0263653	0.0197452	ATISA1/ISA1/SBPASE/FRK4/FRK7/ATFUC1/FUC1/GAPB/PCK1/PEPCK/GAPC/GAPC-1/GAPC1/G6PD6/AtFBA2/FBA2/G6PD2/FBA6/ATPMM/PMM/HSR8/MUR4/UXE1/AtcFBP/cyfbp/FBP/FINS1/GAPC-2/GAPC2/AtFBA5/FBA5/ATUGE1/UGE1/GGP/VTC2/PGK/PGK3/iPGAM2/GAPCP-2/iPGAM1/ARA1	41
GO:0019827	GO:0019827	stem cell population maintenance	52/5711	134/20491	0.0038845	0.026409	0.019778	STM/BLH9/BLR/HB-6/LSN/PNY/RPL/VAN/AGO10/PNH/ZLL/CKRC1/SAV3/TAA1/TIR2/WEI8/AGL22/FAQ1/SVP/BUM/BUM1/SHL/WAM/WAM1/TOP1/POL/ABI8/ELD1/KOB1/OBE2/AGL8/FUL/AtTAR2/TAR2/RPT2b/LSH3/OBO1/LHW/ATRBR1/RB/RB1/RBR/RBR1/AGL7/AP1/AtAP1/ATHD1/ATHDA19/HD1/HDA1/HDA19/RPD3A	52
GO:0098727	GO:0098727	maintenance of cell number	52/5711	134/20491	0.0038845	0.026409	0.019778	STM/BLH9/BLR/HB-6/LSN/PNY/RPL/VAN/AGO10/PNH/ZLL/CKRC1/SAV3/TAA1/TIR2/WEI8/AGL22/FAQ1/SVP/BUM/BUM1/SHL/WAM/WAM1/TOP1/POL/ABI8/ELD1/KOB1/OBE2/AGL8/FUL/AtTAR2/TAR2/RPT2b/LSH3/OBO1/LHW/ATRBR1/RB/RB1/RBR/RBR1/AGL7/AP1/AtAP1/ATHD1/ATHDA19/HD1/HDA1/HDA19/RPD3A	52
GO:0048363	GO:0048363	mucilage pectin metabolic process	5711-10-01	16/20491	0.00397013	0.0269266	0.0201656	BLH2/SAW1/GAUT10/LGT4/FLY1/MUCI70/BLH4/SAW2/LUH/MUM1	10
GO:0006879	GO:0006879	cellular iron ion homeostasis	31/5711	72/20491	0.00400017	0.0270656	0.0202697	ATFER1/FER1/ATFER4/FER4/ATMTP11/MTP11/MTP8/MAR1/ATFRD3/FRD3/MAN1/ABC1/ABCI8/ATABC1/ATNAP1/LAF6/ATIREG3/IREG3/RTS3/ATISU1/ISU1/ABCB25/ATATM3/ATM3/STA1/ATFH/FH/BolA2/ATM1/BTS/EMB2454	31
GO:0009630	GO:0009630	gravitropism	73/5711	199/20491	0.00407669	0.0275177	0.0206082	AtAUX1/AUX1/MAP1/PIR1/WAV5/SCR/SGR1/ARAC3/ATROP6/RAC3/RHO1PS/ROP6/RHA1/CKRC1/SAV3/TAA1/TIR2/WEI8/GPS1/PIF8/UNE10/ATIDD15/IDD15/SGR5/ABCB1/ATPGP1/PGP1/PIN1AT/ZIFL1/BIP/SGR2/AtCLB/NTMC2T4/NTMC2TYPE4/IAA19/MSG2/CPI1/FHY2/FRE1/HY8/PHYA/AMOS1/EGY1/ATPIN3/PIN3/ARG1/ZIP4/ATSYP22/ATVAM3/SGR3/SYP22/VAM3/XLG3/AtTAR2/TAR2/PIF1/PIL5/ABCB19/ATABCB19/ATMDR1/ATMDR11/ATPGP19/MDR1/MDR11/PGP19/GIL1/ABCB4/AtABCB4/A…	73
GO:0006568	GO:0006568	tryptophan metabolic process	26/5711	58/20491	0.00420013	0.0282165	0.0211316	WAT1/ATHSPRO2/HSPRO2/ASA1/ATR4/CYP83B1/RED1/RNT1/SUR2/TSB2/ASA2/ATHANSYNAB/ISS1/VAS1/AMT1/JDL1/TRP5/WEI2/ATMYC2/JAI1/JIN1/MYC2/RD22BP1/ZBF1/pat1/TRP1	26
GO:0006586	GO:0006586	indolalkylamine metabolic process	26/5711	58/20491	0.00420013	0.0282165	0.0211316	WAT1/ATHSPRO2/HSPRO2/ASA1/ATR4/CYP83B1/RED1/RNT1/SUR2/TSB2/ASA2/ATHANSYNAB/ISS1/VAS1/AMT1/JDL1/TRP5/WEI2/ATMYC2/JAI1/JIN1/MYC2/RD22BP1/ZBF1/pat1/TRP1	26
GO:0071395	GO:0071395	cellular response to jasmonic acid stimulus	91/5711	256/20491	0.00423787	0.0284028	0.0212711	AtSSI2/FAB2/LDW1/SSI2/COS1/JMT/ATGLR3.6/GLR3.6/ATWRKY70/WRKY70/ATSGT1B/EDM1/ETA3/RPR1/SGT1B/PYL6/RCAR9/COI1/JAO2/JOX2/ATRGS1/RGS1/JAS1/JAZ10/TIFY9/AtGH3.11/FIN219/JAR1/ATNPR1/NIM1/NPR1/SAI1/ATWRKY11/WRKY11/GAI/RGA2/DGD1/ATUPF1/LBA1/UPF1/AtTT8/BHLH42/TT8/GL3/MYC6.2/ATERF-4/ATERF4/ERF4/RAP2.5/GRX480/GRXC9/ROXY19/GLYI4/AtJAZ1/JAZ1/TIFY10A/JAI3/JAZ3/TIFY6B/ATMPK4/MAPK4/MPK4/ATMYC2/JAI1/JIN1/MYC2/RD22…	91
GO:0006558	GO:0006558	L-phenylalanine metabolic process	22/5711	47/20491	0.00431547	0.0287867	0.0215587	ATPAL2/PAL2/ATGSTZ1/AtMAAI/GST18/GSTZ1/MAAI/ADT1/AtADT1/HPD/HPPD/PDS1/ISS1/VAS1/AAS/AtAAS/AtHGO/HGO/ADT2/AtADT2/ADT6/AtADT6	22
GO:1902221	GO:1902221	erythrose 4-phosphate/phosphoenolpyruvate family amino acid metabolic process	22/5711	47/20491	0.00431547	0.0287867	0.0215587	ATPAL2/PAL2/ATGSTZ1/AtMAAI/GST18/GSTZ1/MAAI/ADT1/AtADT1/HPD/HPPD/PDS1/ISS1/VAS1/AAS/AtAAS/AtHGO/HGO/ADT2/AtADT2/ADT6/AtADT6	22
GO:0035435	GO:0035435	phosphate ion transmembrane transport	16/5711	31/20491	0.00435496	0.028982	0.0217049	MPT3/PHT3;1/APC2/ATPUMP5/DIC1/UCP5/ATUBC24/PHO2/UBC24/PHT5;3/ABCI17/ATNAP3/AtSTAR1/NAP3/DIC2/UCP4	16
GO:0006720	GO:0006720	isoprenoid metabolic process	154/5711	460/20491	0.00439411	0.029174	0.0218487	B1/BCH1/BETA-OHASE/chy1/AtCTR1/CTR1/SIS1/ATICE1/ICE1/SCRM/AtHMGR1/HMG1/HMGR1/MAD3/D14/XK-2/XK2/MYBS2/CYP716A1/ACLA-1/BGL1/GPPS/GPS1/GIM2/PEN2/CLB6/HDR/ISPH/CCR1/PDE226/PDS/PDS3/ERG9/SQS1/AtCLA1/CLA/CLA1/DEF/DXPS2/DXS/DXS1/ANTR2/AtPHT4;4/PHT4;4/IM/IM1/PTOX/CAS1/ABA1/ATABA1/ATZEP/IBS3/LOS6/NPQ2/ZEP/FCLY/ABA2/ATABA2/ATSDR1/GIN1/ISI4/SDR1/SIS4/SRE1/MK/MVK/PEN3/CCR2/CRTISO/AtSPS2/SPS2/AtOR-like/TPS10/…	154
GO:0044106	GO:0044106	cellular amine metabolic process	57/5711	150/20491	0.00442401	0.0293039	0.0219459	ATEOL1/ETO1/WAT1/NodGS/ATHSPRO2/HSPRO2/ASA1/ATR4/CYP83B1/RED1/RNT1/SUR2/ATPAO4/PAO4/SAMDC3/CPA/ADC2/ATADC2/SPE2/AtFAAH/FAAH/ACR4/ARGAH1/ATSDC1/EMB1075/SDC1/AtPAO5/PAO5/TSB2/ATPAO2/PAO2/SPDS2/ASA2/ATHANSYNAB/ATAIH/EMB1873/EOL1/ATSPDS3/SPDS3/SPMS/LSD1/ISS1/VAS1/ATNEK5/NEK5/AMT1/JDL1/TRP5/WEI2/ATMYC2/JAI1/JIN1/MYC2/RD22BP1/ZBF1/pat1/TRP1	57
GO:0006535	GO:0006535	cysteine biosynthetic process from serine	19/5711	39/20491	0.00450618	0.0297786	0.0223015	ACS1/ATCS-B/CPACS1/OASB/AtSAT1/ATSERAT2;1/SAT1/SAT5/SERAT2;1/ATCYS-3A/CYTACS1/OASA1/OLD3/ATSERAT2;2/SAT-1/SAT-A/SAT-M/SAT3/SERAT2;2	19
GO:0006188	GO:0006188	IMP biosynthetic process	5711-12-01	21/20491	0.00454936	0.0298263	0.0223372	PUR2/CIA1/ATPURM/EMB2818/PUR5/HGPT/ASE1/ATASE/ATASE1/ATPURC/PUR7/PURC	12
GO:0006559	GO:0006559	L-phenylalanine catabolic process	14/5711	26/20491	0.00459756	0.0298263	0.0223372	ATPAL2/PAL2/ATGSTZ1/AtMAAI/GST18/GSTZ1/MAAI/HPD/HPPD/PDS1/AAS/AtAAS/AtHGO/HGO	14
GO:0009071	GO:0009071	serine family amino acid catabolic process	14/5711	26/20491	0.00459756	0.0298263	0.0223372	SHM1/SHMT1/STM/ACD1/ATACD1/AtDCD/D-CDES/DCD/SHM4/SHM2/AtGLDP1/GLDP1/MSA1/SHM7	14
GO:0034308	GO:0034308	primary alcohol metabolic process	14/5711	26/20491	0.00459756	0.0298263	0.0223372	AtFAAH/FAAH/ATSDC1/EMB1075/SDC1/LIL3:1/AtDJ1B/DJ-1b/DJ1B/ADH2/ATGSNOR1/GSNOR/HOT5/PAR2	14
GO:0046834	GO:0046834	lipid phosphorylation	14/5711	26/20491	0.00459756	0.0298263	0.0223372	PI-4KBETA1/PI4KBETA1/FAB1B/ATPI4K/PI4K/VTC4/IMPL1/AHL/ATAHL/HL/FAB1C/ATVPS34/PI3K/VPS34	14
GO:0046854	GO:0046854	phosphatidylinositol phosphorylation	14/5711	26/20491	0.00459756	0.0298263	0.0223372	PI-4KBETA1/PI4KBETA1/FAB1B/ATPI4K/PI4K/VTC4/IMPL1/AHL/ATAHL/HL/FAB1C/ATVPS34/PI3K/VPS34	14
GO:0051781	GO:0051781	positive regulation of cell division	14/5711	26/20491	0.00459756	0.0298263	0.0223372	SMO4/SKP2A/ATNTRA/NTR2/NTRA/HUB1/RDO4/AHP1/ATCLASP/CLASP/ATDPB2/CYL2/DPB2/NTR1	14
GO:1902222	GO:1902222	erythrose 4-phosphate/phosphoenolpyruvate family amino acid catabolic process	14/5711	26/20491	0.00459756	0.0298263	0.0223372	ATPAL2/PAL2/ATGSTZ1/AtMAAI/GST18/GSTZ1/MAAI/HPD/HPPD/PDS1/AAS/AtAAS/AtHGO/HGO	14
GO:0009756	GO:0009756	carbohydrate mediated signaling	43/5711	108/20491	0.00477531	0.0308382	0.0230951	ATEOL1/ETO1/ISI1/AtCTR1/CTR1/SIS1/ATRGS1/RGS1/ABA1/ATABA1/ATZEP/IBS3/LOS6/NPQ2/ZEP/ABA2/ATABA2/ATSDR1/GIN1/ISI4/SDR1/SIS4/SRE1/ATHXK2/HXK2/ATUPF1/LBA1/UPF1/SLO2/ATTPS1/TPS1/SIS3/GATA21/GNC/AKIN10/KIN10/SNRK1.1/ABA3/ACI2/ATABA3/AtLOS5/LOS5/SIR3	43
GO:0010182	GO:0010182	sugar mediated signaling pathway	43/5711	108/20491	0.00477531	0.0308382	0.0230951	ATEOL1/ETO1/ISI1/AtCTR1/CTR1/SIS1/ATRGS1/RGS1/ABA1/ATABA1/ATZEP/IBS3/LOS6/NPQ2/ZEP/ABA2/ATABA2/ATSDR1/GIN1/ISI4/SDR1/SIS4/SRE1/ATHXK2/HXK2/ATUPF1/LBA1/UPF1/SLO2/ATTPS1/TPS1/SIS3/GATA21/GNC/AKIN10/KIN10/SNRK1.1/ABA3/ACI2/ATABA3/AtLOS5/LOS5/SIR3	43
GO:0010031	GO:0010031	circumnutation	5711-09-01	14/20491	0.00483736	0.0308872	0.0231317	ATIDD15/IDD15/SGR5/ELF3/PYK20/APRR1/AtTOC1/PRR1/TOC1	9
GO:0043243	GO:0043243	positive regulation of protein complex disassembly	5711-09-01	14/20491	0.00483736	0.0308872	0.0231317	ATELF5A-1/EIF-5A/EIF5A/ELF5A-1/ATPCAP1/MDP25/PCAP1/AtTCTP1/TCTP1	9
GO:0046113	GO:0046113	nucleobase catabolic process	5711-09-01	14/20491	0.00483736	0.0308872	0.0231317	BETA-UP/PYD3/ALDH6B2/PYD1/ATAAH-2/UAH/PYD2/ATXDH1/XDH1	9
GO:0050879	GO:0050879	multicellular organismal movement	5711-09-01	14/20491	0.00483736	0.0308872	0.0231317	ATIDD15/IDD15/SGR5/ELF3/PYK20/APRR1/AtTOC1/PRR1/TOC1	9
GO:1901031	GO:1901031	regulation of response to reactive oxygen species	5711-09-01	14/20491	0.00483736	0.0308872	0.0231317	ATCPN21/CHCPN10/CPN10/CPN20/CPN21/abc1k7/AtSIA1/SIA1/LOL1	9
GO:0015919	GO:0015919	peroxisomal membrane transport	17/5711	34/20491	0.00507124	0.0323078	0.0241956	ATPEX2/PEX2/TED3/APM2/PEX13/AtPED2/ATPEX14/PED2/PEX14/ATPEX7/PEX7/APM4/ATPEX12/PEX12/APEM9/DAYU/PEX26	17
GO:0002682	GO:0002682	regulation of immune system process	82/5711	229/20491	0.00513987	0.0326225	0.0244313	AtC2/AtGAP1/C2/CAR4/PBA1/ATGLR3.6/GLR3.6/ATWRKY70/WRKY70/ANAC091/ANAC91/TIP/ATSGT1B/EDM1/ETA3/RPR1/SGT1B/CCR1/JAS1/JAZ10/TIFY9/AS1/ATMYB91/ATPHAN/MYB91/AtGH3.11/FIN219/JAR1/ATNPR1/NIM1/NPR1/SAI1/ACD2/ATRCCR/AtDBP1/DBP1/AtRIN4/RIN4/ATPUB13/PUB13/LOL1/FMO1/ATWRKY40/WRKY40/ATGSL05/ATGSL5/EED3/GSL05/GSL5/PMR4/ATERF-4/ATERF4/ERF4/RAP2.5/ATNAC2/NAC2/CBP60a/HRT/RCY1/RPP8/ILL6/BGLU42/NIMIN-2/MOS9/MPB2C/A…	82
GO:0010051	GO:0010051	xylem and phloem pattern formation	58/5711	154/20491	0.00514365	0.0326225	0.0244313	FL1/DOT2/MDF/BLH9/BLR/HB-6/LSN/PNY/RPL/VAN/SRS2/ARF5/IAA24/MP/CKRC1/SAV3/TAA1/TIR2/WEI8/VIK/ABCG11/AtABCG11/ATWBC11/COF1/DSO/WBC11/ADL1/ADL1A/AG68/DL1/DRP1A/RSW9/AGD3/SFC/VAN3/AtDRB1/DRB1/HYL1/CVP1/FRL1/SMT2/ATMKK2/MK1/MKK2/AGO1/AtAGO1/ICU9/COV1/UNH/VPS51/IFL/IFL1/REV/AtTAR2/TAR2/AtCYP71/CYP71/LCV2	58
GO:0010114	GO:0010114	response to red light	56/5711	148/20491	0.00527213	0.0333423	0.0249704	ATHEXP/ELF4/TOPP4/ATR4/CYP83B1/RED1/RNT1/SUR2/AHT1/ATPOB1/LRB2/POB1/ABA1/ATABA1/ATZEP/IBS3/LOS6/NPQ2/ZEP/LHCB2/LHCB2.1/LRB1/ABC1/ATSIG1/ATSIG2/SIG1/SIG2/SIGA/SIGB/FHY2/FRE1/HY8/PHYA/COR27/CP1/RFI2/ATGA2OX2/GA2OX2/ABC1K1/ACDO1/AtACDO1/PGR6/PIF1/PIL5/AT-EXP1/ATEXP1/ATEXPA1/EXP1/EXPA1/ADO1/FKL2/LKP1/ZTL/FHY1/FRY1/PAT3	56
GO:0042168	GO:0042168	heme metabolic process	25/5711	56/20491	0.00528067	0.0333423	0.0249704	COX10/AtHEMA1/GluTR/HEMA1/ATHO1/GUN2/HO1/HY1/HY6/TED4/ATCPO-I/HEMF1/LIN2/HEMG1/PPO1/PPOX/FC2/ATFC-I/FC-I/FC1/GSA2/GSAM/PIF1/PIL5/COX15	25
GO:0010191	GO:0010191	mucilage metabolic process	26/5711	59/20491	0.00554725	0.0347596	0.0260318	ARA12/SBT1.7/BLH2/SAW1/MAGT1/MUCI10/LUG/RON2/DF1/GAUT10/LGT4/ATMYB5/MYB5/FLY1/ROH1/MUCI70/URGT2/BLH4/SAW2/ATEXO70A1/EXO70A1/LUH/MUM1/FLA4/SOS5/GALT6	26
GO:0047484	GO:0047484	regulation of response to osmotic stress	26/5711	59/20491	0.00554725	0.0347596	0.0260318	AtC2/AtGAP1/C2/CAR4/ATWRKY70/WRKY70/UBP16/VQ9/MYBS2/ASKalpha/ATSK11/SK/ATTIL/TIL/ATMYB73/MYB73/RHA2A/PSRP2/LSU2/EngD-1/LUH/MUM1/SLK2/FHY1/FRY1/PAT3	26
GO:0001505	GO:0001505	regulation of neurotransmitter levels	35/5711	85/20491	0.00554848	0.0347596	0.0260318	SHM1/SHMT1/STM/BETA-UP/PYD3/SHM4/AtCML24/CML24/TCH2/SHM2/CML23/PYD1/CuAO1/THA1/GABA-T/HER1/POP2/FD-GOGAT/GLS1/GLU1/GLUS/ATP8/AtRCD1/CEO/CEO1/RCD1/RIMB1/AtGLDP1/GLDP1/PYD2/AGT/AGT1/SGAT/MSA1/SHM7	35
GO:0043173	GO:0043173	nucleotide salvage	15/5711	29/20491	0.00556644	0.0347596	0.0260318	PYRR/UPP/APT1/ATAPT1/NAPRT2/AtFKGP/FKGP/APT5/APT3/HGPT/ADK1/ADK2/ATUK/UPRT1/UK/UPRT1/UKL1	15
GO:0071324	GO:0071324	cellular response to disaccharide stimulus	15/5711	29/20491	0.00556644	0.0347596	0.0260318	AtELP4/ELO1/ISI1/AtSOD1/CSD1/SOD1/AHK4/ATCRE1/CRE1/WOL/WOL1/AtSOD2/CSD2/CZSOD2/SOD2	15
GO:0042157	GO:0042157	lipoprotein metabolic process	47/5711	121/20491	0.00571603	0.0354141	0.026522	ARF3/ARL1/ATARL1/ATATG18C/ATG18C/ARFA1F/ATARFA1F/TIPSY1/ATUBP3/UBP3/ATPCAP1/MDP25/PCAP1/AtCDPK6/CDPK6/CPK3/POL/ARF1/APG12/ATATG12/ATG12A/AtPAT10/PAT10/ARA-6/ARA6/AtARA6/ATRAB5C/ATRABF1/RABF1/DiT1/PAT4/RPT2b/AKINBETA1/KIN&#946;1/ATH2/ATTRX2/ATTRXH2/TRX2/TRXH2/AtATG18a/ATG18a/PEUP2/APG5/ATATG5/ATG5/ARFA1B/ATARFA1B	47
GO:0006206	GO:0006206	pyrimidine nucleobase metabolic process	5711-11-01	19/20491	0.00574621	0.0354141	0.026522	PYRR/UPP/CARA/VEN6/BETA-UP/PYD3/ALDH6B2/DHOASE/PYR4/PYD1/PYD2	11
GO:0010019	GO:0010019	chloroplast-nucleus signaling pathway	5711-11-01	19/20491	0.00574621	0.0354141	0.026522	TAPX/ATHO1/GUN2/HO1/HY1/HY6/TED4/GUN1/ATHY2/GUN3/HY2	11
GO:0046496	GO:0046496	nicotinamide nucleotide metabolic process	5711-11-01	19/20491	0.00574621	0.0354141	0.026522	NAPRT2/OLD5/QS/SUFE3/ATNUDT19/ATNUDX19/NUDX19/AO/FIN4/ATNADK-1/NADK1	11
GO:0110126	GO:0110126	phloem loading	5711-11-01	19/20491	0.00574621	0.0354141	0.026522	ATHPT/HPT1/TPT1/VTE2/ATSUC2/SUC2/SUT1/AAP2/AtNPF2.11/GTR2/NPF2.11	11
GO:2000122	GO:2000122	negative regulation of stomatal complex development	5711-11-01	19/20491	0.00574621	0.0354141	0.026522	ATBCA1/ATSABP3/CA1/SABP3/ATSBT5.2/CRSP/SBT5.2(a)/SBT5.2(b)/ATBCA4/BCA4/CA4	11
GO:0007041	GO:0007041	lysosomal transport	5711-08-01	12/20491	0.00580644	0.0354768	0.0265689	GFS9/TT9/AP4M/UNH/VPS51/ATVPS29/MAG1/VPS29	8
GO:0010222	GO:0010222	stem vascular tissue pattern formation	5711-08-01	12/20491	0.00580644	0.0354768	0.0265689	ABCG11/AtABCG11/ATWBC11/COF1/DSO/WBC11/COV1/LCV2	8
GO:0019676	GO:0019676	ammonia assimilation cycle	5711-08-01	12/20491	0.00580644	0.0354768	0.0265689	DCT/DIT2.1/ATGSL1/FD-GOGAT/GLS1/GLU1/GLUS/DiT1	8
GO:0035264	GO:0035264	multicellular organism growth	5711-08-01	12/20491	0.00580644	0.0354768	0.0265689	STZ/ZAT10/ABCB25/ATATM3/ATM3/STA1/AtTCTP1/TCTP1	8
GO:0007155	GO:0007155	cell adhesion	13/5711	24/20491	0.00586594	0.0355341	0.0266118	HAKAI/EMB30/GN/MIZ2/VAN7/ER/GABA-T/HER1/POP2/ATHS1/HS1/FLA4/SOS5	13
GO:0009113	GO:0009113	purine nucleobase biosynthetic process	13/5711	24/20491	0.00586594	0.0355341	0.0266118	APT1/ATAPT1/PUR2/CIA1/ATPURM/EMB2818/PUR5/APT5/APT3/THFS/ASE1/ATASE/ATASE1	13
GO:0010076	GO:0010076	maintenance of floral meristem identity	13/5711	24/20491	0.00586594	0.0355341	0.0266118	BLH9/BLR/HB-6/LSN/PNY/RPL/VAN/AGL22/FAQ1/SVP/AGL7/AP1/AtAP1	13
GO:0022610	GO:0022610	biological adhesion	13/5711	24/20491	0.00586594	0.0355341	0.0266118	HAKAI/EMB30/GN/MIZ2/VAN7/ER/GABA-T/HER1/POP2/ATHS1/HS1/FLA4/SOS5	13
GO:1901000	GO:1901000	regulation of response to salt stress	22/5711	48/20491	0.00589912	0.0356588	0.0267052	AtC2/AtGAP1/C2/CAR4/UBP16/VQ9/MYBS2/ASKalpha/ATSK11/SK/ATTIL/TIL/ATMYB73/MYB73/PSRP2/EngD-1/LUH/MUM1/SLK2/FHY1/FRY1/PAT3	22
GO:0009962	GO:0009962	regulation of flavonoid biosynthetic process	30/5711	71/20491	0.0063579	0.0383503	0.0287209	ATCHS/CHS/TT4/AtMYB113/MYB113/MYBD/RPN12a/AtTT8/BHLH42/TT8/ATMYB7/ATY49/MYB7/GL3/MYC6.2/NAC2/anac078/NAC78/NTL11/ATMYC2/JAI1/JIN1/MYC2/RD22BP1/ZBF1/ABC1K1/ACDO1/AtACDO1/PGR6/ARF10	30
GO:0006721	GO:0006721	terpenoid metabolic process	128/5711	379/20491	0.00639331	0.038482	0.0288196	B1/BCH1/BETA-OHASE/chy1/AtCTR1/CTR1/SIS1/ATICE1/ICE1/SCRM/D14/XK-2/XK2/MYBS2/CYP716A1/ACLA-1/BGL1/GIM2/PEN2/CCR1/PDE226/PDS/PDS3/ERG9/SQS1/AtCLA1/CLA/CLA1/DEF/DXPS2/DXS/DXS1/ANTR2/AtPHT4;4/PHT4;4/IM/IM1/PTOX/CAS1/ABA1/ATABA1/ATZEP/IBS3/LOS6/NPQ2/ZEP/FCLY/ABA2/ATABA2/ATSDR1/GIN1/ISI4/SDR1/SIS4/SRE1/PEN3/CCR2/CRTISO/AtOR-like/TPS10/ATHO1/GUN2/HO1/HY1/HY6/TED4/FPS1/ABC33/ATCPS1/CPS/CPS1/GA1/FKP1/HMG…	128
GO:0098655	GO:0098655	cation transmembrane transport	138/5711	412/20491	0.00658222	0.0395351	0.0296082	AMT2/AMT2;1/ATAMT2/AHA8/HA8/ACA10/ATACA10/CIF1/AHA1/HA1/OST2/PMA/emb2448/TUF/TUFF/VHA-E1/ATKT2/ATKUP2/KT2/KUP2/SHY3/TRK2/MCA1/ATMTP11/MTP11/AVMA10/VMA10/ACA4/ATVHA-C2/AVA-2PE/AVA-P2/ATECA4/ECA4/KUP6/APC2/MGT6/MRS2-4/PCH1/ATCDF1/ATMTP1/MTP1/OZS1/ZAT/ZAT1/ATECA2/ECA2/SKOR/ATPUMP5/DIC1/UCP5/ACA7/VAG2/VATG2/VHA-G2/AMT1;1/ATAMT1/ATAMT1;1/ACA11/AtVAB2/VAB2/ATPD/PDE332/KT1/AHA10/TT13/MTP8/COPT6/ACA12/AT…	138
GO:0018377	GO:0018377	protein myristoylation	32/5711	77/20491	0.00662697	0.0396275	0.0296774	ARF3/ARL1/ATARL1/ARFA1F/ATARFA1F/ATUBP3/UBP3/ATPCAP1/MDP25/PCAP1/AtCDPK6/CDPK6/CPK3/POL/ARF1/ARA-6/ARA6/AtARA6/ATRAB5C/ATRABF1/RABF1/DiT1/RPT2b/AKINBETA1/KIN&#946;1/ATH2/ATTRX2/ATTRXH2/TRX2/TRXH2/ARFA1B/ATARFA1B	32
GO:0018208	GO:0018208	peptidyl-proline modification	24/5711	54/20491	0.00663953	0.0396275	0.0296774	ROC1/DEI1/PAS1/HPGT1/ATPUB49/PUB49/CYP40/SQN/AT-P4H-1/AtCYP19-1/CYP19/ROC3/CYP20-3/ROC4/GALT6/AtCYP71/CYP71/ATCYP20-2/CYP20-2/Pnsl5/ROC2/ATFKBP62/FKBP62/ROF1	24
GO:0052544	GO:0052544	defense response by callose deposition in cell wall	24/5711	54/20491	0.00663953	0.0396275	0.0296774	PAD2/CAD1/ATR4/CYP83B1/RED1/RNT1/SUR2/PEN2/ABCG36/ATABCG36/ATPDR8/PDR8/PEN3/ATGSL05/ATGSL5/EED3/GSL05/GSL5/PMR4/GGP/VTC2/ARA8/ATPCS1/PCS1	24
GO:0042219	GO:0042219	cellular modified amino acid catabolic process	5711-07-01	10/20491	0.00679825	0.0399856	0.0299456	GGT2/FCLY/GGT3/GGT4/AtGGCT2;2/GGCT2;2/OXP1	7
GO:0060260	GO:0060260	regulation of transcription initiation from RNA polymerase II promoter	5711-07-01	10/20491	0.00679825	0.0399856	0.0299456	RPT3/RPT4A/ATS6A.2/RPT5A/ATSUG1/RPT6A/RPT1A	7
GO:0060261	GO:0060261	positive regulation of transcription initiation from RNA polymerase II promoter	5711-07-01	10/20491	0.00679825	0.0399856	0.0299456	RPT3/RPT4A/ATS6A.2/RPT5A/ATSUG1/RPT6A/RPT1A	7
GO:0080148	GO:0080148	negative regulation of response to water deprivation	5711-07-01	10/20491	0.00679825	0.0399856	0.0299456	ATGSTU17/ERD9/GST30/GST30B/GSTU17/PSRP2/RGLG2	7
GO:1901999	GO:1901999	homogentisate metabolic process	5711-07-01	10/20491	0.00679825	0.0399856	0.0299456	ATGSTZ1/AtMAAI/GST18/GSTZ1/MAAI/AtHGO/HGO	7
GO:1902000	GO:1902000	homogentisate catabolic process	5711-07-01	10/20491	0.00679825	0.0399856	0.0299456	ATGSTZ1/AtMAAI/GST18/GSTZ1/MAAI/AtHGO/HGO	7
GO:2000144	GO:2000144	positive regulation of DNA-templated transcription, initiation	5711-07-01	10/20491	0.00679825	0.0399856	0.0299456	RPT3/RPT4A/ATS6A.2/RPT5A/ATSUG1/RPT6A/RPT1A	7
GO:1902600	GO:1902600	proton transmembrane transport	47/5711	122/20491	0.00682773	0.0400758	0.0300131	AHA8/HA8/AHA1/HA1/OST2/PMA/emb2448/TUF/TUFF/VHA-E1/AVMA10/VMA10/ATVHA-C2/AVA-2PE/AVA-P2/ATPUMP5/DIC1/UCP5/VAG2/VATG2/VHA-G2/AtVAB2/VAB2/ATPD/PDE332/AHA10/TT13/ATVHA-C/DET3/AtAVP1/ATAVP3/AtVHP1;1/AVP-3/AVP1/FUGU5/VHP1/AHA5/HA5/ATP8/JK224/NPH1/PHOT1/RPT1/AHA2/AtHA2/HA2/PMA2	47
GO:0006497	GO:0006497	protein lipidation	46/5711	119/20491	0.00687809	0.0402049	0.0301098	ARF3/ARL1/ATARL1/ATATG18C/ATG18C/ARFA1F/ATARFA1F/ATUBP3/UBP3/ATPCAP1/MDP25/PCAP1/AtCDPK6/CDPK6/CPK3/POL/ARF1/APG12/ATATG12/ATG12A/AtPAT10/PAT10/ARA-6/ARA6/AtARA6/ATRAB5C/ATRABF1/RABF1/DiT1/PAT4/RPT2b/AKINBETA1/KIN&#946;1/ATH2/ATTRX2/ATTRXH2/TRX2/TRXH2/AtATG18a/ATG18a/PEUP2/APG5/ATATG5/ATG5/ARFA1B/ATARFA1B	46
GO:0042158	GO:0042158	lipoprotein biosynthetic process	46/5711	119/20491	0.00687809	0.0402049	0.0301098	ARF3/ARL1/ATARL1/ATATG18C/ATG18C/ARFA1F/ATARFA1F/ATUBP3/UBP3/ATPCAP1/MDP25/PCAP1/AtCDPK6/CDPK6/CPK3/POL/ARF1/APG12/ATATG12/ATG12A/AtPAT10/PAT10/ARA-6/ARA6/AtARA6/ATRAB5C/ATRABF1/RABF1/DiT1/PAT4/RPT2b/AKINBETA1/KIN&#946;1/ATH2/ATTRX2/ATTRXH2/TRX2/TRXH2/AtATG18a/ATG18a/PEUP2/APG5/ATATG5/ATG5/ARFA1B/ATARFA1B	46
GO:0006662	GO:0006662	glycerol ether metabolic process	20/5711	43/20491	0.00694303	0.040266	0.0301556	ATTRX/ATTRX1/TRX1/ATH9/ATHM2/TRXm2/ATM4/ATHM4/TRX-M4/ATY1/TRX-Y1/TY1/ATM1/ATH2/ATTRX2/ATTRXH2/TRX2/TRXH2/TH9/TRX	20
GO:0015996	GO:0015996	chlorophyll catabolic process	20/5711	43/20491	0.00694303	0.040266	0.0301556	SGR1/ACD1/ACD2/ATRCCR/NYC1/NYE2/SGR2/ATNYE1/NYE1/SGR/ABC1/ATABC1/ATCLH2/CLH2/ABC1K1/ACDO1/AtACDO1/PGR6/LLS1/PAO	20
GO:0043200	GO:0043200	response to amino acid	20/5711	43/20491	0.00694303	0.040266	0.0301556	AtNPF5.2/ATPTR3/NPF5.2/PTR3/ATGLR3.4/GLR3.4/GLUR3/AtFBS1/FBS1/AtWRKY20/WRKY20/ATMAPK3/ATMPK3/MPK3/ATMAPK6/ATMPK6/MAPK6/MPK6/ATGLR3.3/GLR3.3	20
GO:0009116	GO:0009116	nucleoside metabolic process	36/5711	89/20491	0.00694536	0.040266	0.0301556	PYRR/UPP/SAMDC3/ATMTAN1/ATMTN1/MTAN1/MTN1/AtPRS5/PRS5/CIA1/AtTK1a/TK1/TK1a/AT-RSH3/ATRSH3/RSH3/AT-CDA1/CDA1/DESZ/AtTRM82/TRM82/ADK1/ADK2/AHK4/ATCRE1/CRE1/WOL/WOL1/NSH3/CKI1/ASE1/ATASE/ATASE1/ATUK/UPRT1/UK/UPRT1/UKL1	36
GO:0010027	GO:0010027	thylakoid membrane organization	42/5711	107/20491	0.007015	0.0405868	0.0303958	ABCI6/ATNAP7/NAP7/PGP1/CAS1/ATOBGC/ATOBGL/CPSAR1/EMB269/EMB3138/Obg/mtKAS/ALB4/ARTEMIS/RIQ1/FTSH2/VAR2/SCY1/ANU7/EMB2737/EMB64/AMOS1/EGY1/FTSH5/VAR1/PLSP1/PTAC4/VIPP1/ALB3/ABC1K1/ACDO1/AtACDO1/PGR6/APG2/PGA2/TATC/UNE3/ATTERC/PDE149/CPFTSY/FRD4/RIQ2	42
GO:0042436	GO:0042436	indole-containing compound catabolic process	14/5711	27/20491	0.00712578	0.0410602	0.0307503	CAD1/ATHSPRO2/HSPRO2/PEN2/ABCG36/ATABCG36/ATPDR8/PDR8/PEN3/ISS1/VAS1/ARA8/ATPCS1/PCS1	14
GO:0120029	GO:0120029	proton export across plasma membrane	14/5711	27/20491	0.00712578	0.0410602	0.0307503	AHA8/HA8/AHA1/HA1/OST2/PMA/AHA10/TT13/AHA5/HA5/AHA2/AtHA2/HA2/PMA2	14
GO:0032465	GO:0032465	regulation of cytokinesis	5711-10-01	17/20491	0.00724759	0.0413419	0.0309613	ARC12/ATMINE1/MINE1/AtMYB3R4/MYB3R-4/ATMYB3R-1/ATMYB3R1/MYB3R-1/MYB3R1/PC-MYB1	10
GO:0048455	GO:0048455	stamen formation	5711-10-01	17/20491	0.00724759	0.0413419	0.0309613	CBB3/CPD/CYP90/CYP90A/CYP90A1/DWF3/ATMCB1/MBP1/MCB1/RPN10	10
GO:0050691	GO:0050691	regulation of defense response to virus by host	5711-10-01	17/20491	0.00724759	0.0413419	0.0309613	ANAC091/ANAC91/TIP/ATWRKY40/WRKY40/HRT/RCY1/RPP8/MPB2C/SAG101	10
GO:0051693	GO:0051693	actin filament capping	5711-10-01	17/20491	0.00724759	0.0413419	0.0309613	AtCPA/CPA/AtVAB2/VAB2/AtCPB/CPB/AFH1/AHF1/ATFH1/FH1	10
GO:0071219	GO:0071219	cellular response to molecule of bacterial origin	5711-10-01	17/20491	0.00724759	0.0413419	0.0309613	AtLYK4/LYK4/ATPCAP1/MDP25/PCAP1/AtCERK1/AtLYK1/CERK1/LYK1/LYSM	10
GO:0010508	GO:0010508	positive regulation of autophagy	5711-12-01	22/20491	0.00749295	0.0424003	0.0317539	ATBAG6/BAG6/AtACER/ATCES1/ATWRKY33/WRKY33/AKIN10/KIN10/SNRK1.1/AtATG18a/ATG18a/PEUP2	12
GO:0019509	GO:0019509	L-methionine salvage from methylthioadenosine	5711-12-01	22/20491	0.00749295	0.0424003	0.0317539	ATARD2/ARD4/ATARD4/ATMTK/MTK/MTK1/ATMTAN1/ATMTN1/MTAN1/MTN1/DEP1/MTI1	12
GO:0046040	GO:0046040	IMP metabolic process	5711-12-01	22/20491	0.00749295	0.0424003	0.0317539	PUR2/CIA1/ATPURM/EMB2818/PUR5/HGPT/ASE1/ATASE/ATASE1/ATPURC/PUR7/PURC	12
GO:0060148	GO:0060148	positive regulation of posttranscriptional gene silencing	5711-12-01	22/20491	0.00749295	0.0424003	0.0317539	URT1/STA1/CHR38/CLSY/CLSY1/chr31/CLSY3/AtRDR1/ATRDRP1/RDR1/EMB2734/KETCH1	12
GO:0006665	GO:0006665	sphingolipid metabolic process	29/5711	69/20491	0.00788309	0.0445191	0.0333407	GCS/AtSPP1/LPPdelta/SPP1/AtNCER1/ELO1/ELO2/AtSBH2/SBH2/SAG18/AtACER/ATCES1/ssSPTa/PAS2/PEP/AtORM2/AtIPCS2/ERH1/AtSLD2/SLD2/AtNCER2/ACD5/EPC1/GMT1/LOH1/LAG13/LOH3/ATLCBK1/LCBK1	29
GO:1901463	GO:1901463	regulation of tetrapyrrole biosynthetic process	22/5711	49/20491	0.00793101	0.0447006	0.0334767	NTRC/ATGLK1/GLK1/GPRI1/LIL3:1/ATHSP93-V/CLPC/CLPC1/DCA1/HSP93-V/BPG2/YL1/GATA21/GNC/ABCB25/ATATM3/ATM3/STA1/ABC1K1/ACDO1/AtACDO1/PGR6	22
GO:0006498	GO:0006498	N-terminal protein lipidation	31/5711	75/20491	0.00817548	0.045896	0.034372	ARF3/ARL1/ATARL1/ARFA1F/ATARFA1F/ATUBP3/UBP3/ATPCAP1/MDP25/PCAP1/AtCDPK6/CDPK6/CPK3/ARF1/ARA-6/ARA6/AtARA6/ATRAB5C/ATRABF1/RABF1/DiT1/RPT2b/AKINBETA1/KIN&#946;1/ATH2/ATTRX2/ATTRXH2/TRX2/TRXH2/ARFA1B/ATARFA1B	31
GO:0006499	GO:0006499	N-terminal protein myristoylation	31/5711	75/20491	0.00817548	0.045896	0.034372	ARF3/ARL1/ATARL1/ARFA1F/ATARFA1F/ATUBP3/UBP3/ATPCAP1/MDP25/PCAP1/AtCDPK6/CDPK6/CPK3/ARF1/ARA-6/ARA6/AtARA6/ATRAB5C/ATRABF1/RABF1/DiT1/RPT2b/AKINBETA1/KIN&#946;1/ATH2/ATTRX2/ATTRXH2/TRX2/TRXH2/ARFA1B/ATARFA1B	31
GO:0009970	GO:0009970	cellular response to sulfate starvation	15/5711	30/20491	0.0082997	0.0462523	0.0346388	APS2/ATPS3/ASA1/ATPS2/AtSAT1/ATSERAT2;1/SAT1/SAT5/SERAT2;1/CAT2/CAT1/AtEIL3/ATSLIM/EIL3/SLIM1	15
GO:0019750	GO:0019750	chloroplast localization	15/5711	30/20491	0.0082997	0.0462523	0.0346388	PMI1/TREPH1/AUXILIN-LIKE6/JAC1/WEB1/PP2A-2/AtPHOT2/NPL1/PHOT2/JK224/NPH1/PHOT1/RPT1/AtCHUP1/CHUP1	15
GO:0051644	GO:0051644	plastid localization	15/5711	30/20491	0.0082997	0.0462523	0.0346388	PMI1/TREPH1/AUXILIN-LIKE6/JAC1/WEB1/PP2A-2/AtPHOT2/NPL1/PHOT2/JK224/NPH1/PHOT1/RPT1/AtCHUP1/CHUP1	15
GO:0022900	GO:0022900	electron transport chain	65/5711	179/20491	0.0083042	0.0462523	0.0346388	ATLFNR1/FNR1/LFNR1/CI76/EMB1467/AtPGR5/PGR5/COB/DEG7/DegP7/SDH2-2/MSP-1/OE33/OEE1/OEE33/PSBO-1/PSBO1/PCH1/TROL/PSAN/CRR31/NdhS/ATFRO7/FRO7/ATPD/PDE332/ADS3/AtADS3/FAD5/FADB/JB67/CI51/NDUFV1/NDF1/NDH48/PnsB1/SDHAF2/FTSH2/VAR2/PSAG/PGR5-LIKE/PSBQ/PSBQ-1/PSBQA/PSAO/ATFD3/FD3/PIFI/PAA2/FTSH5/VAR1/ABC1K1/ACDO1/AtACDO1/PGR6/CRR3/CRR23/NdhL/PSBY/YCF32/CPFTSY/FRD4/OEC33/PSBO-2/PSBO2	65
GO:0035690	GO:0035690	cellular response to drug	76/5711	214/20491	0.00857172	0.0476487	0.0356845	AtSSI2/FAB2/LDW1/SSI2/UGT74E2/AtLYK5/LYK5/AtBCS1/AtOM66/BCS1/OM66/ATWRKY70/WRKY70/EDR4/AtSOD1/AtLYK4/LYK4/ATNPR1/NIM1/NPR1/SAI1/GAI/RGA2/BAL/ATUPF1/LBA1/UPF1/EX2/ATGSL05/ATGSL5/EED3/GSL05/GSL5/PMR4/AtMYB3R4/MYB3R-4/GRX480/GRXC9/ROXY19/LSD1/GLYI4/ATMYB3R-1/ATMYB3R1/MYB3R-1/MYB3R1/PC-MYB1/CSD1/SOD1/HRT/RCY1/RPP8/NHL25/GHR1/ATB'/ATMPK4/MAPK4/MPK4/AtSOD2/CSD2/CZSOD2/SOD2/RGA/RGA1/RGA24/MAT1/CLB4/CSB3…	76
GO:0009638	GO:0009638	phototropism	24/5711	55/20491	0.0087175	0.0482777	0.0361557	PKS4/PKS2/D6PKL2/PK5/JK218/NPH3/RPT3/BIP/AGC1-3/PAX/IAA19/MSG2/FHY2/FRE1/HY8/PHYA/AtPHOT2/NPL1/PHOT2/RPT2/JK224/NPH1/PHOT1/RPT1	24
GO:0034599	GO:0034599	cellular response to oxidative stress	54/5711	145/20491	0.00871894	0.0482777	0.0361557	NTRC/UGT74E2/AtNCER1/ATCPN21/CHCPN10/CPN10/CPN20/CPN21/ATMSD1/AtSOD1/MEE33/MSD1/TAPX/ATNTRA/NTR2/NTRA/APX3/MSL1/ATMSL10/MSL10/abc1k7/AtSIA1/SIA1/ATCCS/CCS/LOL1/EX2/ATMSRA1/PMSR1/CSD1/SOD1/TPX1/ATPRX/PRXQ/PrxIIE/ATMYC2/JAI1/JIN1/MYC2/RD22BP1/ZBF1/GrxC5/AtSOD2/CSD2/CZSOD2/SOD2/AtGRXC2/GRX370/GRXC2/NTR1/F6'H1/APX1B/APX2/AtAPX2	54
GO:0006094	GO:0006094	gluconeogenesis	19/5711	41/20491	0.00881574	0.0484353	0.0362737	SBPASE/PCK1/PEPCK/GAPC/GAPC-1/GAPC1/AtFBA2/FBA2/FBA6/AtcFBP/cyfbp/FBP/FINS1/GAPC-2/GAPC2/AtFBA5/FBA5/PGK/PGK3	19
GO:0006595	GO:0006595	polyamine metabolic process	19/5711	41/20491	0.00881574	0.0484353	0.0362737	NodGS/ATPAO4/PAO4/SAMDC3/CPA/ADC2/ATADC2/SPE2/ARGAH1/AtPAO5/PAO5/ATPAO2/PAO2/SPDS2/ATAIH/EMB1873/ATSPDS3/SPDS3/SPMS	19
GO:0019288	GO:0019288	isopentenyl diphosphate biosynthetic process, methylerythritol 4-phosphate pathway	19/5711	41/20491	0.00881574	0.0484353	0.0362737	CLB6/HDR/ISPH/AtCLA1/CLA/CLA1/DEF/DXPS2/DXS/DXS1/DJC26/J20/LOI1/MEF11/CLB4/CSB3/GCPE/HDS/ISPG	19
GO:2000038	GO:2000038	regulation of stomatal complex development	19/5711	41/20491	0.00881574	0.0484353	0.0362737	MAPKKK18/ATBCA1/ATSABP3/CA1/SABP3/ATSBT5.2/CRSP/SBT5.2(a)/SBT5.2(b)/ATMAPK3/ATMPK3/MPK3/ATBCA4/BCA4/CA4/ATMAPK6/ATMPK6/MAPK6/MPK6	19
GO:0009267	GO:0009267	cellular response to starvation	94/5711	272/20491	0.00895423	0.049101	0.0367722	APS2/ATG8F/ATIPS2/ATMIPS2/MIPS2/SQD2/ATEOL1/ETO1/ATSPX4/SPX4/ATPS3/PYRR/UPP/ASA1/ATPS2/APT1/PCK1/PEPCK/CARA/VEN6/ATPAP10/PAP10/CIPK9/PKS6/SnRK3.12/ATG6/ATSNF4/KIN&#946;&#947;/SNF4/ATUBC24/PHO2/UBC24/AtTIR1/TIR1/AtSAT1/ATSERAT2;1/SAT1/SAT5/SERAT2;1/ATG8C/AtbZIP63/BZO2H3/CAT2/CEP1/ATSPX2/SPX2/ATPCAP1/MDP25/PCAP1/ASN1/AT-ASN1/DIN6/ATFRD3/FRD3/MAN1/ATWRKY6/WRKY6/ATATG6/AtBECLIN1/BECLIN1/LSU2/AtPHF1/P…	94
GO:0019673	GO:0019673	GDP-mannose metabolic process	5711-09-01	15/20491	0.009119	0.0496207	0.0371614	MEE31/PMI1/CYT1/EMB101/GMP1/SOZ1/VTC1/ATPMM/PMM	9
GO:0031112	GO:0031112	positive regulation of microtubule polymerization or depolymerization	5711-09-01	15/20491	0.009119	0.0496207	0.0371614	ATGCP3/ATSPC98/GCP3/SPC98/ATPCAP1/MDP25/PCAP1/AtTCTP1/TCTP1	9
GO:0048446	GO:0048446	petal morphogenesis	5711-09-01	15/20491	0.009119	0.0496207	0.0371614	FOP1/WSD11/chr13/PIE1/SRCAP/BPE/BPEp/BPEub/ZCW32	9
GO:1901001	GO:1901001	negative regulation of response to salt stress	5711-09-01	15/20491	0.009119	0.0496207	0.0371614	VQ9/MYBS2/ATMYB73/MYB73/PSRP2/EngD-1/LUH/MUM1/SLK2	9

## Sheet: Upregulated DEGS bw 4 stages
	ID	Description	GeneRatio	BgRatio	pvalue	p.adjust	qvalue	geneID	Count
GO:0046500	GO:0046500	S-adenosylmethionine metabolic process	15/730	26/20491	8.80572e-16	1.46263e-12	1.13547e-12	AtSAM2/MAT2/SAM-2/SAM2/AtSAM1/MAT1/METK1/SAM-1/SAM1/ATSAHH1/EMB1395/HOG1/MEE58/SAH1/SAHH1	15
GO:0009626	GO:0009626	plant-type hypersensitive response	24/730	139/20491	1.33571e-10	8.31657e-08	6.45635e-08	ATCHITIV/ATEP3/CHIV/EP3/ATCAD8/CAD-B2/ELI3/ELI3-2/RPS2/CEP1/PLA/PLA2A/PLAII/PLP2/ATCAD7/CAD7/CHR/ELI3-1/RPM1/RPS3/HRT/RCY1/RPP8/RPP13	24
GO:0006556	GO:0006556	S-adenosylmethionine biosynthetic process	9/730	14/20491	1.50209e-10	8.31657e-08	6.45635e-08	AtSAM2/MAT2/SAM-2/SAM2/AtSAM1/MAT1/METK1/SAM-1/SAM1	9
GO:0034050	GO:0034050	host programmed cell death induced by symbiont	24/730	142/20491	2.11368e-10	8.77704e-08	6.81382e-08	ATCHITIV/ATEP3/CHIV/EP3/ATCAD8/CAD-B2/ELI3/ELI3-2/RPS2/CEP1/PLA/PLA2A/PLAII/PLP2/ATCAD7/CAD7/CHR/ELI3-1/RPM1/RPS3/HRT/RCY1/RPP8/RPP13	24
GO:0008219	GO:0008219	cell death	41/730	401/20491	1.49962e-09	4.25119e-07	3.3003e-07	ATCHITIV/ATEP3/CHIV/EP3/LecRK-IX.1/ACA4/FAH1/ATPLDDELTA/PLDDELTA/ATCAD8/CAD-B2/ELI3/ELI3-2/RPS2/CEP1/ADH2/ATGSNOR1/GSNOR/HOT5/PAR2/PLA/PLA2A/PLAII/PLP2/ATCAD7/CAD7/CHR/ELI3-1/RPM1/RPS3/HRT/RCY1/RPP8/F6'H1/RPP13/ATMC1/AtMCP1b/ATMCPB1/LOL3/MC1/MCP1b	41
GO:0012501	GO:0012501	programmed cell death	35/730	308/20491	1.53565e-09	4.25119e-07	3.3003e-07	ATCHITIV/ATEP3/CHIV/EP3/ACA4/FAH1/ATPLDDELTA/PLDDELTA/ATCAD8/CAD-B2/ELI3/ELI3-2/RPS2/CEP1/PLA/PLA2A/PLAII/PLP2/ATCAD7/CAD7/CHR/ELI3-1/RPM1/RPS3/HRT/RCY1/RPP8/F6'H1/RPP13/ATMC1/AtMCP1b/ATMCPB1/LOL3/MC1/MCP1b	35
GO:0010115	GO:0010115	regulation of abscisic acid biosynthetic process	11/730	31/20491	4.80611e-09	1.14042e-06	8.85335e-07	ATICE1/ICE1/SCRM/ABA2/ATABA2/ATSDR1/GIN1/ISI4/SDR1/SIS4/SRE1	11
GO:0010078	GO:0010078	maintenance of root meristem identity	9/730	21/20491	1.76131e-08	3.65692e-06	2.83896e-06	CKRC1/SAV3/TAA1/TIR2/WEI8/LHW/ABI8/ELD1/KOB1	9
GO:1902930	GO:1902930	regulation of alcohol biosynthetic process	11/730	36/20491	2.89782e-08	5.34808e-06	4.15184e-06	ATICE1/ICE1/SCRM/ABA2/ATABA2/ATSDR1/GIN1/ISI4/SDR1/SIS4/SRE1	11
GO:0046890	GO:0046890	regulation of lipid biosynthetic process	20/730	131/20491	4.02914e-08	6.6924e-06	5.19547e-06	ATICE1/ICE1/SCRM/ssSPTa/ABA2/ATABA2/ATSDR1/GIN1/ISI4/SDR1/SIS4/SRE1/ATBRCA1/BRCA1/DJC26/J20/AtMed15a/MED15_1/NRB4/FRY1	20
GO:0051775	GO:0051775	response to redox state	7/730	12/20491	4.79624e-08	7.24233e-06	5.62239e-06	GAPC/GAPC-1/GAPC1/SIG1/SIG2/SIGA/SIGB	7
GO:0031507	GO:0031507	heterochromatin assembly	14/730	70/20491	1.42529e-07	1.97283e-05	1.53156e-05	DTF1/SHH1/AtRDR1/ATRDRP1/RDR1/FHY1/FRY1/PAT3/ATSAHH1/EMB1395/HOG1/MEE58/SAH1/SAHH1	14
GO:0009684	GO:0009684	indoleacetic acid biosynthetic process	10/730	35/20491	2.53437e-07	3.00685e-05	2.33429e-05	ATR4/CYP83B1/RED1/RNT1/SUR2/CKRC1/SAV3/TAA1/TIR2/WEI8	10
GO:0010315	GO:0010315	auxin efflux	10/730	35/20491	2.53437e-07	3.00685e-05	2.33429e-05	ABCB1/ATPGP1/PGP1/ATPIN3/PIN3/ABCB4/AtABCB4/ATPGP4/MDR4/PGP4	10
GO:0009683	GO:0009683	indoleacetic acid metabolic process	10/730	37/20491	4.50823e-07	4.99211e-05	3.8755e-05	ATR4/CYP83B1/RED1/RNT1/SUR2/CKRC1/SAV3/TAA1/TIR2/WEI8	10
GO:0072330	GO:0072330	monocarboxylic acid biosynthetic process	40/730	481/20491	6.6666e-07	6.35321e-05	4.93214e-05	ATICE1/ICE1/SCRM/ATR4/CYP83B1/RED1/RNT1/SUR2/CKRC1/SAV3/TAA1/TIR2/WEI8/AtOPR3/DDE1/OPR3/ABA2/ATABA2/ATSDR1/GIN1/ISI4/SDR1/SIS4/SRE1/PAS2/PEP/ATBRCA1/BRCA1/AtMed15a/MED15_1/NRB4/KAS1/KASI/PLA/PLA2A/PLAII/PLP2/LAG13/LOH3/FRY1	40
GO:0070828	GO:0070828	heterochromatin organization	14/730	79/20491	6.8229e-07	6.35321e-05	4.93214e-05	DTF1/SHH1/AtRDR1/ATRDRP1/RDR1/FHY1/FRY1/PAT3/ATSAHH1/EMB1395/HOG1/MEE58/SAH1/SAHH1	14
GO:0032881	GO:0032881	regulation of polysaccharide metabolic process	13/730	68/20491	6.88487e-07	6.35321e-05	4.93214e-05	NTRC/SCAP1/ATIDD15/IDD15/SGR5/AtPPa1/PPa1/ATUK/UPRT1/UK/UPRT1/UKL1/ABI8/ELD1/KOB1	13
GO:0006561	GO:0006561	proline biosynthetic process	8/730	24/20491	1.10648e-06	9.26284e-05	7.19096e-05	ABA2/ATABA2/ATSDR1/GIN1/ISI4/SDR1/SIS4/SRE1	8
GO:0019216	GO:0019216	regulation of lipid metabolic process	20/730	160/20491	1.11533e-06	9.26284e-05	7.19096e-05	ATICE1/ICE1/SCRM/ssSPTa/ABA2/ATABA2/ATSDR1/GIN1/ISI4/SDR1/SIS4/SRE1/ATBRCA1/BRCA1/DJC26/J20/AtMed15a/MED15_1/NRB4/FRY1	20
GO:0097237	GO:0097237	cellular response to toxic substance	15/730	97/20491	1.67872e-06	0.000132779	0.000103079	NTRC/JAO2/JOX2/ATCCS/CCS/ADH2/ATGSNOR1/GSNOR/HOT5/PAR2/AtSOD2/CSD2/CZSOD2/SOD2/F6'H1	15
GO:0019747	GO:0019747	regulation of isoprenoid metabolic process	13/730	74/20491	1.88707e-06	0.000142473	0.000110605	ATICE1/ICE1/SCRM/ABA2/ATABA2/ATSDR1/GIN1/ISI4/SDR1/SIS4/SRE1/DJC26/J20	13
GO:2000904	GO:2000904	regulation of starch metabolic process	9/730	34/20491	2.07295e-06	0.000149703	0.000116218	NTRC/ATIDD15/IDD15/SGR5/AtPPa1/PPa1/ATUK/UPRT1/UK/UPRT1/UKL1	9
GO:0046185	GO:0046185	aldehyde catabolic process	8/730	26/20491	2.20628e-06	0.000152693	0.000118539	ADH2/ATGSNOR1/GSNOR/HOT5/PAR2/ATGLX1/AtGLYI3/GLX1	8
GO:0009641	GO:0009641	shade avoidance	11/730	54/20491	2.57298e-06	0.000170949	0.000132712	ATR4/CYP83B1/RED1/RNT1/SUR2/CKRC1/SAV3/TAA1/TIR2/WEI8/PAR2	11
GO:0009124	GO:0009124	nucleoside monophosphate biosynthetic process	12/730	66/20491	3.21555e-06	0.000205424	0.000159476	AtdNK/dNK/APT3/ASE1/ATASE/ATASE1/ATUK/UPRT1/UK/UPRT1/UKL1/ATPURC/PUR7/PURC	12
GO:0009123	GO:0009123	nucleoside monophosphate metabolic process	12/730	67/20491	3.79158e-06	0.000233252	0.000181079	AtdNK/dNK/APT3/ASE1/ATASE/ATASE1/ATUK/UPRT1/UK/UPRT1/UKL1/ATPURC/PUR7/PURC	12
GO:0010114	GO:0010114	response to red light	18/730	148/20491	5.62555e-06	0.000308295	0.000239337	ATR4/CYP83B1/RED1/RNT1/SUR2/ATHEXP/ABC1/ATSIG1/ATSIG2/SIG1/SIG2/SIGA/SIGB/FHY1/FRY1/PAT3/ATGA2OX2/GA2OX2	18
GO:0019827	GO:0019827	stem cell population maintenance	17/730	134/20491	5.74249e-06	0.000308295	0.000239337	AGO10/PNH/ZLL/CKRC1/SAV3/TAA1/TIR2/WEI8/AGL22/FAQ1/SVP/LSH3/OBO1/LHW/ABI8/ELD1/KOB1	17
GO:0098727	GO:0098727	maintenance of cell number	17/730	134/20491	5.74249e-06	0.000308295	0.000239337	AGO10/PNH/ZLL/CKRC1/SAV3/TAA1/TIR2/WEI8/AGL22/FAQ1/SVP/LSH3/OBO1/LHW/ABI8/ELD1/KOB1	17
GO:0010074	GO:0010074	maintenance of meristem identity	14/730	94/20491	5.83713e-06	0.000308295	0.000239337	CKRC1/SAV3/TAA1/TIR2/WEI8/AGL22/FAQ1/SVP/LSH3/OBO1/LHW/ABI8/ELD1/KOB1	14
GO:1901000	GO:1901000	regulation of response to salt stress	10/730	48/20491	5.93946e-06	0.000308295	0.000239337	ATTIL/TIL/AtC2/AtGAP1/C2/CAR4/SLK2/FHY1/FRY1/PAT3	10
GO:0009809	GO:0009809	lignin biosynthetic process	16/730	123/20491	7.7732e-06	0.000391251	0.000303738	CYP84A1/FAH1/ATCAD6/CAD6/ATWRKY13/WRKY13/ATCAD8/CAD-B2/ELI3/ELI3-2/CCoAOMT1/PRX52/ATCAD7/CAD7/CHR/ELI3-1	16
GO:0009688	GO:0009688	abscisic acid biosynthetic process	11/730	61/20491	8.95869e-06	0.000413344	0.000320889	ATICE1/ICE1/SCRM/ABA2/ATABA2/ATSDR1/GIN1/ISI4/SDR1/SIS4/SRE1	11
GO:0043289	GO:0043289	apocarotenoid biosynthetic process	11/730	61/20491	8.95869e-06	0.000413344	0.000320889	ATICE1/ICE1/SCRM/ABA2/ATABA2/ATSDR1/GIN1/ISI4/SDR1/SIS4/SRE1	11
GO:1902645	GO:1902645	tertiary alcohol biosynthetic process	11/730	61/20491	8.95869e-06	0.000413344	0.000320889	ATICE1/ICE1/SCRM/ABA2/ATABA2/ATSDR1/GIN1/ISI4/SDR1/SIS4/SRE1	11
GO:0031497	GO:0031497	chromatin assembly	16/730	125/20491	9.58092e-06	0.000430106	0.000333901	H2B/HTB9/DTF1/SHH1/AtRDR1/ATRDRP1/RDR1/FHY1/FRY1/PAT3/ATSAHH1/EMB1395/HOG1/MEE58/SAH1/SAHH1	16
GO:1990748	GO:1990748	cellular detoxification	12/730	74/20491	1.10474e-05	0.000482887	0.000374877	NTRC/ATCCS/CCS/ADH2/ATGSNOR1/GSNOR/HOT5/PAR2/AtSOD2/CSD2/CZSOD2/SOD2	12
GO:0033356	GO:0033356	UDP-L-arabinose metabolic process	6/730	16/20491	1.18095e-05	0.000486049	0.000377331	HSR8/MUR4/UXE1/RGP/RGP3/USP	6
GO:0009851	GO:0009851	auxin biosynthetic process	13/730	87/20491	1.206e-05	0.000486049	0.000377331	ATR4/CYP83B1/RED1/RNT1/SUR2/CKRC1/SAV3/TAA1/TIR2/WEI8/ATIDD15/IDD15/SGR5	13
GO:1902418	GO:1902418	(+)-abscisic acid D-glucopyranosyl ester transmembrane transport	5/730	10/20491	1.22901e-05	0.000486049	0.000377331	ABCC2/AtABCC2/ATMRP2/EST4/MRP2	5
GO:0006346	GO:0006346	methylation-dependent chromatin silencing	8/730	32/20491	1.22902e-05	0.000486049	0.000377331	DTF1/SHH1/ATSAHH1/EMB1395/HOG1/MEE58/SAH1/SAHH1	8
GO:0080167	GO:0080167	response to karrikin	20/730	190/20491	1.56398e-05	0.000604131	0.000469001	PAP2/JAO2/JOX2/MYBD/SDR1/ATEXP20/ATEXPA20/ATHEXP/EXP20/EXPA20/ATGSTF8/AMT1;1/ATAMT1/ATAMT1;1/A11/AtCHI/CFI/CHI/TT5/ALKBH10B	20
GO:0010675	GO:0010675	regulation of cellular carbohydrate metabolic process	14/730	103/20491	1.71557e-05	0.000647627	0.000502768	NTRC/ATIDD15/IDD15/SGR5/DJC26/J20/AtPPa1/PPa1/ATUK/UPRT1/UK/UPRT1/UKL1/ABI8/ELD1/KOB1	14
GO:0009699	GO:0009699	phenylpropanoid biosynthetic process	21/730	209/20491	1.96777e-05	0.000726324	0.000563863	FAR2/MS2/CYP84A1/FAH1/ATCAD6/CAD6/ATWRKY13/WRKY13/ATCAD8/CAD-B2/ELI3/ELI3-2/CCoAOMT1/S8H/CYP82C4/PRX52/ATCAD7/CAD7/CHR/ELI3-1/F6'H1	21
GO:0009156	GO:0009156	ribonucleoside monophosphate biosynthetic process	10/730	55/20491	2.12105e-05	0.000726526	0.000564019	APT3/ASE1/ATASE/ATASE1/ATUK/UPRT1/UK/UPRT1/UKL1/ATPURC/PUR7/PURC	10
GO:0006690	GO:0006690	icosanoid metabolic process	5/730	11/20491	2.18701e-05	0.000726526	0.000564019	ELI3/ATCAD7/CAD7/CHR/ELI3-1	5
GO:0046292	GO:0046292	formaldehyde metabolic process	5/730	11/20491	2.18701e-05	0.000726526	0.000564019	ADH2/ATGSNOR1/GSNOR/HOT5/PAR2	5
GO:0046294	GO:0046294	formaldehyde catabolic process	5/730	11/20491	2.18701e-05	0.000726526	0.000564019	ADH2/ATGSNOR1/GSNOR/HOT5/PAR2	5
GO:0110095	GO:0110095	cellular detoxification of aldehyde	5/730	11/20491	2.18701e-05	0.000726526	0.000564019	ADH2/ATGSNOR1/GSNOR/HOT5/PAR2	5
GO:0000302	GO:0000302	response to reactive oxygen species	28/730	332/20491	2.42972e-05	0.000791328	0.000614327	NTRC/ATFER4/FER4/GAPC/GAPC-1/GAPC1/ASG6/CRK2/ATRBP45B/RBP45B/AtOPR3/DDE1/OPR3/ATTIL/TIL/ATCCS/CCS/ATHSFA2/HSFA2/TAPX/abc1k7/AtSIA1/SIA1/AtSOD2/CSD2/CZSOD2/SOD2/F6'H1	28
GO:0009161	GO:0009161	ribonucleoside monophosphate metabolic process	10/730	56/20491	2.50059e-05	0.000792164	0.000614976	APT3/ASE1/ATASE/ATASE1/ATUK/UPRT1/UK/UPRT1/UKL1/ATPURC/PUR7/PURC	10
GO:0006189	GO:0006189	'de novo' IMP biosynthetic process	6/730	18/20491	2.57537e-05	0.000792164	0.000614976	ASE1/ATASE/ATASE1/ATPURC/PUR7/PURC	6
GO:1901002	GO:1901002	positive regulation of response to salt stress	6/730	18/20491	2.57537e-05	0.000792164	0.000614976	ATTIL/TIL/AtC2/AtGAP1/C2/CAR4	6
GO:0009743	GO:0009743	response to carbohydrate	29/730	352/20491	2.6991e-05	0.000815128	0.000632803	MEE31/PMI1/GAPC/GAPC-1/GAPC1/ABA2/ATABA2/ATSDR1/GIN1/ISI4/SDR1/SIS4/SRE1/ATB2/AtbZIP11/BZIP11/GBF6/SLO2/GATA21/GNC/AtSOD2/CSD2/CZSOD2/SOD2/ATHB13/HHP4/ABI8/ELD1/KOB1	29
GO:0034605	GO:0034605	cellular response to heat	16/730	136/20491	2.79616e-05	0.000829361	0.000643853	ATHS83/AtHsp90-1/ATHSP90.1/HSP81-1/HSP81.1/HSP83/HSP90.1/ATHSFA2/HSFA2/AT-HSFB1/ATHSF4/HSF4/HSFB1/TBF1/AtHSBP/HSBP	16
GO:0009658	GO:0009658	chloroplast organization	31/730	390/20491	2.8847e-05	0.000840611	0.000652587	PMI1/ATCDT1A/CDT1/CDT1A/ABC1/ATSIG1/ATSIG2/SIG1/SIG2/SIGA/SIGB/AR791/GATA21/GNC/KAS1/KASI/abc1k7/AtSIA1/SIA1/AtCHUP1/CHUP1/CLP2/CLPR2/EMB3146/NCLPP2/ATCDT1B/CDT1B/AtcpRRF/cpRRF/HFP108/RRF	31
GO:0009750	GO:0009750	response to fructose	8/730	36/20491	3.11705e-05	0.000892658	0.000692992	ABA2/ATABA2/ATSDR1/GIN1/ISI4/SDR1/SIS4/SRE1	8
GO:0034401	GO:0034401	chromatin organization involved in regulation of transcription	17/730	153/20491	3.34603e-05	0.000926292	0.000719102	FIE/FIE1/FIS3/DTF1/SHH1/AtRDR1/ATRDRP1/RDR1/FHY1/FRY1/PAT3/ATSAHH1/EMB1395/HOG1/MEE58/SAH1/SAHH1	17
GO:0097549	GO:0097549	chromatin organization involved in negative regulation of transcription	17/730	153/20491	3.34603e-05	0.000926292	0.000719102	FIE/FIE1/FIS3/DTF1/SHH1/AtRDR1/ATRDRP1/RDR1/FHY1/FRY1/PAT3/ATSAHH1/EMB1395/HOG1/MEE58/SAH1/SAHH1	17
GO:0010073	GO:0010073	meristem maintenance	25/730	285/20491	3.42823e-05	0.000933489	0.00072469	CKRC1/SAV3/TAA1/TIR2/WEI8/AGL22/FAQ1/SVP/CYP40/SQN/SOL2/LAMP1/RGI4/SKM2/PWR/ATPIN3/PIN3/LSH3/OBO1/LHW/ARR2/RR2/ABI8/ELD1/KOB1	25
GO:0042946	GO:0042946	glucoside transport	5/730	12/20491	3.63916e-05	0.000959466	0.000744856	ABCC2/AtABCC2/ATMRP2/EST4/MRP2	5
GO:1901656	GO:1901656	glycoside transport	5/730	12/20491	3.63916e-05	0.000959466	0.000744856	ABCC2/AtABCC2/ATMRP2/EST4/MRP2	5
GO:0042446	GO:0042446	hormone biosynthetic process	33/730	434/20491	3.91159e-05	0.00101518	0.000788108	ATR4/CYP83B1/RED1/RNT1/SUR2/CKRC1/SAV3/TAA1/TIR2/WEI8/ATIDD15/IDD15/SGR5/AtOPR3/DDE1/OPR3/ABC33/ATCPS1/CPS/CPS1/GA1/AtSAM1/MAT1/METK1/SAM-1/SAM1/FRY1/ATGA2OX2/GA2OX2/ATDET2/DET2/DWF6/ACO3	33
GO:0047484	GO:0047484	regulation of response to osmotic stress	10/730	59/20491	4.00753e-05	0.00102408	0.000795017	ATTIL/TIL/AtC2/AtGAP1/C2/CAR4/SLK2/FHY1/FRY1/PAT3	10
GO:0009636	GO:0009636	response to toxic substance	33/730	436/20491	4.28153e-05	0.00107752	0.000836503	NTRC/JAO2/JOX2/GAPC/GAPC-1/GAPC1/ATTIL/TIL/ATGSTU19/GST8/GSTU19/CDT1/ATGST11/ATGSTF7/ATGSTF8/GST11/GSTF7/ATCCS/CCS/ATHSFA2/HSFA2/ADH2/ATGSNOR1/GSNOR/HOT5/PAR2/ALF5/CHI/AtSOD2/CSD2/CZSOD2/SOD2/F6'H1	33
GO:0042180	GO:0042180	cellular ketone metabolic process	24/730	274/20491	5.00432e-05	0.00124062	0.000963126	ATICE1/ICE1/SCRM/ABA2/ATABA2/ATSDR1/GIN1/ISI4/SDR1/SIS4/SRE1/ATBRCA1/BRCA1/DJC26/J20/ABC1/AtMed15a/MED15_1/NRB4/DHNAT1/FRY1/ATGLX1/AtGLYI3/GLX1	24
GO:0001887	GO:0001887	selenium compound metabolic process	5/730	13/20491	5.74025e-05	0.00136832	0.00106226	ATCPNIFS/ATNFS2/ATSUFS/CPNIFS/SUFS	5
GO:0071493	GO:0071493	cellular response to UV-B	5/730	13/20491	5.74025e-05	0.00136832	0.00106226	DHU1/AtSOD2/CSD2/CZSOD2/SOD2	5
GO:0006560	GO:0006560	proline metabolic process	8/730	39/20491	5.76656e-05	0.00136832	0.00106226	ABA2/ATABA2/ATSDR1/GIN1/ISI4/SDR1/SIS4/SRE1	8
GO:0010565	GO:0010565	regulation of cellular ketone metabolic process	19/730	192/20491	5.94578e-05	0.00139098	0.00107985	ATICE1/ICE1/SCRM/ABA2/ATABA2/ATSDR1/GIN1/ISI4/SDR1/SIS4/SRE1/ATBRCA1/BRCA1/DJC26/J20/AtMed15a/MED15_1/NRB4/FRY1	19
GO:0006188	GO:0006188	IMP biosynthetic process	6/730	21/20491	6.86964e-05	0.00158479	0.00123031	ASE1/ATASE/ATASE1/ATPURC/PUR7/PURC	6
GO:0006323	GO:0006323	DNA packaging	16/730	148/20491	7.87148e-05	0.00179103	0.00139042	H2B/HTB9/DTF1/SHH1/AtRDR1/ATRDRP1/RDR1/FHY1/FRY1/PAT3/ATSAHH1/EMB1395/HOG1/MEE58/SAH1/SAHH1	16
GO:0006333	GO:0006333	chromatin assembly or disassembly	16/730	149/20491	8.53304e-05	0.00184234	0.00143026	H2B/HTB9/DTF1/SHH1/AtRDR1/ATRDRP1/RDR1/FHY1/FRY1/PAT3/ATSAHH1/EMB1395/HOG1/MEE58/SAH1/SAHH1	16
GO:0009687	GO:0009687	abscisic acid metabolic process	11/730	77/20491	8.54067e-05	0.00184234	0.00143026	ATICE1/ICE1/SCRM/ABA2/ATABA2/ATSDR1/GIN1/ISI4/SDR1/SIS4/SRE1	11
GO:0043288	GO:0043288	apocarotenoid metabolic process	11/730	77/20491	8.54067e-05	0.00184234	0.00143026	ATICE1/ICE1/SCRM/ABA2/ATABA2/ATSDR1/GIN1/ISI4/SDR1/SIS4/SRE1	11
GO:1902644	GO:1902644	tertiary alcohol metabolic process	11/730	77/20491	8.54067e-05	0.00184234	0.00143026	ATICE1/ICE1/SCRM/ABA2/ATABA2/ATSDR1/GIN1/ISI4/SDR1/SIS4/SRE1	11
GO:0033260	GO:0033260	nuclear DNA replication	6/730	22/20491	9.16234e-05	0.00192641	0.00149552	ATCDT1A/CDT1/CDT1A/MCM4/ATCDT1B/CDT1B	6
GO:0046040	GO:0046040	IMP metabolic process	6/730	22/20491	9.16234e-05	0.00192641	0.00149552	ASE1/ATASE/ATASE1/ATPURC/PUR7/PURC	6
GO:0009630	GO:0009630	gravitropism	19/730	199/20491	9.62727e-05	0.00199886	0.00155176	CKRC1/SAV3/TAA1/TIR2/WEI8/ATIDD15/IDD15/SGR5/ABCB1/ATPGP1/PGP1/SGR2/ATPIN3/PIN3/ABCB4/AtABCB4/ATPGP4/MDR4/PGP4	19
GO:0009808	GO:0009808	lignin metabolic process	16/730	152/20491	0.000108191	0.00219386	0.00170314	CYP84A1/FAH1/ATCAD6/CAD6/ATWRKY13/WRKY13/ATCAD8/CAD-B2/ELI3/ELI3-2/CCoAOMT1/PRX52/ATCAD7/CAD7/CHR/ELI3-1	16
GO:0016106	GO:0016106	sesquiterpenoid biosynthetic process	11/730	79/20491	0.000108306	0.00219386	0.00170314	ATICE1/ICE1/SCRM/ABA2/ATABA2/ATSDR1/GIN1/ISI4/SDR1/SIS4/SRE1	11
GO:0009850	GO:0009850	auxin metabolic process	15/730	138/20491	0.000122719	0.00245586	0.00190654	ATR4/CYP83B1/RED1/RNT1/SUR2/CKRC1/SAV3/TAA1/TIR2/WEI8/ATIDD15/IDD15/SGR5/AtDAO/DAO1	15
GO:0110096	GO:0110096	cellular response to aldehyde	5/730	15/20491	0.000126211	0.00249567	0.00193745	ADH2/ATGSNOR1/GSNOR/HOT5/PAR2	5
GO:0009126	GO:0009126	purine nucleoside monophosphate metabolic process	7/730	33/20491	0.000134533	0.0025393	0.00197132	APT3/ASE1/ATASE/ATASE1/ATPURC/PUR7/PURC	7
GO:0009127	GO:0009127	purine nucleoside monophosphate biosynthetic process	7/730	33/20491	0.000134533	0.0025393	0.00197132	APT3/ASE1/ATASE/ATASE1/ATPURC/PUR7/PURC	7
GO:0009167	GO:0009167	purine ribonucleoside monophosphate metabolic process	7/730	33/20491	0.000134533	0.0025393	0.00197132	APT3/ASE1/ATASE/ATASE1/ATPURC/PUR7/PURC	7
GO:0009168	GO:0009168	purine ribonucleoside monophosphate biosynthetic process	7/730	33/20491	0.000134533	0.0025393	0.00197132	APT3/ASE1/ATASE/ATASE1/ATPURC/PUR7/PURC	7
GO:0009734	GO:0009734	auxin-activated signaling pathway	17/730	172/20491	0.000145317	0.00271203	0.00210542	CKRC1/SAV3/TAA1/TIR2/WEI8/ABCB1/ATPGP1/PGP1/AtTIR1/TIR1/ATPIN3/PIN3/ABCB4/AtABCB4/ATPGP4/MDR4/PGP4	17
GO:0016441	GO:0016441	posttranscriptional gene silencing	20/730	223/20491	0.000150647	0.00278027	0.00215839	ESP4/AtXRN3/XRN3/TGH/AtSOD2/CSD2/CZSOD2/SOD2/AtRDR1/ATRDRP1/RDR1/ATSAHH1/EMB1395/HOG1/MEE58/SAH1/SAHH1/AtTEX1/TEX1/THO3	20
GO:0006312	GO:0006312	mitotic recombination	6/730	24/20491	0.000155522	0.00280784	0.00217979	ATXRCC3/XRCC3/ATMSH3/MSH3/ATXPD/UVH6	6
GO:0031048	GO:0031048	chromatin silencing by small RNA	6/730	24/20491	0.000155522	0.00280784	0.00217979	AtRDR1/ATRDRP1/RDR1/FHY1/FRY1/PAT3	6
GO:0098754	GO:0098754	detoxification	21/730	243/20491	0.000174844	0.00312275	0.00242426	NTRC/ATGSTU19/GST8/GSTU19/CDT1/ATGST11/ATGSTF7/ATGSTF8/GST11/GSTF7/ATCCS/CCS/ADH2/ATGSNOR1/GSNOR/HOT5/PAR2/AtSOD2/CSD2/CZSOD2/SOD2	21
GO:0048830	GO:0048830	adventitious root development	5/730	16/20491	0.000178211	0.00314903	0.00244467	ATR4/CYP83B1/RED1/RNT1/SUR2	5
GO:0009926	GO:0009926	auxin polar transport	19/730	209/20491	0.000183376	0.00320619	0.00248904	CKRC1/SAV3/TAA1/TIR2/WEI8/ATIDD15/IDD15/SGR5/ABCB1/ATPGP1/PGP1/PATL4/ATPIN3/PIN3/ABCB4/AtABCB4/ATPGP4/MDR4/PGP4	19
GO:0010193	GO:0010193	response to ozone	11/730	84/20491	0.000189524	0.00327356	0.00254134	ASG6/CRK2/ATRBP45B/RBP45B/AtOPR3/DDE1/OPR3/AtSOD2/CSD2/CZSOD2/SOD2	11
GO:0043455	GO:0043455	regulation of secondary metabolic process	14/730	128/20491	0.000191425	0.00327356	0.00254134	ATICE1/ICE1/SCRM/ATWRKY13/WRKY13/ABA2/ATABA2/ATSDR1/GIN1/ISI4/SDR1/SIS4/SRE1/PRX52	14
GO:0010586	GO:0010586	miRNA metabolic process	6/730	25/20491	0.000198506	0.00327356	0.00254134	AGO10/PNH/ZLL/AtXRN3/XRN3/FRY1	6
GO:0019430	GO:0019430	removal of superoxide radicals	7/730	35/20491	0.000199054	0.00327356	0.00254134	NTRC/ATCCS/CCS/AtSOD2/CSD2/CZSOD2/SOD2	7
GO:0071450	GO:0071450	cellular response to oxygen radical	7/730	35/20491	0.000199054	0.00327356	0.00254134	NTRC/ATCCS/CCS/AtSOD2/CSD2/CZSOD2/SOD2	7
GO:0071451	GO:0071451	cellular response to superoxide	7/730	35/20491	0.000199054	0.00327356	0.00254134	NTRC/ATCCS/CCS/AtSOD2/CSD2/CZSOD2/SOD2	7
GO:0006081	GO:0006081	cellular aldehyde metabolic process	13/730	114/20491	0.000211932	0.00343832	0.00266925	DJC26/J20/CLB6/HDR/ISPH/ADH2/ATGSNOR1/GSNOR/HOT5/PAR2/ATGLX1/AtGLYI3/GLX1	13
GO:0034599	GO:0034599	cellular response to oxidative stress	15/730	145/20491	0.000213213	0.00343832	0.00266925	NTRC/ATCCS/CCS/ATMSRA1/PMSR1/PrxIIE/TAPX/abc1k7/AtSIA1/SIA1/AtSOD2/CSD2/CZSOD2/SOD2/F6'H1	15
GO:0009817	GO:0009817	defense response to fungus, incompatible interaction	13/730	115/20491	0.000231307	0.00366038	0.00284164	ATBCA1/ATSABP3/CA1/SABP3/ATGST11/ATGSTF7/ATGSTF8/GST11/GSTF7/AtcpRRF/cpRRF/HFP108/RRF	13
GO:0071478	GO:0071478	cellular response to radiation	21/730	248/20491	0.000231391	0.00366038	0.00284164	DHU1/ATBRCA1/BRCA1/ABC1/ATSIG1/ATSIG2/SIG1/SIG2/SIGA/SIGB/PAP3/AtSOD2/CSD2/CZSOD2/SOD2/FHY1/FRY1/PAT3/ABI8/ELD1/KOB1	21
GO:0006066	GO:0006066	alcohol metabolic process	21/730	249/20491	0.000244456	0.00383057	0.00297376	AtITPK1/ITPK1/ATICE1/ICE1/SCRM/cICDH/ABA2/ATABA2/ATSDR1/GIN1/ISI4/SDR1/SIS4/SRE1/ADH2/ATGSNOR1/GSNOR/HOT5/PAR2/FRY1/ACO3	21
GO:0006109	GO:0006109	regulation of carbohydrate metabolic process	16/730	164/20491	0.00026174	0.00406308	0.00315426	NTRC/PAP2/SCAP1/ATIDD15/IDD15/SGR5/DJC26/J20/AtPPa1/PPa1/ATUK/UPRT1/UK/UPRT1/UKL1/ABI8/ELD1/KOB1	16
GO:0071322	GO:0071322	cellular response to carbohydrate stimulus	15/730	148/20491	0.000266942	0.00410547	0.00318717	ABA2/ATABA2/ATSDR1/GIN1/ISI4/SDR1/SIS4/SRE1/SLO2/GATA21/GNC/AtSOD2/CSD2/CZSOD2/SOD2	15
GO:0034284	GO:0034284	response to monosaccharide	15/730	149/20491	0.000287271	0.00437759	0.00339843	MEE31/PMI1/ABA2/ATABA2/ATSDR1/GIN1/ISI4/SDR1/SIS4/SRE1/GATA21/GNC/ABI8/ELD1/KOB1	15
GO:0009629	GO:0009629	response to gravity	19/730	217/20491	0.000296715	0.00448039	0.00347823	CKRC1/SAV3/TAA1/TIR2/WEI8/ATIDD15/IDD15/SGR5/ABCB1/ATPGP1/PGP1/SGR2/ATPIN3/PIN3/ABCB4/AtABCB4/ATPGP4/MDR4/PGP4	19
GO:0000076	GO:0000076	DNA replication checkpoint	5/730	18/20491	0.000329451	0.00492989	0.00382719	ATCDT1A/CDT1/CDT1A/ATCDT1B/CDT1B	5
GO:0071103	GO:0071103	DNA conformation change	19/730	219/20491	0.000333163	0.00494092	0.00383576	H2B/HTB9/ATXPD/UVH6/MCM4/DTF1/SHH1/AtRDR1/ATRDRP1/RDR1/FHY1/FRY1/PAT3/ATSAHH1/EMB1395/HOG1/MEE58/SAH1/SAHH1	19
GO:0010039	GO:0010039	response to iron ion	8/730	50/20491	0.000356374	0.00523838	0.00406668	ATFER4/FER4/S8H/CYP82C4/AtSOD2/CSD2/CZSOD2/SOD2	8
GO:0009615	GO:0009615	response to virus	17/730	186/20491	0.000369397	0.00538218	0.00417831	SSL5/YLS2/AGO10/PNH/ZLL/CHI/SAG101/PLA/PLA2A/PLAII/PLP2/AtRDR1/ATRDRP1/RDR1/HRT/RCY1/RPP8	17
GO:0006801	GO:0006801	superoxide metabolic process	7/730	39/20491	0.000402367	0.00576148	0.00447277	NTRC/ATCCS/CCS/AtSOD2/CSD2/CZSOD2/SOD2	7
GO:0031408	GO:0031408	oxylipin biosynthetic process	7/730	39/20491	0.000402367	0.00576148	0.00447277	AtOPR3/DDE1/OPR3/PLA/PLA2A/PLAII/PLP2	7
GO:0002230	GO:0002230	positive regulation of defense response to virus by host	4/730	11/20491	0.00043151	0.00607405	0.00471543	SAG101/HRT/RCY1/RPP8	4
GO:0051016	GO:0051016	barbed-end actin filament capping	4/730	11/20491	0.00043151	0.00607405	0.00471543	AFH1/AHF1/ATFH1/FH1	4
GO:0017001	GO:0017001	antibiotic catabolic process	8/730	52/20491	0.000469242	0.00652734	0.00506733	NTRC/PrxIIE/TAPX/ADH2/ATGSNOR1/GSNOR/HOT5/PAR2	8
GO:0051194	GO:0051194	positive regulation of cofactor metabolic process	6/730	29/20491	0.000471572	0.00652734	0.00506733	LecRK-IX.1/AtBBE22/BBE22/CELLOX/GATA21/GNC	6
GO:0009606	GO:0009606	tropism	20/730	244/20491	0.000491357	0.006745	0.0052363	CKRC1/SAV3/TAA1/TIR2/WEI8/ATIDD15/IDD15/SGR5/ABCB1/ATPGP1/PGP1/SGR2/ATPIN3/PIN3/RPT2/ABCB4/AtABCB4/ATPGP4/MDR4/PGP4	20
GO:0062012	GO:0062012	regulation of small molecule metabolic process	19/730	228/20491	0.000549663	0.00748353	0.00580964	ATICE1/ICE1/SCRM/ABA2/ATABA2/ATSDR1/GIN1/ISI4/SDR1/SIS4/SRE1/ATBRCA1/BRCA1/DJC26/J20/AtMed15a/MED15_1/NRB4/FRY1	19
GO:0071365	GO:0071365	cellular response to auxin stimulus	18/730	211/20491	0.000577849	0.00780331	0.00605789	CKRC1/SAV3/TAA1/TIR2/WEI8/ABCB1/ATPGP1/PGP1/PATL4/AtTIR1/TIR1/ATPIN3/PIN3/ABCB4/AtABCB4/ATPGP4/MDR4/PGP4	18
GO:0009698	GO:0009698	phenylpropanoid metabolic process	21/730	266/20491	0.000589548	0.0078971	0.0061307	FAR2/MS2/CYP84A1/FAH1/ATCAD6/CAD6/ATWRKY13/WRKY13/ATCAD8/CAD-B2/ELI3/ELI3-2/CCoAOMT1/S8H/CYP82C4/PRX52/ATCAD7/CAD7/CHR/ELI3-1/F6'H1	21
GO:0044550	GO:0044550	secondary metabolite biosynthetic process	26/730	363/20491	0.000624312	0.0082207	0.00638192	FAR2/MS2/ATR4/CYP83B1/RED1/RNT1/SUR2/CYP84A1/FAH1/ATCAD6/CAD6/ATWRKY13/WRKY13/ATCAD8/CAD-B2/ELI3/ELI3-2/CCoAOMT1/S8H/CYP82C4/PRX52/ATCAD7/CAD7/CHR/ELI3-1/F6'H1	26
GO:0045836	GO:0045836	positive regulation of meiotic nuclear division	4/730	12/20491	0.000629069	0.0082207	0.00638192	AML5/ML5/AML4/ML4	4
GO:0008299	GO:0008299	isoprenoid biosynthetic process	28/730	403/20491	0.000633641	0.0082207	0.00638192	ATICE1/ICE1/SCRM/ABA2/ATABA2/ATSDR1/GIN1/ISI4/SDR1/SIS4/SRE1/ABC33/ATCPS1/CPS/CPS1/GA1/DJC26/J20/CLB6/HDR/ISPH/AtBAS/AtLUP4/BAS/ATLUP2/LUP2/ATGA2OX2/GA2OX2	28
GO:0000303	GO:0000303	response to superoxide	7/730	42/20491	0.000643402	0.0082207	0.00638192	NTRC/ATCCS/CCS/AtSOD2/CSD2/CZSOD2/SOD2	7
GO:0000305	GO:0000305	response to oxygen radical	7/730	42/20491	0.000643402	0.0082207	0.00638192	NTRC/ATCCS/CCS/AtSOD2/CSD2/CZSOD2/SOD2	7
GO:0050821	GO:0050821	protein stabilization	7/730	42/20491	0.000643402	0.0082207	0.00638192	ATHS83/AtHsp90-1/ATHSP90.1/HSP81-1/HSP81.1/HSP83/HSP90.1	7
GO:0010928	GO:0010928	regulation of auxin mediated signaling pathway	10/730	82/20491	0.000654608	0.00828565	0.00643234	ABCB1/ATPGP1/PGP1/ATPIN3/PIN3/ABCB4/AtABCB4/ATPGP4/MDR4/PGP4	10
GO:0010608	GO:0010608	posttranscriptional regulation of gene expression	28/730	404/20491	0.000658462	0.00828565	0.00643234	ESP4/APUM8/PUM8/AtXRN3/XRN3/ATB2/AtbZIP11/BZIP11/GBF6/ECT6/DCP5/TGH/AtSOD2/CSD2/CZSOD2/SOD2/AtRDR1/ATRDRP1/RDR1/ATSAHH1/EMB1395/HOG1/MEE58/SAH1/SAHH1/AtTEX1/TEX1/THO3	28
GO:0009965	GO:0009965	leaf morphogenesis	20/730	250/20491	0.000668071	0.0082892	0.00643511	BLH2/SAW1/CKRC1/SAV3/TAA1/TIR2/WEI8/ATIDD15/IDD15/SGR5/CEP1/PLD/PLDALPHA1/ASH2R/TRO/ATHB13/ATRPS13A/PFL2/RPS13/RPS13A	20
GO:0006714	GO:0006714	sesquiterpenoid metabolic process	11/730	97/20491	0.000668726	0.0082892	0.00643511	ATICE1/ICE1/SCRM/ABA2/ATABA2/ATSDR1/GIN1/ISI4/SDR1/SIS4/SRE1	11
GO:0009259	GO:0009259	ribonucleotide metabolic process	21/730	270/20491	0.000715287	0.00880068	0.00683217	FAR2/MS2/GAPC/GAPC-1/GAPC1/GAPC-2/GAPC2/APT3/ATNUDT15/ATNUDX15/NUDX15/HINT3/ASE1/ATASE/ATASE1/ATUK/UPRT1/UK/UPRT1/UKL1/ATPURC/PUR7/PURC	21
GO:0016226	GO:0016226	iron-sulfur cluster assembly	9/730	69/20491	0.000737302	0.00893911	0.00693965	ABCI6/ATNAP7/NAP7/ATCPNIFS/ATNFS2/ATSUFS/CPNIFS/SUFS/ABC1	9
GO:0031163	GO:0031163	metallo-sulfur cluster assembly	9/730	69/20491	0.000737302	0.00893911	0.00693965	ABCI6/ATNAP7/NAP7/ATCPNIFS/ATNFS2/ATSUFS/CPNIFS/SUFS/ABC1	9
GO:0046685	GO:0046685	response to arsenic-containing substance	7/730	43/20491	0.000745201	0.00896941	0.00696317	ATHS83/AtHsp90-1/ATHSP90.1/HSP81-1/HSP81.1/HSP83/HSP90.1	7
GO:0060918	GO:0060918	auxin transport	19/730	234/20491	0.000753894	0.00900876	0.00699371	CKRC1/SAV3/TAA1/TIR2/WEI8/ATIDD15/IDD15/SGR5/ABCB1/ATPGP1/PGP1/PATL4/ATPIN3/PIN3/ABCB4/AtABCB4/ATPGP4/MDR4/PGP4	19
GO:0071482	GO:0071482	cellular response to light stimulus	19/730	237/20491	0.000878453	0.0103836	0.00806103	DHU1/ABC1/ATSIG1/ATSIG2/SIG1/SIG2/SIGA/SIGB/PAP3/AtSOD2/CSD2/CZSOD2/SOD2/FHY1/FRY1/PAT3/ABI8/ELD1/KOB1	19
GO:0009084	GO:0009084	glutamine family amino acid biosynthetic process	8/730	57/20491	0.000881448	0.0103836	0.00806103	ABA2/ATABA2/ATSDR1/GIN1/ISI4/SDR1/SIS4/SRE1	8
GO:0009914	GO:0009914	hormone transport	19/730	238/20491	0.000923717	0.0108049	0.00838809	CKRC1/SAV3/TAA1/TIR2/WEI8/ATIDD15/IDD15/SGR5/ABCB1/ATPGP1/PGP1/PATL4/ATPIN3/PIN3/ABCB4/AtABCB4/ATPGP4/MDR4/PGP4	19
GO:0009789	GO:0009789	positive regulation of abscisic acid-activated signaling pathway	10/730	86/20491	0.000954123	0.0108548	0.00842683	ATPLDDELTA/PLDDELTA/AtC2/AtGAP1/C2/CAR4/PLD/PLDALPHA1/AtSDIR1/SDIR1	10
GO:0009958	GO:0009958	positive gravitropism	10/730	86/20491	0.000954123	0.0108548	0.00842683	CKRC1/SAV3/TAA1/TIR2/WEI8/ABCB1/ATPGP1/PGP1/ATPIN3/PIN3	10
GO:1901421	GO:1901421	positive regulation of response to alcohol	10/730	86/20491	0.000954123	0.0108548	0.00842683	ATPLDDELTA/PLDDELTA/AtC2/AtGAP1/C2/CAR4/PLD/PLDALPHA1/AtSDIR1/SDIR1	10
GO:1905959	GO:1905959	positive regulation of cellular response to alcohol	10/730	86/20491	0.000954123	0.0108548	0.00842683	ATPLDDELTA/PLDDELTA/AtC2/AtGAP1/C2/CAR4/PLD/PLDALPHA1/AtSDIR1/SDIR1	10
GO:0031407	GO:0031407	oxylipin metabolic process	7/730	45/20491	0.000986795	0.0111501	0.0086561	AtOPR3/DDE1/OPR3/PLA/PLA2A/PLAII/PLP2	7
GO:1902882	GO:1902882	regulation of response to oxidative stress	5/730	23/20491	0.00111619	0.0125269	0.00972494	ATTIL/TIL/abc1k7/AtSIA1/SIA1	5
GO:0009816	GO:0009816	defense response to bacterium, incompatible interaction	11/730	104/20491	0.00119865	0.013273	0.0103042	ATHS83/AtHsp90-1/ATHSP90.1/HSP81-1/HSP81.1/HSP83/HSP90.1/AtC2/AtGAP1/C2/CAR4	11
GO:0046467	GO:0046467	membrane lipid biosynthetic process	11/730	104/20491	0.00119865	0.013273	0.0103042	ssSPTa/PAS2/PEP/AtLPLAT1/LPCAT1/LPLAT1/abc1k7/AtSIA1/SIA1/LAG13/LOH3	11
GO:0048767	GO:0048767	root hair elongation	14/730	154/20491	0.00124373	0.013681	0.0106209	AtGET4/GET4/CML25/ATHEXP/AKT1/ATAKT1/KT1/ATPIN3/PIN3/ABCB4/AtABCB4/ATPGP4/MDR4/PGP4	14
GO:0010286	GO:0010286	heat acclimation	11/730	105/20491	0.00129681	0.014171	0.0110013	ATTIL/TIL/ATHSFA2/HSFA2/ADH2/ATGSNOR1/GSNOR/HOT5/PAR2/AtHSBP/HSBP	11
GO:0010440	GO:0010440	stomatal lineage progression	6/730	35/20491	0.00134402	0.0145909	0.0113273	ATICE1/ICE1/SCRM/ATTCX2/SOL2/TCX2	6
GO:0009637	GO:0009637	response to blue light	16/730	191/20491	0.00138277	0.0148203	0.0115053	PMI1/CIB1/ABCB1/ATPGP1/PGP1/ABC1/ATSIG1/ATSIG2/SIG1/SIG2/SIGA/SIGB/RPT2/HRT/RCY1/RPP8	16
GO:0006631	GO:0006631	fatty acid metabolic process	29/730	445/20491	0.00138637	0.0148203	0.0115053	FAH1/AtOPR3/DDE1/OPR3/ELI3/PAS2/PEP/ATBRCA1/BRCA1/AtFAP1/FAP1/PLD/PLDALPHA1/AtMed15a/MED15_1/NRB4/KAS1/KASI/PLA/PLA2A/PLAII/PLP2/LAG13/LOH3/FRY1/ATCAD7/CAD7/CHR/ELI3-1	29
GO:0090698	GO:0090698	post-embryonic plant morphogenesis	27/730	404/20491	0.00139191	0.0148203	0.0115053	ARF11/ARF19/IAA22/ATICE1/ICE1/SCRM/SCAP1/CKRC1/SAV3/TAA1/TIR2/WEI8/ATIDD15/IDD15/SGR5/ATHEXP/AtTIR1/TIR1/AMT1;1/ATAMT1/ATAMT1;1/IAA14/SLR/LSH3/OBO1/PLA/ATHB13	27
GO:0019693	GO:0019693	ribose phosphate metabolic process	21/730	285/20491	0.00141527	0.014973	0.0116239	FAR2/MS2/GAPC/GAPC-1/GAPC1/GAPC-2/GAPC2/APT3/ATNUDT15/ATNUDX15/NUDX15/HINT3/ASE1/ATASE/ATASE1/ATUK/UPRT1/UK/UPRT1/UKL1/ATPURC/PUR7/PURC	21
GO:0006722	GO:0006722	triterpenoid metabolic process	6/730	36/20491	0.0015649	0.0164513	0.0127715	CYP716A1/AtBAS/AtLUP4/BAS/ATLUP2/LUP2	6
GO:0016114	GO:0016114	terpenoid biosynthetic process	23/730	327/20491	0.00159049	0.0165355	0.0128369	ATICE1/ICE1/SCRM/ABA2/ATABA2/ATSDR1/GIN1/ISI4/SDR1/SIS4/SRE1/ABC33/ATCPS1/CPS/CPS1/GA1/AtBAS/AtLUP4/BAS/ATLUP2/LUP2/ATGA2OX2/GA2OX2	23
GO:0009831	GO:0009831	plant-type cell wall modification involved in multidimensional cell growth	4/730	15/20491	0.00159283	0.0165355	0.0128369	ATHEXP/ABI8/ELD1/KOB1	4
GO:0072521	GO:0072521	purine-containing compound metabolic process	21/730	288/20491	0.0016099	0.016609	0.0128939	FAR2/MS2/GAPC/GAPC-1/GAPC1/GAPC-2/GAPC2/APT3/ATNUDT15/ATNUDX15/NUDX15/AtTRM82/TRM82/HINT3/NSH3/ASE1/ATASE/ATASE1/ATPURC/PUR7/PURC	21
GO:0009756	GO:0009756	carbohydrate mediated signaling	11/730	108/20491	0.00163162	0.0166265	0.0129076	ABA2/ATABA2/ATSDR1/GIN1/ISI4/SDR1/SIS4/SRE1/SLO2/GATA21/GNC	11
GO:0010182	GO:0010182	sugar mediated signaling pathway	11/730	108/20491	0.00163162	0.0166265	0.0129076	ABA2/ATABA2/ATSDR1/GIN1/ISI4/SDR1/SIS4/SRE1/SLO2/GATA21/GNC	11
GO:0009759	GO:0009759	indole glucosinolate biosynthetic process	5/730	25/20491	0.00166161	0.0167269	0.0129855	ATR4/CYP83B1/RED1/RNT1/SUR2	5
GO:0016104	GO:0016104	triterpenoid biosynthetic process	5/730	25/20491	0.00166161	0.0167269	0.0129855	AtBAS/AtLUP4/BAS/ATLUP2/LUP2	5
GO:0050826	GO:0050826	response to freezing	8/730	63/20491	0.00171392	0.0171495	0.0133136	ATICE1/ICE1/SCRM/GF14/Rap2.6L/ATTIL/TIL/FRY1	8
GO:0042304	GO:0042304	regulation of fatty acid biosynthetic process	6/730	37/20491	0.00181234	0.0180257	0.0139938	ATBRCA1/BRCA1/AtMed15a/MED15_1/NRB4/FRY1	6
GO:0009746	GO:0009746	response to hexose	13/730	143/20491	0.00183085	0.0181014	0.0140526	ABA2/ATABA2/ATSDR1/GIN1/ISI4/SDR1/SIS4/SRE1/GATA21/GNC/ABI8/ELD1/KOB1	13
GO:0034308	GO:0034308	primary alcohol metabolic process	5/730	26/20491	0.00199763	0.0196335	0.015242	ADH2/ATGSNOR1/GSNOR/HOT5/PAR2	5
GO:0021700	GO:0021700	developmental maturation	29/730	458/20491	0.00212766	0.0207885	0.0161386	AtGET4/GET4/ATICE1/ICE1/SCRM/RED1/GIR1/ATTIL/TIL/CML25/ATHEXP/AKT1/ATAKT1/KT1/AGL104/APC13/BNS/AtTIR1/TIR1/ATPIN3/PIN3/AtSWEET12/MTN3/SWEET12/ABCB4/AtABCB4/ATPGP4/MDR4/PGP4	29
GO:0009744	GO:0009744	response to sucrose	13/730	146/20491	0.0022031	0.0213997	0.0166131	GAPC/GAPC-1/GAPC1/ATB2/AtbZIP11/BZIP11/GBF6/AtSOD2/CSD2/CZSOD2/SOD2/ATHB13/HHP4	13
GO:0006720	GO:0006720	isoprenoid metabolic process	29/730	460/20491	0.00226757	0.0218979	0.0169999	ATICE1/ICE1/SCRM/CYP716A1/ABA2/ATABA2/ATSDR1/GIN1/ISI4/SDR1/SIS4/SRE1/ABC33/ATCPS1/CPS/CPS1/GA1/DJC26/J20/CLB6/HDR/ISPH/AtBAS/AtLUP4/BAS/ATLUP2/LUP2/ATGA2OX2/GA2OX2	29
GO:0001666	GO:0001666	response to hypoxia	24/730	360/20491	0.00258118	0.0243503	0.0189037	MPSR1/ATTIL/TIL/UGT73B3/WIP3/ATGSTF8/ATPSK3/AtBBE22/BBE22/CELLOX/AHb3/ATGLB3/GLB3/ATHSFA2/HSFA2/PLA/PLA2A/PLAII/PLP2/AtXTH22/TCH4/XTH22/ATGA2OX2/GA2OX2	24
GO:0009150	GO:0009150	purine ribonucleotide metabolic process	18/730	241/20491	0.00259695	0.0243503	0.0189037	FAR2/MS2/GAPC/GAPC-1/GAPC1/GAPC-2/GAPC2/APT3/ATNUDT15/ATNUDX15/NUDX15/HINT3/ASE1/ATASE/ATASE1/ATPURC/PUR7/PURC	18
GO:0009439	GO:0009439	cyanate metabolic process	4/730	17/20491	0.00262414	0.0243503	0.0189037	ATBCA1/ATSABP3/CA1/SABP3	4
GO:0009440	GO:0009440	cyanate catabolic process	4/730	17/20491	0.00262414	0.0243503	0.0189037	ATBCA1/ATSABP3/CA1/SABP3	4
GO:0050691	GO:0050691	regulation of defense response to virus by host	4/730	17/20491	0.00262414	0.0243503	0.0189037	SAG101/HRT/RCY1/RPP8	4
GO:0051446	GO:0051446	positive regulation of meiotic cell cycle	4/730	17/20491	0.00262414	0.0243503	0.0189037	AML5/ML5/AML4/ML4	4
GO:0051693	GO:0051693	actin filament capping	4/730	17/20491	0.00262414	0.0243503	0.0189037	AFH1/AHF1/ATFH1/FH1	4
GO:0006270	GO:0006270	DNA replication initiation	6/730	40/20491	0.00273401	0.0249907	0.0194009	ATCDT1A/CDT1/CDT1A/MCM4/ATCDT1B/CDT1B	6
GO:0010582	GO:0010582	floral meristem determinacy	6/730	40/20491	0.00273401	0.0249907	0.0194009	AGL22/FAQ1/SVP/CYP40/SQN/PWR	6
GO:0071456	GO:0071456	cellular response to hypoxia	21/730	301/20491	0.00273829	0.0249907	0.0194009	MPSR1/ATTIL/TIL/UGT73B3/WIP3/ATGSTF8/ATPSK3/AtBBE22/BBE22/CELLOX/ATHSFA2/HSFA2/PLA/PLA2A/PLAII/PLP2/AtXTH22/TCH4/XTH22/ATGA2OX2/GA2OX2	21
GO:0031647	GO:0031647	regulation of protein stability	7/730	54/20491	0.00292228	0.0265241	0.0205913	ATHS83/AtHsp90-1/ATHSP90.1/HSP81-1/HSP81.1/HSP83/HSP90.1	7
GO:0009260	GO:0009260	ribonucleotide biosynthetic process	13/730	151/20491	0.00296048	0.0267247	0.0207471	APT3/ATNUDT15/ATNUDX15/NUDX15/ASE1/ATASE/ATASE1/ATUK/UPRT1/UK/UPRT1/UKL1/ATPURC/PUR7/PURC	13
GO:0036294	GO:0036294	cellular response to decreased oxygen levels	21/730	304/20491	0.00307688	0.0274769	0.021331	MPSR1/ATTIL/TIL/UGT73B3/WIP3/ATGSTF8/ATPSK3/AtBBE22/BBE22/CELLOX/ATHSFA2/HSFA2/PLA/PLA2A/PLAII/PLP2/AtXTH22/TCH4/XTH22/ATGA2OX2/GA2OX2	21
GO:0071453	GO:0071453	cellular response to oxygen levels	21/730	304/20491	0.00307688	0.0274769	0.021331	MPSR1/ATTIL/TIL/UGT73B3/WIP3/ATGSTF8/ATPSK3/AtBBE22/BBE22/CELLOX/ATHSFA2/HSFA2/PLA/PLA2A/PLAII/PLP2/AtXTH22/TCH4/XTH22/ATGA2OX2/GA2OX2	21
GO:0048826	GO:0048826	cotyledon morphogenesis	6/730	41/20491	0.00310791	0.0276055	0.0214308	CKRC1/SAV3/TAA1/TIR2/WEI8/ATHB13	6
GO:0046165	GO:0046165	alcohol biosynthetic process	13/730	152/20491	0.00313485	0.0276967	0.0215016	AtITPK1/ITPK1/ATICE1/ICE1/SCRM/ABA2/ATABA2/ATSDR1/GIN1/ISI4/SDR1/SIS4/SRE1	13
GO:0036293	GO:0036293	response to decreased oxygen levels	24/730	366/20491	0.00318773	0.0279728	0.0217159	MPSR1/ATTIL/TIL/UGT73B3/WIP3/ATGSTF8/ATPSK3/AtBBE22/BBE22/CELLOX/AHb3/ATGLB3/GLB3/ATHSFA2/HSFA2/PLA/PLA2A/PLAII/PLP2/AtXTH22/TCH4/XTH22/ATGA2OX2/GA2OX2	24
GO:0080147	GO:0080147	root hair cell development	15/730	189/20491	0.00323822	0.0279728	0.0217159	AtGET4/GET4/GIR1/CML25/ATHEXP/AKT1/ATAKT1/KT1/ATPIN3/PIN3/ABCB4/AtABCB4/ATPGP4/MDR4/PGP4	15
GO:0036003	GO:0036003	positive regulation of transcription from RNA polymerase II promoter in response to stress	7/730	55/20491	0.00324763	0.0279728	0.0217159	ATHSFA2/HSFA2/AT-HSFB1/ATHSF4/HSF4/HSFB1/TBF1	7
GO:0061408	GO:0061408	positive regulation of transcription from RNA polymerase II promoter in response to heat stress	7/730	55/20491	0.00324763	0.0279728	0.0217159	ATHSFA2/HSFA2/AT-HSFB1/ATHSF4/HSF4/HSFB1/TBF1	7
GO:0006643	GO:0006643	membrane lipid metabolic process	12/730	135/20491	0.0032503	0.0279728	0.0217159	ssSPTa/PAS2/PEP/AtLPLAT1/LPCAT1/LPLAT1/abc1k7/AtSIA1/SIA1/PLA/LAG13/LOH3	12
GO:0051607	GO:0051607	defense response to virus	11/730	118/20491	0.00329064	0.028174	0.0218721	AGO10/PNH/ZLL/SAG101/PLA/PLA2A/PLAII/PLP2/HRT/RCY1/RPP8	11
GO:0070482	GO:0070482	response to oxygen levels	24/730	368/20491	0.00341492	0.0290881	0.0225818	MPSR1/ATTIL/TIL/UGT73B3/WIP3/ATGSTF8/ATPSK3/AtBBE22/BBE22/CELLOX/AHb3/ATGLB3/GLB3/ATHSFA2/HSFA2/PLA/PLA2A/PLAII/PLP2/AtXTH22/TCH4/XTH22/ATGA2OX2/GA2OX2	24
GO:0006338	GO:0006338	chromatin remodeling	14/730	172/20491	0.00348512	0.0295346	0.0229284	DTF1/SHH1/AtRDR1/ATRDRP1/RDR1/FHY1/FRY1/PAT3/ATSAHH1/EMB1395/HOG1/MEE58/SAH1/SAHH1	14
GO:1901568	GO:1901568	fatty acid derivative metabolic process	10/730	103/20491	0.00371086	0.031288	0.0242896	FAR2/MS2/ELI3/AtRDR1/ATRDRP1/RDR1/ATCAD7/CAD7/CHR/ELI3-1	10
GO:0051260	GO:0051260	protein homooligomerization	6/730	43/20491	0.00396841	0.0332087	0.0257807	DHNAT1/AtSWEET12/MTN3/SWEET12/ATEHD1/EHD1	6
GO:0098869	GO:0098869	cellular oxidant detoxification	7/730	57/20491	0.00398048	0.0332087	0.0257807	NTRC/ATCCS/CCS/AtSOD2/CSD2/CZSOD2/SOD2	7
GO:0030835	GO:0030835	negative regulation of actin filament depolymerization	4/730	19/20491	0.00403862	0.0332087	0.0257807	AFH1/AHF1/ATFH1/FH1	4
GO:0042547	GO:0042547	cell wall modification involved in multidimensional cell growth	4/730	19/20491	0.00403862	0.0332087	0.0257807	ATHEXP/ABI8/ELD1/KOB1	4
GO:2000122	GO:2000122	negative regulation of stomatal complex development	4/730	19/20491	0.00403862	0.0332087	0.0257807	ATBCA1/ATSABP3/CA1/SABP3	4
GO:0046390	GO:0046390	ribose phosphate biosynthetic process	13/730	157/20491	0.00413654	0.0338463	0.0262757	APT3/ATNUDT15/ATNUDX15/NUDX15/ASE1/ATASE/ATASE1/ATUK/UPRT1/UK/UPRT1/UKL1/ATPURC/PUR7/PURC	13
GO:0090329	GO:0090329	regulation of DNA-dependent DNA replication	8/730	73/20491	0.00436292	0.0349281	0.0271155	SMR6/ATMSH3/MSH3/ATCDT1A/CDT1/CDT1A/ATCDT1B/CDT1B	8
GO:0009116	GO:0009116	nucleoside metabolic process	9/730	89/20491	0.00441365	0.0349281	0.0271155	AtTRM82/TRM82/NSH3/ASE1/ATASE/ATASE1/ATUK/UPRT1/UK/UPRT1/UKL1	9
GO:0017148	GO:0017148	negative regulation of translation	6/730	44/20491	0.00445932	0.0349281	0.0271155	ATB2/AtbZIP11/BZIP11/GBF6/ECT6/DCP5	6
GO:0071214	GO:0071214	cellular response to abiotic stimulus	25/730	397/20491	0.00446333	0.0349281	0.0271155	MCA1/DHU1/ATBRCA1/BRCA1/ATGSTU19/GST8/GSTU19/ABC1/ATSIG1/ATSIG2/SIG1/SIG2/SIGA/SIGB/PAP3/AtSOD2/CSD2/CZSOD2/SOD2/FHY1/FRY1/PAT3/ABI8/ELD1/KOB1	25
GO:0104004	GO:0104004	cellular response to environmental stimulus	25/730	397/20491	0.00446333	0.0349281	0.0271155	MCA1/DHU1/ATBRCA1/BRCA1/ATGSTU19/GST8/GSTU19/ABC1/ATSIG1/ATSIG2/SIG1/SIG2/SIGA/SIGB/PAP3/AtSOD2/CSD2/CZSOD2/SOD2/FHY1/FRY1/PAT3/ABI8/ELD1/KOB1	25
GO:0010018	GO:0010018	far-red light signaling pathway	3/730	10/20491	0.00447904	0.0349281	0.0271155	FHY1/FRY1/PAT3	3
GO:0015671	GO:0015671	oxygen transport	3/730	10/20491	0.00447904	0.0349281	0.0271155	AHb3/ATGLB3/GLB3	3
GO:0035066	GO:0035066	positive regulation of histone acetylation	3/730	10/20491	0.00447904	0.0349281	0.0271155	ATBRCA1/BRCA1/PWR	3
GO:1901985	GO:1901985	positive regulation of protein acetylation	3/730	10/20491	0.00447904	0.0349281	0.0271155	ATBRCA1/BRCA1/PWR	3
GO:2000758	GO:2000758	positive regulation of peptidyl-lysine acetylation	3/730	10/20491	0.00447904	0.0349281	0.0271155	ATBRCA1/BRCA1/PWR	3
GO:0009064	GO:0009064	glutamine family amino acid metabolic process	10/730	106/20491	0.00455815	0.0352357	0.0273543	ABA2/ATABA2/ATSDR1/GIN1/ISI4/SDR1/SIS4/SRE1/ATAIH/EMB1873	10
GO:0006732	GO:0006732	coenzyme metabolic process	23/730	356/20491	0.00459461	0.0352357	0.0273543	FAR2/MS2/GME/ABC1/ATNUDT15/ATNUDX15/NUDX15/AtSAM2/MAT2/SAM-2/SAM2/DHNAT1/AtSAM1/MAT1/METK1/SAM-1/SAM1/ATSAHH1/EMB1395/HOG1/MEE58/SAH1/SAHH1	23
GO:0010224	GO:0010224	response to UV-B	13/730	159/20491	0.00460335	0.0352357	0.0273543	CYP84A1/FAH1/DHU1/ABC1/A11/AtCHI/CFI/CHI/TT5/AtSOD2/CSD2/CZSOD2/SOD2	13
GO:0034285	GO:0034285	response to disaccharide	13/730	159/20491	0.00460335	0.0352357	0.0273543	GAPC/GAPC-1/GAPC1/ATB2/AtbZIP11/BZIP11/GBF6/AtSOD2/CSD2/CZSOD2/SOD2/ATHB13/HHP4	13
GO:0006163	GO:0006163	purine nucleotide metabolic process	18/730	255/20491	0.00470764	0.0358688	0.0278458	FAR2/MS2/GAPC/GAPC-1/GAPC1/GAPC-2/GAPC2/APT3/ATNUDT15/ATNUDX15/NUDX15/HINT3/ASE1/ATASE/ATASE1/ATPURC/PUR7/PURC	18
GO:0006721	GO:0006721	terpenoid metabolic process	24/730	379/20491	0.00492228	0.0373329	0.0289824	ATICE1/ICE1/SCRM/CYP716A1/ABA2/ATABA2/ATSDR1/GIN1/ISI4/SDR1/SIS4/SRE1/ABC33/ATCPS1/CPS/CPS1/GA1/AtBAS/AtLUP4/BAS/ATLUP2/LUP2/ATGA2OX2/GA2OX2	24
GO:0016999	GO:0016999	antibiotic metabolic process	15/730	198/20491	0.00499176	0.0376878	0.0292579	NTRC/LecRK-IX.1/AtBBE22/BBE22/CELLOX/PrxIIE/TAPX/ADH2/ATGSNOR1/GSNOR/HOT5/PAR2/ATMES3/MES3/ACO3	15
GO:0009814	GO:0009814	defense response, incompatible interaction	26/730	423/20491	0.00517516	0.0388957	0.0301956	ATHS83/AtHsp90-1/ATHSP90.1/HSP81-1/HSP81.1/HSP83/HSP90.1/ATBCA1/ATSABP3/CA1/SABP3/AtC2/AtGAP1/C2/CAR4/ATGST11/ATGSTF7/ATGSTF8/GST11/GSTF7/CHI/RPP13/AtcpRRF/cpRRF/HFP108/RRF	26
GO:0009117	GO:0009117	nucleotide metabolic process	24/730	381/20491	0.00524853	0.0392694	0.0304858	FAR2/MS2/GAPC/GAPC-1/GAPC1/AtdNK/dNK/GAPC-2/GAPC2/APT3/ATNUDT15/ATNUDX15/NUDX15/HINT3/LPAT2/ASE1/ATASE/ATASE1/ATUK/UPRT1/UK/UPRT1/UKL1/ATPURC/PUR7/PURC	24
GO:0009411	GO:0009411	response to UV	18/730	258/20491	0.00530689	0.039528	0.0306865	CYP84A1/FAH1/DHU1/ABCB1/ATPGP1/PGP1/ATXPD/UVH6/ABC1/A11/AtCHI/CFI/CHI/TT5/AtSOD2/CSD2/CZSOD2/SOD2	18
GO:0061077	GO:0061077	chaperone-mediated protein folding	9/730	92/20491	0.00549294	0.0407311	0.0316205	ATHS83/AtHsp90-1/ATHSP90.1/HSP81-1/HSP81.1/HSP83/HSP90.1/DJC26/J20	9
GO:0010022	GO:0010022	meristem determinacy	6/730	46/20491	0.00557328	0.0408177	0.0316878	AGL22/FAQ1/SVP/CYP40/SQN/PWR	6
GO:0034249	GO:0034249	negative regulation of cellular amide metabolic process	6/730	46/20491	0.00557328	0.0408177	0.0316878	ATB2/AtbZIP11/BZIP11/GBF6/ECT6/DCP5	6
GO:0010208	GO:0010208	pollen wall assembly	8/730	76/20491	0.00557834	0.0408177	0.0316878	FAR2/MS2/CCRL6/TKPR2/SHT/ABCG16/AtABCG16/ATJAT1	8
GO:0009639	GO:0009639	response to red or far red light	28/730	469/20491	0.00563648	0.0410623	0.0318776	ATR4/CYP83B1/RED1/RNT1/SUR2/CKRC1/SAV3/TAA1/TIR2/WEI8/ABCB1/ATPGP1/PGP1/ATHEXP/ABC1/ATSIG1/ATSIG2/SIG1/SIG2/SIGA/SIGB/PAP3/PAR2/FHY1/FRY1/PAT3/ATGA2OX2/GA2OX2	28
GO:1901657	GO:1901657	glycosyl compound metabolic process	22/730	342/20491	0.00577609	0.0418956	0.0325245	ATR4/CYP83B1/RED1/RNT1/SUR2/AtHB34/HB34/ZHD9/Rap2.6L/BGLU17/AtGRF1/GRF1/AtTRM82/TRM82/GIS3/NSH3/ASE1/ATASE/ATASE1/ATUK/UPRT1/UK/UPRT1/UKL1	22
GO:1901880	GO:1901880	negative regulation of protein depolymerization	4/730	21/20491	0.0058941	0.0425657	0.0330447	AFH1/AHF1/ATFH1/FH1	4
GO:0006633	GO:0006633	fatty acid biosynthetic process	19/730	283/20491	0.00638023	0.0458769	0.0356153	AtOPR3/DDE1/OPR3/PAS2/PEP/ATBRCA1/BRCA1/AtMed15a/MED15_1/NRB4/KAS1/KASI/PLA/PLA2A/PLAII/PLP2/LAG13/LOH3/FRY1	19
GO:0006753	GO:0006753	nucleoside phosphate metabolic process	24/730	388/20491	0.00653518	0.0467885	0.036323	FAR2/MS2/GAPC/GAPC-1/GAPC1/AtdNK/dNK/GAPC-2/GAPC2/APT3/ATNUDT15/ATNUDX15/NUDX15/HINT3/LPAT2/ASE1/ATASE/ATASE1/ATUK/UPRT1/UK/UPRT1/UKL1/ATPURC/PUR7/PURC	24
GO:0010588	GO:0010588	cotyledon vascular tissue pattern formation	5/730	34/20491	0.00668606	0.0475913	0.0369463	CKRC1/SAV3/TAA1/TIR2/WEI8	5
GO:0006352	GO:0006352	DNA-templated transcription, initiation	10/730	112/20491	0.00670462	0.0475913	0.0369463	ABC1/ATSIG1/ATSIG2/SIG1/SIG2/SIGA/SIGB/NRPB9A/NRPD9A/NRPE9A	10
GO:0010102	GO:0010102	lateral root morphogenesis	12/730	148/20491	0.00676846	0.04784	0.0371393	ARF11/ARF19/IAA22/ATHEXP/AtTIR1/TIR1/AMT1;1/ATAMT1/ATAMT1;1/IAA14/SLR/PLA	12
GO:0019217	GO:0019217	regulation of fatty acid metabolic process	6/730	48/20491	0.0068779	0.0484076	0.03758	ATBRCA1/BRCA1/AtMed15a/MED15_1/NRB4/FRY1	6
GO:0010082	GO:0010082	regulation of root meristem growth	7/730	63/20491	0.00693843	0.0486276	0.0377507	SOL2/RGI4/SKM2/ATPIN3/PIN3/ARR2/RR2	7
GO:0034614	GO:0034614	cellular response to reactive oxygen species	8/730	79/20491	0.00703605	0.0491045	0.038121	NTRC/ATCCS/CCS/AtSOD2/CSD2/CZSOD2/SOD2/F6'H1	8
GO:0010101	GO:0010101	post-embryonic root morphogenesis	12/730	149/20491	0.00713047	0.0495553	0.0384709	ARF11/ARF19/IAA22/ATHEXP/AtTIR1/TIR1/AMT1;1/ATAMT1/ATAMT1;1/IAA14/SLR/PLA	12
